# Supplementary material for: LSPConv: local spatial projection convolution for point cloud analysis
Source: PeerJ Comput Sci. 2024 Jan 5;10:e1738. doi: 10.7717/peerj-cs.1738 (PMC10773920; doi:10.7717/peerj-cs.1738)
Supplement: Supplemental Information 1 [file peerj-cs-10-1738-s001.zip]

Archive with 98 entries (66 files):
- LSPConv_source_code/
- LSPConv_source_code/classification/
- LSPConv_source_code/classification/data.py
- LSPConv_source_code/classification/model_cls.py
- LSPConv_source_code/classification/train_MN40.py
- LSPConv_source_code/classification/train_SON.py
- LSPConv_source_code/classification/util.py
- LSPConv_source_code/models/
- LSPConv_source_code/models/architectures.py
- LSPConv_source_code/models/blocks.py
- LSPConv_source_code/models/__init__.py
- LSPConv_source_code/models/__pycache__/
- LSPConv_source_code/models/__pycache__/architectures.cpython-37.pyc
- LSPConv_source_code/models/__pycache__/blocks.cpython-37.pyc
- LSPConv_source_code/models/__pycache__/__init__.cpython-37.pyc
- LSPConv_source_code/part_segmentation/
- LSPConv_source_code/part_segmentation/graph_pooling.py
- LSPConv_source_code/part_segmentation/manager.py
- LSPConv_source_code/part_segmentation/model.py
- LSPConv_source_code/part_segmentation/model_seg.py
- LSPConv_source_code/part_segmentation/part_segmentation.md
- LSPConv_source_code/part_segmentation/ShapeNetPart.py
- LSPConv_source_code/part_segmentation/test.py
- LSPConv_source_code/part_segmentation/train.py
- LSPConv_source_code/part_segmentation/util.py
- LSPConv_source_code/part_segmentation/visualize.py
- LSPConv_source_code/semantic_segmentation/
- LSPConv_source_code/semantic_segmentation/cpp_wrappers/
- LSPConv_source_code/semantic_segmentation/cpp_wrappers/compile_wrappers.sh
- LSPConv_source_code/semantic_segmentation/cpp_wrappers/cpp_neighbors/
- LSPConv_source_code/semantic_segmentation/cpp_wrappers/cpp_neighbors/build/
- LSPConv_source_code/semantic_segmentation/cpp_wrappers/cpp_neighbors/build/temp.linux-x86_64-3.7/
- LSPConv_source_code/semantic_segmentation/cpp_wrappers/cpp_neighbors/build/temp.linux-x86_64-3.7/cpp_wrappers/
- LSPConv_source_code/semantic_segmentation/cpp_wrappers/cpp_neighbors/build/temp.linux-x86_64-3.7/cpp_wrappers/cpp_utils/
- LSPConv_source_code/semantic_segmentation/cpp_wrappers/cpp_neighbors/build/temp.linux-x86_64-3.7/cpp_wrappers/cpp_utils/cloud/
- LSPConv_source_code/semantic_segmentation/cpp_wrappers/cpp_neighbors/build/temp.linux-x86_64-3.7/cpp_wrappers/cpp_utils/cloud/cloud.o
- LSPConv_source_code/semantic_segmentation/cpp_wrappers/cpp_neighbors/build/temp.linux-x86_64-3.7/neighbors/
- LSPConv_source_code/semantic_segmentation/cpp_wrappers/cpp_neighbors/build/temp.linux-x86_64-3.7/neighbors/neighbors.o
- LSPConv_source_code/semantic_segmentation/cpp_wrappers/cpp_neighbors/build/temp.linux-x86_64-3.7/wrapper.o
- LSPConv_source_code/semantic_segmentation/cpp_wrappers/cpp_neighbors/build.bat
- LSPConv_source_code/semantic_segmentation/cpp_wrappers/cpp_neighbors/neighbors/
- LSPConv_source_code/semantic_segmentation/cpp_wrappers/cpp_neighbors/neighbors/neighbors.cpp
- LSPConv_source_code/semantic_segmentation/cpp_wrappers/cpp_neighbors/neighbors/neighbors.h
- LSPConv_source_code/semantic_segmentation/cpp_wrappers/cpp_neighbors/radius_neighbors.cpython-37m-x86_64-linux-gnu.so
- LSPConv_source_code/semantic_segmentation/cpp_wrappers/cpp_neighbors/setup.py
- LSPConv_source_code/semantic_segmentation/cpp_wrappers/cpp_neighbors/wrapper.cpp
- LSPConv_source_code/semantic_segmentation/cpp_wrappers/cpp_subsampling/
- LSPConv_source_code/semantic_segmentation/cpp_wrappers/cpp_subsampling/build/
- LSPConv_source_code/semantic_segmentation/cpp_wrappers/cpp_subsampling/build/temp.linux-x86_64-3.7/
- LSPConv_source_code/semantic_segmentation/cpp_wrappers/cpp_subsampling/build/temp.linux-x86_64-3.7/cpp_wrappers/
- LSPConv_source_code/semantic_segmentation/cpp_wrappers/cpp_subsampling/build/temp.linux-x86_64-3.7/cpp_wrappers/cpp_utils/
- LSPConv_source_code/semantic_segmentation/cpp_wrappers/cpp_subsampling/build/temp.linux-x86_64-3.7/cpp_wrappers/cpp_utils/cloud/
- LSPConv_source_code/semantic_segmentation/cpp_wrappers/cpp_subsampling/build/temp.linux-x86_64-3.7/cpp_wrappers/cpp_utils/cloud/cloud.o
- LSPConv_source_code/semantic_segmentation/cpp_wrappers/cpp_subsampling/build/temp.linux-x86_64-3.7/grid_subsampling/
- LSPConv_source_code/semantic_segmentation/cpp_wrappers/cpp_subsampling/build/temp.linux-x86_64-3.7/grid_subsampling/grid_subsampling.o
- LSPConv_source_code/semantic_segmentation/cpp_wrappers/cpp_subsampling/build/temp.linux-x86_64-3.7/wrapper.o
- LSPConv_source_code/semantic_segmentation/cpp_wrappers/cpp_subsampling/build.bat
- LSPConv_source_code/semantic_segmentation/cpp_wrappers/cpp_subsampling/grid_subsampling/
- LSPConv_source_code/semantic_segmentation/cpp_wrappers/cpp_subsampling/grid_subsampling/grid_subsampling.cpp
- LSPConv_source_code/semantic_segmentation/cpp_wrappers/cpp_subsampling/grid_subsampling/grid_subsampling.h
- LSPConv_source_code/semantic_segmentation/cpp_wrappers/cpp_subsampling/grid_subsampling.cpython-37m-x86_64-linux-gnu.so
- LSPConv_source_code/semantic_segmentation/cpp_wrappers/cpp_subsampling/setup.py
- LSPConv_source_code/semantic_segmentation/cpp_wrappers/cpp_subsampling/wrapper.cpp
- LSPConv_source_code/semantic_segmentation/cpp_wrappers/cpp_utils/
- LSPConv_source_code/semantic_segmentation/cpp_wrappers/cpp_utils/cloud/
- LSPConv_source_code/semantic_segmentation/cpp_wrappers/cpp_utils/cloud/cloud.cpp
- LSPConv_source_code/semantic_segmentation/cpp_wrappers/cpp_utils/cloud/cloud.h
- LSPConv_source_code/semantic_segmentation/cpp_wrappers/cpp_utils/nanoflann/
- LSPConv_source_code/semantic_segmentation/cpp_wrappers/cpp_utils/nanoflann/nanoflann.hpp
- LSPConv_source_code/semantic_segmentation/datasets/
- LSPConv_source_code/semantic_segmentation/datasets/CAB.py
- LSPConv_source_code/semantic_segmentation/datasets/common.py
- LSPConv_source_code/semantic_segmentation/datasets/S3DIS.py
- LSPConv_source_code/semantic_segmentation/datasets/__pycache__/
- LSPConv_source_code/semantic_segmentation/datasets/__pycache__/common.cpython-37.pyc
- LSPConv_source_code/semantic_segmentation/datasets/__pycache__/S3DIS.cpython-37.pyc
- LSPConv_source_code/semantic_segmentation/models/
- LSPConv_source_code/semantic_segmentation/models/architectures.py
- LSPConv_source_code/semantic_segmentation/models/blocks.py
- LSPConv_source_code/semantic_segmentation/models/__init__.py
- LSPConv_source_code/semantic_segmentation/models/__pycache__/
- LSPConv_source_code/semantic_segmentation/models/__pycache__/architectures.cpython-37.pyc
- LSPConv_source_code/semantic_segmentation/models/__pycache__/blocks.cpython-37.pyc
- LSPConv_source_code/semantic_segmentation/models/__pycache__/__init__.cpython-37.pyc
- LSPConv_source_code/semantic_segmentation/test.py
- LSPConv_source_code/semantic_segmentation/train.py
- LSPConv_source_code/semantic_segmentation/utils/
- LSPConv_source_code/semantic_segmentation/utils/config.py
- LSPConv_source_code/semantic_segmentation/utils/mayavi_visu.py
- LSPConv_source_code/semantic_segmentation/utils/metrics.py
- LSPConv_source_code/semantic_segmentation/utils/ply.py
- LSPConv_source_code/semantic_segmentation/utils/visualizer.py
- LSPConv_source_code/semantic_segmentation/utils/__pycache__/
- LSPConv_source_code/semantic_segmentation/utils/__pycache__/config.cpython-37.pyc
- LSPConv_source_code/semantic_segmentation/utils/__pycache__/mayavi_visu.cpython-37.pyc
- LSPConv_source_code/semantic_segmentation/utils/__pycache__/metrics.cpython-37.pyc
- LSPConv_source_code/semantic_segmentation/utils/__pycache__/ply.cpython-37.pyc
- LSPConv_source_code/semantic_segmentation/visualize.py
