# Supplementary material for: LSPConv: local spatial projection convolution for point cloud analysis
Source: PeerJ Comput Sci. 2024 Jan 5;10:e1738. doi: 10.7717/peerj-cs.1738 (PMC10773920; doi:10.7717/peerj-cs.1738)
Supplement: Supplemental Information 1 [file peerj-cs-10-1738-s001.zip › LSPConv_source_code/models/blocks.py]

import time
import math
import torch
import torch.nn as nn
import torch.nn.functional as F
import numpy as np
from torch.nn.parameter import Parameter
from torch.nn.init import kaiming_uniform_


# from utils.ply import write_ply

# ----------------------------------------------------------------------------------------------------------------------
#
#           Simple functions
#       \**********************/
#


def gather(x, idx, method=2):
    """
    implementation of a custom gather operation for faster backwards.
    :param x: input with shape [N, D_1, ... D_d]
    :param idx: indexing with shape [n_1, ..., n_m]
    :param method: Choice of the method
    :return: x[idx] with shape [n_1, ..., n_m, D_1, ... D_d]

    根据idx的索引从x中找出对应的点
    """

    if method == 0:
        return x[idx]
    elif method == 1:
        x = x.unsqueeze(1)
        x = x.expand((-1, idx.shape[-1], -1))
        idx = idx.unsqueeze(2)
        idx = idx.expand((-1, -1, x.shape[-1]))
        return x.gather(0, idx)
    elif method == 2:
        for i, ni in enumerate(idx.size()[1:]):
            x = x.unsqueeze(i + 1)
            new_s = list(x.size())
            new_s[i + 1] = ni
            x = x.expand(new_s)
        n = len(idx.size())
        for i, di in enumerate(x.size()[n:]):
            idx = idx.unsqueeze(i + n)
            new_s = list(idx.size())
            new_s[i + n] = di
            idx = idx.expand(new_s)
        return x.gather(0, idx)
    else:
        raise ValueError('Unkown method')


def radius_gaussian(sq_r, sig, eps=1e-9):
    """
    Compute a radius gaussian (gaussian of distance)
    :param sq_r: input radiuses [dn, ..., d1, d0]
    :param sig: extents of gaussians [d1, d0] or [d0] or float
    :return: gaussian of sq_r [dn, ..., d1, d0]
    """
    return torch.exp(-sq_r / (2 * sig ** 2 + eps))


def closest_pool(x, inds):
    """
    Pools features from the closest neighbors. WARNING: this function assumes the neighbors are ordered.
    :param x: [n1, d] features matrix
    :param inds: [n2, max_num] Only the first column is used for pooling
    :return: [n2, d] pooled features matrix
    """

    # Add a last row with minimum features for shadow pools
    x = torch.cat((x, torch.zeros_like(x[:1, :])), 0)

    # Get features for each pooling location [n2, d]
    # 这里inds[:, 0]是一个一维tensor（最邻近的邻居的索引是0，因此只提取0即可），长度为n2
    return gather(x, inds[:, 0])


def max_pool(x, inds):
    """
    Pools features with the maximum values.
    :param x: [n1, d] features matrix
    :param inds: [n2, max_num] pooling indices
    :return: [n2, d] pooled features matrix
    """

    # Add a last row with minimum features for shadow pools
    x = torch.cat((x, torch.zeros_like(x[:1, :])), 0)

    # Get all features for each pooling location [n2, max_num, d]
    pool_features = gather(x, inds)

    # Pool the maximum [n2, d] 对按索引取出的点，按特征维度做最大池化
    max_features, _ = torch.max(pool_features, 1)
    return max_features


def global_average(x, batch_lengths):
    """
    Block performing a global average over batch pooling
    :param x: [N, D] input features
    :param batch_lengths: [B] list of batch lengths
    :return: [B, D] averaged features
    """

    # Loop over the clouds of the batch
    averaged_features = []
    i0 = 0
    for b_i, length in enumerate(batch_lengths):
        # Average features for each batch cloud
        averaged_features.append(torch.mean(x[i0:i0 + length], dim=0))

        # Increment for next cloud
        i0 += length

    # Average features in each batch
    return torch.stack(averaged_features)


def get_graph_feature(x, idx, feat_mode='none'):
    # x: (n_supports, num_dims),
    # idx: (n_queries, k)
    n_supports, num_dims = x.size()
    n_queries, k = idx.size()

    feature = x[idx, :]  # (n_queries, k, num_dims)
    if feat_mode == 'asym':
        # 在n_supports个点中提取n_queries个点（idx[:,0]）
        x1 = x[idx[:, 0], :]  # (n_queries, num_dims)
        x1 = x1.view(n_queries, 1, num_dims).repeat(1, k, 1)  # (n_queries, k, num_dims)
        feature = torch.cat((feature - x1, x1), dim=2).contiguous()  # (n_queries, k, num_dims*2)

    return feature


def position_embeding(x, y, feat_mode='none'):
    '''
    位置编码
    '''
    wave_length = 1000
    alpha = 100
    B, feat_channels, n_queries, k = y.size()
    _, in_channels, _, _ = x.size()
    embeding_feat_dim = feat_channels // (2 * (in_channels + 1))
    feat_range = torch.arange(embeding_feat_dim, dtype=torch.float32).to(
        x.device)  # (embeding_feat_dim, )
    dim_mat = torch.pow(1.0 * wave_length,
                        (1.0 / embeding_feat_dim) * feat_range)  # (embeding_feat_dim, ) pow函数求指数a的b次方
    position_embeding_xyz = torch.cat((
        x,
        torch.sum(x * x, 1).sqrt().unsqueeze(1)
    ), 1)
    position_mat = torch.unsqueeze(alpha * position_embeding_xyz,
                                   -1)  # (n_queries, k, in_channels+1=4,embeding_feat_dim)
    div_mat = torch.div(position_mat, dim_mat)  # (n_queries, k, in_channels+1=4,embeding_feat_dim)
    sin_mat = torch.sin(div_mat)  # (n_queries, k, in_channels+1=4,embeding_feat_dim)
    cos_mat = torch.cos(div_mat)  # (n_queries, k, in_channels+1=4,embeding_feat_dim)
    position_embedding = torch.cat([sin_mat, cos_mat],
                                   -1)  # (B, in_channels, npoint, nsample, 2*embeding_feat_dim)
    position_embedding = position_embedding.permute(0, 1, 4, 2, 3).contiguous()
    position_embedding = position_embedding.view(B, feat_channels, n_queries, k)
    y = position_embedding * y
    return y


def distance_transform(x, catagory='none'):
    x = torch.abs(x)
    n_queries, k, channels = x.size()
    max_x = x.max(dim=1, keepdim=False)[0]
    max_x = max_x.max(dim=1, keepdim=False)[0]

    x1 = x + 1
    max_x1 = x1.max(dim=1, keepdim=False)[0]
    max_x1 = max_x1.max(dim=1, keepdim=False)[0]
    max_x1 = max_x1.unsqueeze(1)
    max_x1 = max_x1.unsqueeze(1)
    max_x1 = max_x1.repeat(1, k, channels)
    x1 = x1 / max_x1
    x1 = 1 / x1

    max_x2 = x1.max(dim=1, keepdim=False)[0]
    max_x2 = max_x2.max(dim=1, keepdim=False)[0]
    ratio = max_x / max_x2
    ratio = ratio.unsqueeze(1)
    ratio = ratio.unsqueeze(1)
    ratio = ratio.repeat(1, k, channels)
    x1 = x1 * ratio

    return x1


def distance_transform1(x):
    '''
    平方反比定律
    :param x:n ,k , 3
    :return:
    '''
    x_abs = torch.abs(x)

    n_queries, k, channels = x.size()

    x2 = torch.pow(x, 2)  # n,k,c
    dist_sq = torch.sum(x2, 2)  # n,k
    dist_w = 1 / dist_sq  # n,k

    x2_ratio = x2 / (dist_sq.unsqueeze(2).repeat(1, 1, channels))  # n,k,c
    dist = dist_sq.sqrt()  # n,k

    # 求出了距离编码的最小值
    dist_w_min = dist_w.min(dim=1, keepdim=False)[0]
    dist_w_max = dist_w.max(dim=1, keepdim=False)[0]
    dist_min = dist.min(dim=1, keepdim=False)[0]
    dist_max = dist.max(dim=1, keepdim=False)[0]

    ratio = (dist_w_max - dist_w_min) / (dist_max - dist_min)
    ratio = ratio.unsqueeze(1).repeat(1, k)
    dist_w = dist_w / ratio  # n,k

    dist_w = dist_w.unsqueeze(2)
    dist_w = dist_w.repeat(1, 1, channels)
    dist_w = dist_w * x2_ratio
    x = dist_w.sqrt()

    return x


def distance_transform2(x):
    '''
    指数类型编码
    :param x:
    :return:
    '''
    x = torch.abs(x)

    n_queries, k, channels = x.size()

    x_min = x.min(dim=1, keepdim=False)[0]
    x_min = x_min.unsqueeze(1)
    x_min = x_min.repeat(1, k, 1)
    # 求出了自己的最小值

    x1 = torch.exp(-x)
    # 距离编码

    min_x1 = x1.min(dim=1, keepdim=False)[0]
    min_x1 = min_x1.unsqueeze(1)
    min_x1 = min_x1.repeat(1, k, 1)
    # 求出了编码后的最小值

    ratio = x_min / min_x1
    x1 = x1 * ratio

    return x1


def distance_transform3(x):
    '''
    线性函数
    :param x:
    :return:
    '''
    # x = torch.abs(x)
    n_queries, k, channels = x.size()
    # 距离编码

    x2 = torch.pow(x, 2)  # n,k,c
    dist_sq = torch.sum(x2, 2)  # n,k
    #  计算各维度占距离的比重
    x2_ratio = x2 / (dist_sq.unsqueeze(2).repeat(1, 1, channels))  # n,k,c

    dist_sq_min = dist_sq.min(dim=1, keepdim=False)[0]
    dist_sq_max = dist_sq.max(dim=1, keepdim=False)[0]
    #  线性化
    y = -dist_sq + dist_sq_min.unsqueeze(1).repeat(1, k) + dist_sq_max.unsqueeze(1).repeat(1, k)
    #  根据各维度占距离的比重分配距离权重
    y = (y.unsqueeze(2).repeat(1, 1, channels) * x2_ratio).sqrt()
    y1 = -y
    # 判断正负号
    y = torch.where(x >= 0, y, y1)
    return y


# ----------------------------------------------------------------------------------------------------------------------
#
#           Graph CNN class
#       \******************/
#


class AdaptiveConv(nn.Module):
    def __init__(self, in_channels, feat_channels, out_channels, bn_momentum, feat_mode, strided=False):
        super(AdaptiveConv, self).__init__()
        self.in_channels = in_channels
        self.out_channels = out_channels
        self.feat_channels = feat_channels  # 在普通卷积中=hidden_dim，在第一层(simple)卷积中=in_dim
        self.feat_mode = feat_mode
        self.strided = strided  # 只在判定通道时用到

        # 不同模式下feat_channels的个数。
        # 在train文件中，普通的是卷积adaptive_feature = 'xyz'
        # 在train文件中，第一层的卷积的是first_adaptive_feature = 'xyz_joint'
        if self.feat_mode == 'asym':
            self.in_channels *= 2
            self.feat_channels *= 2

        if 'xyz' in self.feat_mode:
            if 'xyz2' in self.feat_mode and not self.strided:
                self.in_channels *= 2
            elif 'xyz4' in self.feat_mode and not self.strided:
                self.in_channels = (self.in_channels * 3 + 1)

        if 'feat2' in self.feat_mode and not self.strided:
            self.feat_channels *= 2

        if 'joint' in self.feat_mode:
            self.feat_channels += self.in_channels
        '''
        原始区
        '''
        # self.conv0 = nn.Conv2d(self.feat_channels, self.out_channels, kernel_size=1, bias=False)
        # self.conv1 = nn.Conv2d(self.out_channels, self.out_channels * self.in_channels, kernel_size=1, bias=False)
        self.var_channels = (self.out_channels // self.in_channels) * self.in_channels

        self.bn0 = nn.BatchNorm2d(self.var_channels, momentum=bn_momentum)
        self.bn1 = nn.BatchNorm2d(self.out_channels, momentum=bn_momentum)
        self.leaky_relu = nn.LeakyReLU(negative_slope=0.1)
        '''
        改进区
        '''
        # self.conv0 = nn.Conv2d(self.feat_channels, self.var_channels, kernel_size=1, bias=False)
        # self.conv1 = nn.Conv2d(self.var_channels, self.out_channels , kernel_size=1, bias=False)
        self.conv0 = nn.Linear(self.feat_channels, self.var_channels)
        self.conv1 = nn.Linear(self.var_channels, self.out_channels)

        '''
        局部注意力
        '''
        # self.conv_atten = nn.Conv2d(self.out_channels, self.out_channels , kernel_size=1, bias=False)
        # self.softmax = nn.Softmax(dim = 2)

    def forward(self, q_points, s_points, neighb_inds, feat):
        '''
        s_points: (n_supports, 3),
        q_points: (n_queries, 3),
        neighb_inds: (n_queries, k),邻居点的地址
        feat: (n_supports, feat_channels),
        '''
        n_supports, _ = s_points.size()
        n_queries, k = neighb_inds.size()  # 邻居点地址[n_queries,K] neighb_inds[:,0]被视作是中心点

        '''坐标和特征各加一行'''
        # Add a fake point in the last row for shadow neighbors
        s_points = torch.cat((s_points, torch.zeros_like(s_points[:1, :])), 0)  # (n_supports+1, 3) 拼接，0表示dim=0
        # Add a zero feature for shadow neighbors
        feat = torch.cat((feat, torch.zeros_like(feat[:1, :])), 0)  # (n_supports+1, feat_channels)

        '''对所有点，提取n_queries个点的k个邻居'''
        x = get_graph_feature(s_points, idx=neighb_inds, feat_mode=self.feat_mode)  # (n_queries, k, in_channels)
        # x_ori = x
        y = get_graph_feature(feat, idx=neighb_inds, feat_mode=self.feat_mode)  # (n_queries, k, feat_channels)
        # x = x - q_points.unsqueeze(1)

        if 'xyz' in self.feat_mode:
            # asymmetric feature
            if 'xyz2' in self.feat_mode and not self.strided:
                q_points = q_points.unsqueeze(1).repeat(1, k, 1)  # (n_queries, k, in_channels)
                '''这里是xj-xi,xi'''
                x = torch.cat((x - q_points, q_points), dim=2)  # (n_queries, k, in_channels*2)

            elif 'xyz4' in self.feat_mode and not self.strided:
                q_points = q_points.unsqueeze(1).repeat(1, k, 1)  # (n_queries, k, in_channels)
                '''这里是xj,xi,xj-xi,dist'''
                x = torch.cat((x,
                               q_points,
                               x - q_points,
                               torch.sum((x - q_points) * (x - q_points), 2).sqrt().unsqueeze(2)),
                              dim=2)  # (n_queries, k, in_channels*2)

            else:
                x = x - q_points.unsqueeze(1)  # (n_queries, k, in_channels)
                # 改
                x_ori = x
                x = x.repeat(1, 1, self.out_channels // self.in_channels)
                '''
                位置编码
                '''

            # zeros out-ranged points 将超出范围的点归零
            out_ranged = (neighb_inds.view(-1) == int(s_points.shape[0] - 1))
            '''这里返回一个neighb_inds.view(-1)长度的向量，每个元素是true/false
            如果neighb_inds.view(-1)中有和int(s_points.shape[0] - 1))相同的元素，将被标为true
            '''
            last_dim = x.shape[-1]  # 最后一维维度（3 或者 in_channels*2）
            x = x.view(n_queries * k, last_dim)
            x[out_ranged, :] = torch.zeros_like(x[:1, :])
            x = x.view(n_queries, k, last_dim).contiguous()
        else:
            x = x - q_points.unsqueeze(1)
            # 改
            x_ori = x
            x = x.repeat(1, 1, self.out_channels // self.in_channels)

        if 'feat2' in self.feat_mode and not self.strided:
            # asymmetric feature
            y_center = feat[neighb_inds[:, 0], :]  # (n_queries, feat_channels) neighb_inds[:,0]被视作是中心点！！！
            y_center = y_center.unsqueeze(1).repeat(1, k, 1)  # (n_queries, k, feat_channels)
            '''这里是yj-yi,yi'''
            y = torch.cat((y - y_center, y_center), dim=2)  # (n_queries, k, feat_channels*2)
        # feat+points
        if 'joint' in self.feat_mode:
            y = torch.cat((x_ori, y), dim=2)

        """
        原始图卷积

        # compute kernels weights
        y = y.permute(2, 0, 1).unsqueeze(0)  # (bs, feat_channels, n_queries, k)  [B, C, H, W]
        # 特征mlp层mlp relu mlp
        kernel = self.conv0(y)  # (bs, out_channels, n_queries, k)
        kernel = self.leaky_relu(self.bn0(kernel))
        kernel = self.conv1(kernel)  # (bs, in*out, n_queries, k) 这里把通道调整为in*out方便下面拆成in*out

        kernel = kernel.permute(0, 2, 3, 1).view(1, n_queries, k, self.out_channels,
                                                 self.in_channels)  # (bs, n_queries, k, out, in)

        # convolving
        x = x.unsqueeze(0)  # (bs, n_queries, k, in_channels)
        x = x.unsqueeze(4)  # (bs, n_queries, k, in_channels, 1)
        '''
        (bs, n_queries, k, out, in) * (bs, n_queries, k, in, 1)
         = (bs, n_queries, k, out, 1), 其中只有(out, in)*(in, 1)
        '''
        x = torch.matmul(kernel, x).squeeze(4)  # (bs, n_queries, k, out_channels)
                # '''
        # 局部注意力
        # '''
        x = x.permute(0, 3, 1, 2).contiguous()  # (bs, out_channels, n_queries, k)
        # att_scores = self.conv_atten(x)
        # att_scores = self.softmax(att_scores)
        # x = x * att_scores

        # 按照论文要求这非线性激活
        x = self.leaky_relu(self.bn1(x))
        x = x.max(dim=-1, keepdim=False)[0]  # (bs, out_channels, n_queries)
        x = x.permute(0, 2, 1).squeeze(0).contiguous()  # (n_queries, out_channels)
        """

        '''
        改进区
        '''
        # y = y.permute(2, 0, 1).unsqueeze(0)  # (bs, feat_channels, n_queries, k)  [B, C, H, W]
        #  linear风格：
        y = y.unsqueeze(0)  # (bs, feat_channels, n_queries, k)  [B, C, H, W]

        # 特征mlp层mlp relu mlp
        kernel = self.conv0(y)  # (bs, out_channels, n_queries, k)
        kernel = self.leaky_relu(self.bn0(kernel.permute(0, 3, 2, 1).contiguous()))
        # x = x.unsqueeze(0).permute(0, 3, 1,2).contiguous()  # (bs, n_queries, k, in_channels)
        x = x.unsqueeze(0).permute(0, 3, 2, 1).contiguous()  # (bs, n_queries, k, in_channels)
        x = x * kernel
        x = self.conv1(x.permute(0, 2, 3, 1).contiguous())
        x = self.leaky_relu(self.bn1(x.permute(0, 3, 2, 1).contiguous()))
        x = x.max(dim=-1, keepdim=False)[0]  # (bs, out_channels, n_queries)
        x = x.permute(0, 2, 1).squeeze(0).contiguous()  # (n_queries, out_channels)
        return x


class AdaptiveConvReverse(nn.Module):
    def __init__(self, in_channels, feat_channels, out_channels, bn_momentum, feat_mode, strided=False):
        super(AdaptiveConvReverse, self).__init__()
        self.in_channels = in_channels
        self.out_channels = out_channels
        self.feat_channels = feat_channels  # 在普通卷积中=hidden_dim，在第一层(simple)卷积中=in_dim
        self.feat_mode = feat_mode
        self.strided = strided  # 只在判定通道时用到

        # 不同模式下feat_channels的个数。
        # 在train文件中，普通的是卷积adaptive_feature = 'xyz'
        # 在train文件中，第一层的卷积的是first_adaptive_feature = 'xyz_joint'
        if self.feat_mode == 'asym':
            self.in_channels *= 2
            self.feat_channels *= 2

        if 'xyz' in self.feat_mode:
            if 'xyz2' in self.feat_mode and not self.strided:
                self.in_channels *= 2
            elif 'xyz4' in self.feat_mode and not self.strided:
                self.in_channels = (self.in_channels * 3 + 1)

        if 'feat2' in self.feat_mode and not self.strided:
            self.feat_channels *= 2

        if 'joint' in self.feat_mode:
            self.feat_channels += self.in_channels

        self.conv0 = nn.Conv2d(self.feat_channels, self.out_channels, kernel_size=1, bias=False)
        self.conv1 = nn.Conv2d(self.out_channels, self.out_channels * self.in_channels, kernel_size=1, bias=False)
        self.bn0 = nn.BatchNorm2d(self.out_channels, momentum=bn_momentum)
        self.bn1 = nn.BatchNorm2d(self.out_channels, momentum=bn_momentum)
        self.leaky_relu = nn.LeakyReLU(negative_slope=0.1)
        '''
        分组卷积
        if 'feat2' and 'xyz2' in self.feat_mode:
            self.conv0_y0 = nn.Conv2d(self.feat_channels // 2, self.out_channels, kernel_size=1, bias=False)
            self.conv0_y1 = nn.Conv2d(self.feat_channels // 2, self.out_channels, kernel_size=1, bias=False)
            self.conv1_y0 = nn.Conv2d(self.out_channels, self.out_channels * self.in_channels//2, kernel_size=1, bias=False)
            self.conv1_y1 = nn.Conv2d(self.out_channels, self.out_channels * self.in_channels//2, kernel_size=1, bias=False)
            self.bn0_y0 = nn.BatchNorm2d(self.out_channels, momentum=bn_momentum)
            self.bn0_y1 = nn.BatchNorm2d(self.out_channels, momentum=bn_momentum)
            self.bn1_y0 = nn.BatchNorm2d(self.out_channels, momentum=bn_momentum)
            self.bn1_y1 = nn.BatchNorm2d(self.out_channels, momentum=bn_momentum)
        else:
            self.conv0 = nn.Conv2d(self.feat_channels, self.out_channels, kernel_size=1, bias=False)
            self.conv1 = nn.Conv2d(self.out_channels, self.out_channels * self.in_channels, kernel_size=1, bias=False)
            self.bn0 = nn.BatchNorm2d(self.out_channels, momentum=bn_momentum)
            self.bn1 = nn.BatchNorm2d(self.out_channels, momentum=bn_momentum)
        '''

    def forward(self, q_points, s_points, neighb_inds, feat):
        '''
        s_points: (n_supports, 3),
        q_points: (n_queries, 3),
        neighb_inds: (n_queries, k),邻居点的地址
        feat: (n_supports, feat_channels),
        '''
        n_supports, _ = s_points.size()
        n_queries, k = neighb_inds.size()  # 邻居点地址[n_queries,K] neighb_inds[:,0]被视作是中心点

        '''坐标和特征各加一行'''
        # Add a fake point in the last row for shadow neighbors
        s_points = torch.cat((s_points, torch.zeros_like(s_points[:1, :])), 0)  # (n_supports+1, 3) 拼接，0表示dim=0
        # Add a zero feature for shadow neighbors
        feat = torch.cat((feat, torch.zeros_like(feat[:1, :])), 0)  # (n_supports+1, feat_channels)

        '''对所有点，提取n_queries个点的k个邻居吧哈哈和'''
        x = get_graph_feature(s_points, idx=neighb_inds, feat_mode=self.feat_mode)  # (n_queries, k, in_channels)
        y = get_graph_feature(feat, idx=neighb_inds, feat_mode=self.feat_mode)  # (n_queries, k, feat_channels)
        # x = x - q_points.unsqueeze(1)

        if 'xyz' in self.feat_mode:
            # asymmetric feature
            if 'xyz2' in self.feat_mode and not self.strided:
                q_points = q_points.unsqueeze(1).repeat(1, k, 1)  # (n_queries, k, in_channels)
                '''这里是xj-xi,xi'''
                x = torch.cat((x - q_points, q_points), dim=2)  # (n_queries, k, in_channels*2)
            elif 'xyz4' in self.feat_mode and not self.strided:
                q_points = q_points.unsqueeze(1).repeat(1, k, 1)  # (n_queries, k, in_channels)

                '''这里是xj,xi,xj-xi,dist'''
                x = torch.cat((x,
                               q_points,
                               x - q_points,
                               torch.sum(torch.pow(x - q_points, 2), 2).sqrt().unsqueeze(2)
                               ),
                              dim=2)  # (n_queries, k, in_channels*2)
            else:
                x = x - q_points.unsqueeze(1)  # (n_queries, k, in_channels)

            # zeros out-ranged points 将超出范围的点归零
            out_ranged = (neighb_inds.view(-1) == int(s_points.shape[0] - 1))
            '''这里返回一个neighb_inds.view(-1)长度的向量，每个元素是true/false
            如果neighb_inds.view(-1)中有和int(s_points.shape[0] - 1))相同的元素，将被标为true
            '''
            last_dim = x.shape[-1]  # 最后一维维度（3 或者 in_channels*2）
            x = x.view(n_queries * k, last_dim)
            x[out_ranged, :] = torch.zeros_like(x[:1, :])
            x = x.view(n_queries, k, last_dim).contiguous()
        else:
            x = x - q_points.unsqueeze(1)

        if 'feat2' in self.feat_mode and not self.strided:
            # asymmetric feature
            y_center = feat[neighb_inds[:, 0], :]  # (n_queries, feat_channels) neighb_inds[:,0]被视作是中心点！！！
            y_center = y_center.unsqueeze(1).repeat(1, k, 1)  # (n_queries, k, feat_channels)
            '''这里是yj-yi,yi'''
            y = torch.cat((y - y_center, y_center), dim=2)  # (n_queries, k, feat_channels*2)
        # feat+points
        if 'joint' in self.feat_mode:
            y = torch.cat((x, y), dim=2)

        """
        图卷积
        """

        # compute kernels weights
        y = y.permute(2, 0, 1).unsqueeze(0)  # (bs, feat_channels, n_queries, k)  [B, C, H, W]
        """
        # 特征mlp层mlp relu mlp
        kernel0 = self.conv0_y0(y[:, :(self.feat_channels // 2), ...])  # (bs, out_channels, n_queries, k)
        kernel0 = self.leaky_relu(self.bn0(kernel0))
        kernel0 = self.conv1_y0(kernel0)  # (bs, in*out, n_queries, k) 这里把通道调整为in*out方便下面拆成in*out
        kernel0 = kernel0.permute(0, 2, 3, 1).view(1, n_queries, k, self.out_channels,self.in_channels//2)  # (bs, n_queries, k, out, in)kernel0 = self.conv0_y0(y[y[:, :self.feat_channels // 2, ...]])  # (bs, out_channels, n_queries, k)

        kernel1 = self.conv0_y1(y[:, (self.feat_channels // 2):, ...])
        kernel1 = self.leaky_relu(self.bn1(kernel1))
        kernel1 = self.conv1_y1(kernel1)  # (bs, in*out, n_queries, k) 这里把通道调整为in*out方便下面拆成in*out
        kernel1 = kernel1.permute(0, 2, 3, 1).view(1, n_queries, k, self.out_channels,
                                                 self.in_channels//2)  # (bs, n_queries, k, out, in)

        # convolving
        x = x.unsqueeze(0)  # (bs, n_queries, k, in_channels)
        x = x.unsqueeze(4)  # (bs, n_queries, k, in_channels, 1)
        '''
        (bs, n_queries, k, out, in) * (bs, n_queries, k, in, 1)
         = (bs, n_queries, k, out, 1), 其中只有(out, in)*(in, 1)
        '''
        x0 = torch.matmul(kernel0, x[:, :, :, :self.in_channels // 2, :]).squeeze(4)  # (bs, n_queries, k, out_channels)
        x0 = x0.permute(0, 3, 1, 2).contiguous()  # (bs, out_channels, n_queries, k)
        x1 = torch.matmul(kernel1, x[:, :, :, self.in_channels // 2:, :]).squeeze(4)  # (bs, n_queries, k, out_channels)
        x1 = x1.permute(0, 3, 1, 2).contiguous()  # (bs, out_channels, n_queries, k)
        # 按照论文要求这非线性激活
        x0 = self.leaky_relu(self.bn1_y0(x0))
        x1 = self.leaky_relu(self.bn1_y1(x1))
        x = self.leaky_relu(x0 + x1)
        """
        kernel = self.conv0(y)  # (bs, out_channels, n_queries, k)
        kernel = self.leaky_relu(self.bn0(kernel))
        kernel = self.conv1(kernel)  # (bs, in*out, n_queries, k) 这里把通道调整为in*out方便下面拆成in*out

        kernel = kernel.permute(0, 2, 3, 1).view(1, n_queries, k, self.out_channels,
                                                 self.in_channels)  # (bs, n_queries, k, out, in)

        # convolving
        x = x.unsqueeze(0)  # (bs, n_queries, k, in_channels)
        x = x.unsqueeze(4)  # (bs, n_queries, k, in_channels, 1)
        '''
        (bs, n_queries, k, out, in) * (bs, n_queries, k, in, 1)
         = (bs, n_queries, k, out, 1), 其中只有(out, in)*(in, 1)
        '''
        x = torch.matmul(kernel, x).squeeze(4)  # (bs, n_queries, k, out_channels)
        x = x.permute(0, 3, 1, 2).contiguous()  # (bs, out_channels, n_queries, k)

        # 按照论文要求这非线性激活
        x = self.leaky_relu(self.bn1(x))
        x = x.max(dim=-1, keepdim=False)[0]  # (bs, out_channels, n_queries)
        x = x.permute(0, 2, 1).squeeze(0).contiguous()  # (n_queries, out_channels)

        return x


class MyConv(nn.Module):
    def __init__(self, in_channels, feat_channels, out_channels, bn_momentum, feat_mode, strided=False):
        super(MyConv, self).__init__()
        self.in_channels = in_channels
        self.out_channels = out_channels
        self.feat_channels = feat_channels  # 在普通卷积中=hidden_dim，在第一层(simple)卷积中=in_dim
        self.feat_mode = feat_mode
        self.strided = strided  # 只在判定通道时用到

        # 不同模式下feat_channels的个数。
        # 在train文件中，普通的是卷积adaptive_feature = 'xyz'
        # 在train文件中，第一层的卷积的是first_adaptive_feature = 'xyz_joint'
        if self.feat_mode == 'asym':
            self.in_channels *= 2
            self.feat_channels *= 2

        if 'xyz' in self.feat_mode:
            if 'xyz2' in self.feat_mode:
                self.in_channels *= 2
            # elif 'xyz4' in self.feat_mode and not self.strided:
            #     self.in_channels *= (self.in_channels * 3 + 1)

        if 'feat2' and 'xyz2' in self.feat_mode:
            self.feat_channels *= 2
            self.conv0_y0 = nn.Conv2d(self.feat_channels // 2, self.out_channels, kernel_size=1, bias=False)
            self.conv0_y1 = nn.Conv2d(self.feat_channels // 2, self.out_channels, kernel_size=1, bias=False)
            self.bn0 = nn.BatchNorm2d(self.out_channels, momentum=bn_momentum)
            self.bn1 = nn.BatchNorm2d(self.out_channels, momentum=bn_momentum)
            self.bn = nn.BatchNorm2d(self.out_channels, momentum=bn_momentum)
        else:
            self.conv0 = nn.Conv2d(self.feat_channels, self.out_channels, kernel_size=1, bias=False)
            self.conv1 = nn.Conv2d(self.out_channels, self.out_channels * self.in_channels, kernel_size=1, bias=False)
            self.bn0 = nn.BatchNorm2d(self.out_channels, momentum=bn_momentum)
            self.bn1 = nn.BatchNorm2d(self.out_channels, momentum=bn_momentum)
            self.bn = nn.BatchNorm2d(self.out_channels, momentum=bn_momentum)

        if 'joint' in self.feat_mode:
            self.feat_channels += self.in_channels
        self.leaky_relu = nn.LeakyReLU(negative_slope=0.1)

    def forward(self, q_points, s_points, neighb_inds, feat):
        '''
        s_points: (n_supports, 3),
        q_points: (n_queries, 3),
        neighb_inds: (n_queries, k),邻居点的地址
        feat: (n_supports, feat_channels),
        '''
        n_supports, _ = s_points.size()
        n_queries, k = neighb_inds.size()  # 邻居点地址[n_queries,K] neighb_inds[:,0]被视作是中心点

        '''坐标和特征各加一行'''
        # Add a fake point in the last row for shadow neighbors
        s_points = torch.cat((s_points, torch.zeros_like(s_points[:1, :])), 0)  # (n_supports+1, 3) 拼接，0表示dim=0
        # Add a zero feature for shadow neighbors
        feat = torch.cat((feat, torch.zeros_like(feat[:1, :])), 0)  # (n_supports+1, feat_channels)

        '''对所有点，提取n_queries个点的k个邻居吧哈哈和'''
        x = get_graph_feature(s_points, idx=neighb_inds, feat_mode=self.feat_mode)  # (n_queries, k, in_channels)
        y = get_graph_feature(feat, idx=neighb_inds, feat_mode=self.feat_mode)  # (n_queries, k, feat_channels)
        # x = x - q_points.unsqueeze(1)

        if 'xyz' in self.feat_mode:
            # asymmetric feature
            if 'xyz2' in self.feat_mode:
                q_points = q_points.unsqueeze(1).repeat(1, k, 1)  # (n_queries, k, in_channels)
                '''这里是xj-xi,xi'''
                x = torch.cat((x - q_points, q_points), dim=2)  # (n_queries, k, in_channels*2)

            elif 'xyz4' in self.feat_mode:
                q_points = q_points.unsqueeze(1).repeat(1, k, 1)  # (n_queries, k, in_channels)
                '''这里是xj,xi,xj-xi,dist'''
                x = torch.cat((x,
                               q_points,
                               x - q_points,
                               torch.sum((x - q_points) * (x - q_points), 2).sqrt().unsqueeze(2)),
                              dim=2)  # (n_queries, k, in_channels*2)
            else:
                x = x - q_points.unsqueeze(1)  # (n_queries, k, in_channels)

            # zeros out-ranged points 将超出范围的点归零
            out_ranged = (neighb_inds.view(-1) == int(s_points.shape[0] - 1))
            '''这里返回一个neighb_inds.view(-1)长度的向量，每个元素是true/false
            如果neighb_inds.view(-1)中有和int(s_points.shape[0] - 1))相同的元素，将被标为true
            '''
            last_dim = x.shape[-1]  # 最后一维维度（3 或者 in_channels*2）
            x = x.view(n_queries * k, last_dim)
            x[out_ranged, :] = torch.zeros_like(x[:1, :])
            x = x.view(n_queries, k, last_dim).contiguous()
        else:
            # asymmetric feature
            x = x - q_points.unsqueeze(1)

        if 'feat2' in self.feat_mode:
            # asymmetric feature
            y_center = feat[neighb_inds[:, 0], :]  # (n_queries, feat_channels) neighb_inds[:,0]被视作是中心点！！！
            y_center = y_center.unsqueeze(1).repeat(1, k, 1)  # (n_queries, k, feat_channels)
            '''这里是yj-yi,yi'''
            y = torch.cat((y - y_center, y_center), dim=2)  # (n_queries, k, feat_channels*2)

        # feat+points
        if 'joint' in self.feat_mode:
            y = torch.cat((x, y), dim=2)

        """
        图卷积
        """
        # compute kernels weights
        if 'feat2' and 'xyz2' in self.feat_mode:
            y = y.permute(2, 0, 1).unsqueeze(0)  # (bs, feat_channels, n_queries, k)  [B, C, H, W]
            x = x.permute(2, 0, 1).unsqueeze(0)
            kernel0 = self.conv0_y0(y[:, :self.feat_channels // 2, ...])  # (bs, out_channels, n_queries, k)
            kernel0 = self.leaky_relu(self.bn0(kernel0))
            kernel0 = position_embeding(x[:, :self.in_channels // 2, ...],
                                        kernel0,
                                        feat_mode=self.feat_mode)
            # 位置编码
            kernel1 = self.conv0_y1(y[:, self.feat_channels // 2:, ...])  # (bs, out_channels, n_queries, k)
            kernel1 = self.leaky_relu(self.bn1(kernel1))
            kernel1 = position_embeding(x[:, self.in_channels // 2:, ...],
                                        kernel1,
                                        feat_mode=self.feat_mode)

            # 按照论文要求这非线性激活
            x = self.leaky_relu(self.bn(kernel0 + kernel1))
        x = x.max(dim=-1, keepdim=False)[0]  # (bs, out_channels, n_queries)
        x = x.permute(0, 2, 1).squeeze(0).contiguous()  # (n_queries, out_channels)

        return x


class AdaptResnetBottleneckBlock(nn.Module):

    def __init__(self, block_name, in_dim, out_dim, radius, layer_ind, config):
        """
        Initialize a resnet bottleneck block.
        :param in_dim: dimension input features
        :param out_dim: dimension output features
        :param radius: current radius of convolution
        :param config: parameters
        """
        super(AdaptResnetBottleneckBlock, self).__init__()

        # Get other parameters
        self.bn_momentum = config.batch_norm_momentum
        self.use_bn = config.use_batch_norm
        self.block_name = block_name
        self.layer_ind = layer_ind
        self.in_dim = in_dim
        self.out_dim = out_dim

        self.hidden_dim = out_dim // 4  # if out_dim // 4 > 64 else 64
        # First downscaling mlp
        if in_dim != self.hidden_dim:
            self.unary1 = UnaryBlock(in_dim, self.hidden_dim, self.use_bn, self.bn_momentum)
        else:
            self.unary1 = nn.Identity()

        # Conv block
        if 'add' in self.block_name:
            self.MyConv = MyConv(
                in_channels=3,
                feat_channels=self.hidden_dim,
                out_channels=self.hidden_dim,
                bn_momentum=self.bn_momentum,
                feat_mode=config.adaptive_feature,
                strided='strided' in self.block_name)
        elif 'rev' in self.block_name:
            self.Reverse = AdaptiveConvReverse(
                in_channels=3,
                feat_channels=self.hidden_dim,
                out_channels=self.hidden_dim,
                bn_momentum=self.bn_momentum,
                feat_mode=config.adaptive_feature,
                strided='strided' in self.block_name)
        else:
            self.AdaptConv = AdaptiveConv(
                in_channels=3,
                feat_channels=self.hidden_dim,
                out_channels=self.hidden_dim,
                bn_momentum=self.bn_momentum,
                feat_mode=config.adaptive_feature,
                strided='strided' in self.block_name)

        self.batch_norm_conv = BatchNormBlock(self.hidden_dim, self.use_bn, self.bn_momentum)

        # Second upscaling mlp
        self.unary2 = UnaryBlock(self.hidden_dim, out_dim, self.use_bn, self.bn_momentum, no_relu=True)

        # Shortcut optional mpl
        if in_dim != out_dim:
            self.unary_shortcut = UnaryBlock(in_dim, out_dim, self.use_bn, self.bn_momentum, no_relu=True)
        else:
            self.unary_shortcut = nn.Identity()

        # Other operations
        self.leaky_relu = nn.LeakyReLU(0.1)

        if 'transformer' in self.block_name:
            if in_dim != self.hidden_dim:
                self.unary1_tansformer = UnaryBlock(in_dim, self.hidden_dim, self.use_bn, self.bn_momentum)
            else:
                self.unary1_tansformer = nn.Identity()

            self.Transformer = TransformerBlock(
                in_channels=3,
                feat_channels=self.hidden_dim,
                out_channels=self.hidden_dim,
                bn_momentum=self.bn_momentum,
                feat_mode=config.adaptive_feature,
            )
            self.batch_norm_conv_tansformer = BatchNormBlock(self.hidden_dim, self.use_bn, self.bn_momentum)

            # Second upscaling mlp
            self.unary2_tansformer = UnaryBlock(self.hidden_dim, out_dim, self.use_bn, self.bn_momentum, no_relu=True)

            # Shortcut optional mpl
            if in_dim != out_dim:
                self.unary_shortcut_tansformer = UnaryBlock(in_dim, out_dim, self.use_bn, self.bn_momentum,
                                                            no_relu=True)
            else:
                self.unary_shortcut_tansformer = nn.Identity()

        return

    def forward(self, features, batch):
        """
        q_pts和s_pts是两组点，分别与list中储存的两组点对应
        list[0]是s_pts，list[1]是q_pts
        """
        if 'strided' in self.block_name:
            q_pts = batch.points[self.layer_ind + 1]
            s_pts = batch.points[self.layer_ind]
            neighb_inds = batch.pools[self.layer_ind]
        else:
            q_pts = batch.points[self.layer_ind]
            s_pts = batch.points[self.layer_ind]
            neighb_inds = batch.neighbors[self.layer_ind]

        # First downscaling mlp
        x = self.unary1(features)

        # Convolution
        if 'add' in self.block_name:
            x = self.MyConv(q_pts, s_pts, neighb_inds, x)
        elif 'rev' in self.block_name:
            x = self.Reverse(q_pts, s_pts, neighb_inds, x)
        else:
            x = self.AdaptConv(q_pts, s_pts, neighb_inds, x)
        # x = self.leaky_relu(self.batch_norm_conv(x))

        # Second upscaling mlp
        x = self.unary2(x)

        # Shortcut
        if 'strided' in self.block_name:
            shortcut = max_pool(features, neighb_inds)
        else:
            shortcut = features
        shortcut = self.unary_shortcut(shortcut)

        '''
        transformer
        '''
        if 'transformer' in self.block_name:
            # First downscaling mlp
            x = self.unary1_tansformer(self.leaky_relu(x + shortcut))

            # Transformer
            x = self.Transformer(q_pts, s_pts, neighb_inds, x)[0]

            # Second upscaling mlp
            x = self.unary2_tansformer(x)

            shortcut = features
            shortcut = self.unary_shortcut_tansformer(shortcut)

        return self.leaky_relu(x + shortcut)
        # return features


class TransformerBlock(nn.Module):
    def __init__(self, in_channels, feat_channels, out_channels, bn_momentum, feat_mode):
        """
        Initialize a resnet bottleneck block.
        :param in_dim: dimension input features
        :param out_dim: dimension output features
        :param radius: current radius of convolution
        :param config: parameters
        """
        super(TransformerBlock, self).__init__()
        self.in_channels = in_channels
        self.out_channels = out_channels
        self.feat_channels = feat_channels
        self.feat_mode = feat_mode

        # 不同模式下feat_channels的个数。
        # 在train文件中，普通的是卷积adaptive_feature = 'xyz'
        # 在train文件中，第一层的卷积的是first_adaptive_feature = 'xyz_joint'
        if self.feat_mode == 'asym':
            self.in_channels *= 2
            self.feat_channels *= 2

        if 'xyz' in self.feat_mode:
            if 'xyz2' in self.feat_mode:
                self.in_channels *= 2

        if 'feat2' in self.feat_mode:
            self.feat_channels *= 2

        if 'joint' in self.feat_mode:
            self.feat_channels += self.in_channels

        self.fc1 = nn.Linear(feat_channels, self.out_channels)
        self.fc2 = nn.Linear(self.out_channels, feat_channels)
        self.fc_delta = nn.Sequential(
            nn.Linear(10, self.out_channels),
            nn.ReLU(),
            nn.Linear(self.out_channels, self.out_channels)
        )
        self.fc_gamma = nn.Sequential(
            nn.Linear(self.out_channels, self.out_channels),
            nn.ReLU(),
            nn.Linear(self.out_channels, self.out_channels)
        )
        self.w_qs = nn.Linear(feat_channels, self.out_channels, bias=False)
        self.w_ks = nn.Linear(self.feat_channels, self.out_channels, bias=False)
        self.w_vs = nn.Linear(self.feat_channels, self.out_channels, bias=False)
        self.k = 0

    # xyz: b x n x 3, features: b x n x f
    def forward(self, q_points, s_points, neighb_inds, feat):
        '''
        s_points: (n_supports, 3),
        q_points: (n_queries, 3),
        neighb_inds: (n_queries, k),邻居点的地址
        feat: (n_supports, feat_channels)
        '''
        n_supports, _ = s_points.size()
        n_queries, self.k = neighb_inds.size()  # 邻居点地址[n_queries,K] neighb_inds[:,0]被视作是中心点

        # dists = square_distance(xyz, xyz)  # [B, N, N]
        # knn_idx = dists.argsort()[:, :, :self.k]  # b x n x k [B, N, k]选取最近的k个点的地址
        # knn_xyz = index_points(xyz, knn_idx)  # [b n k 3](已经验证)

        pre = feat  # 没影子邻居时

        '''
        影子邻居用于提取K个近邻点
        '''
        # Add a fake point in the last row for shadow neighbors
        s_points = torch.cat((s_points, torch.zeros_like(s_points[:1, :])), 0)
        # (n_supports+1, 3) 拼接，0表示dim=0

        # Add a zero feature for shadow neighbors
        feat = torch.cat((feat, torch.zeros_like(feat[:1, :])), 0)
        # (n_supports+1, feat_channels)

        '''对所有点，提取n_queries个点的k个邻居'''
        knn_xyz = get_graph_feature(s_points, idx=neighb_inds, feat_mode=self.feat_mode)  # (n_queries, k, in_channels)
        knn_feat = get_graph_feature(feat, idx=neighb_inds, feat_mode=self.feat_mode)  # (n_queries, k, feat_channels)

        '''
        位置编码
        '''
        q_points_encoding = q_points.unsqueeze(1).repeat(1, self.k, 1)  # n k 3
        delt_q_points_encoding = knn_xyz - q_points_encoding
        dist = torch.sum(delt_q_points_encoding * delt_q_points_encoding, 2).sqrt().unsqueeze(2)
        pos_enc = self.fc_delta(torch.cat((q_points_encoding,
                                           knn_xyz,
                                           delt_q_points_encoding,
                                           dist), dim=2))
        '''
        各种情况的transformer
        '''
        if 'xyz' in self.feat_mode:
            # asymmetric feature
            if 'xyz2' in self.feat_mode:
                q_points = q_points.unsqueeze(1).repeat(1, self.k, 1)  # (n_queries, k, in_channels)
                '''这里是xj-xi,xi'''
                knn_xyz = torch.cat((knn_xyz - q_points, q_points), dim=2)  # (n_queries, k, in_channels*2)

            else:
                knn_xyz = knn_xyz - q_points.unsqueeze(1)  # (n_queries, k, in_channels)

            out_ranged = (neighb_inds.view(-1) == int(s_points.shape[0] - 1))
            '''这里返回一个neighb_inds.view(-1)长度的向量，每个元素是true/false
            如果neighb_inds.view(-1)中有和int(s_points.shape[0] - 1))相同的元素，将被标为true
            '''
            last_dim = knn_xyz.shape[-1]  # 最后一维维度（3 或者 in_channels*2）
            knn_xyz = knn_xyz.view(n_queries * self.k, last_dim)
            knn_xyz[out_ranged, :] = torch.zeros_like(knn_xyz[:1, :])
            knn_xyz = knn_xyz.view(n_queries, self.k, last_dim).contiguous()
        else:
            knn_xyz = knn_xyz - q_points.unsqueeze(1)  # (n_queries, k, in_channels)

        if 'feat2' in self.feat_mode:
            # asymmetric feature
            y_center = feat[neighb_inds[:, 0], :]  # (n_queries, feat_channels) neighb_inds[:,0]被视作是中心点！！！
            y_center = y_center.unsqueeze(1).repeat(1, self.k, 1)  # (n_queries, k, feat_channels)
            '''这里是yj-yi,yi'''
            knn_feat = torch.cat((knn_feat - y_center, y_center), dim=2)  # (n_queries, k, feat_channels*2)

        # feat+points
        if 'joint' in self.feat_mode:
            knn_feat = torch.cat((knn_xyz, knn_feat), dim=2)

        x = self.fc1(pre)  # (n_supports, feat_channels)
        q = self.w_qs(x)
        k = self.w_ks(knn_feat)
        v = self.w_vs(knn_feat)
        # k = get_graph_feature(torch.cat((self.w_ks(x), torch.zeros_like(feat[:1, :])), 0), idx=neighb_inds, feat_mode=self.feat_mode)  # (n_queries, k, feat_channels)
        # v = get_graph_feature(torch.cat((self.w_vs(x), torch.zeros_like(feat[:1, :])), 0), idx=neighb_inds, feat_mode=self.feat_mode)  # (n_queries, k, feat_channels)

        '''
        index_points
        Input:
            points: input points data, [B, N, C]
            idx: sample index data, [B, S, [K]]
        Return:
            new_points:, indexed points data, [B, S, [K], C]
        index_points函数是按照输入的点云数据和索引返回由索引的点云数据。
        例如points为B×2048×3的点云，idx为[1,333,1000,2000](S的维度)，
        则返回B个样本中每个样本的第1,333,1000,2000个点组成的B×4×3的点云集。
        当然如果idx为一个[B,S]维度的，则它会按照idx中的维度结构将其提取成[B,S,C]。
        '''

        # pos_enc = self.fc_delta(torch.cat())
        attn = self.fc_gamma(q[:, None] - k + pos_enc)
        attn = F.softmax(attn / np.sqrt(k.size(-1)), dim=-2)  # b x n x k x f
        # softmax(q-k)/(d^1/2),再与v做爱因斯坦积
        res = torch.einsum('mnf,mnf->mf', attn, v + pos_enc)  # [B, N, d]
        res = self.fc2(res) + pre
        return res, attn  # [B, N, D] [B N K D]


class AdaptSimpleBlock(nn.Module):

    def __init__(self, block_name, in_dim, out_dim, radius, layer_ind, config):
        """
        Initialize a resnet bottleneck block.
        :param in_dim: dimension input features
        :param out_dim: dimension input features
        :param radius: current radius of convolution
        :param config: parameters
        """
        super(AdaptSimpleBlock, self).__init__()

        # Get other parameters
        self.bn_momentum = config.batch_norm_momentum
        self.use_bn = config.use_batch_norm
        self.block_name = block_name
        self.layer_ind = layer_ind
        self.in_dim = in_dim
        self.out_dim = out_dim

        self.actual_dim = out_dim // 2

        # Conv block

        if 'rev' in self.block_name:
            self.Reverse = AdaptiveConvReverse(
                in_channels=3,
                feat_channels=config.first_adaptive_feature,
                out_channels=self.actual_dim,
                bn_momentum=self.bn_momentum,
                feat_mode=config.adaptive_feature,
                strided='strided' in self.block_name)
        else:
            self.AdaptConv = AdaptiveConv(
                in_channels=3,
                feat_channels=in_dim,
                out_channels=self.actual_dim,
                bn_momentum=self.bn_momentum,
                feat_mode=config.first_adaptive_feature,
                strided='strided' in self.block_name)

        self.batch_norm_conv = BatchNormBlock(self.actual_dim, self.use_bn, self.bn_momentum)

        # Other operations
        self.leaky_relu = nn.LeakyReLU(0.1)

        return

    def forward(self, x, batch):

        if 'strided' in self.block_name:
            q_pts = batch.points[self.layer_ind + 1]
            s_pts = batch.points[self.layer_ind]
            neighb_inds = batch.pools[self.layer_ind]
        else:
            q_pts = batch.points[self.layer_ind]
            s_pts = batch.points[self.layer_ind]
            neighb_inds = batch.neighbors[self.layer_ind]

        # Convolution
        x = self.AdaptConv(q_pts, s_pts, neighb_inds, x)
        # x = self.leaky_relu(self.batch_norm_conv(x))

        return x


# ----------------------------------------------------------------------------------------------------------------------
#
#           Graph Conv class 分割任务中用不到
#       \******************/
#


class GraphConv(nn.Module):
    def __init__(self, in_channels, feat_channels, out_channels, bn_momentum, feat_mode):
        super(GraphConv, self).__init__()
        self.in_channels = in_channels
        self.out_channels = out_channels
        self.feat_channels = feat_channels
        self.feat_mode = feat_mode

        if self.feat_mode == 'asym':
            self.in_channels *= 2

        if 'xyz' in self.feat_mode:
            if 'xyz2' in self.feat_mode:
                self.in_channels *= 2

        if 'joint' in self.feat_mode:
            self.feat_channels += self.in_channels

        self.conv = nn.Sequential(
            nn.Conv2d(self.feat_channels, self.out_channels, kernel_size=1, bias=False),
            nn.BatchNorm2d(self.out_channels),
            nn.LeakyReLU(negative_slope=0.1))

    def reset_parameters(self):
        kaiming_uniform_(self.weights, a=math.sqrt(5))

        return

    def forward(self, q_points, s_points, neighb_inds, feat):
        # s_points: (n_supports, 3), q_points: (n_queries, 3), feat: (n_supports, in_channels), neighb_inds: (n_queries, k)
        n_supports, _ = s_points.size()
        n_queries, k = neighb_inds.size()

        # Add a fake point in the last row for shadow neighbors
        s_points = torch.cat((s_points, torch.zeros_like(s_points[:1, :])), 0)  # (n_supports+1, 3)
        # Add a zero feature for shadow neighbors
        feat = torch.cat((feat, torch.zeros_like(feat[:1, :])), 0)  # (n_supports+1, feat_channels)

        x = get_graph_feature(s_points, idx=neighb_inds, feat_mode=self.feat_mode)  # (n_queries, k, in_channels)
        y = get_graph_feature(feat, idx=neighb_inds, feat_mode=self.feat_mode)  # (n_queries, k, feat_channels)

        if 'xyz' in self.feat_mode and 'joint' in self.feat_mode:
            # asymmetric feature
            if 'xyz2' in self.feat_mode:
                q_points = q_points.unsqueeze(1).repeat(1, k, 1)
                x = torch.cat((x - q_points, q_points), dim=2)  # (n_queries, k, in_channels*2)
            else:
                x = x - q_points.unsqueeze(1)

            # zeros out-ranged points
            out_ranged = (neighb_inds.view(-1) == int(s_points.shape[0] - 1))
            last_dim = x.shape[-1]
            x = x.view(n_queries * k, last_dim)
            x[out_ranged, :] = torch.zeros_like(x[:1, :])
            x = x.view(n_queries, k, last_dim).contiguous()
        else:
            x = x - q_points.unsqueeze(1)

        # feat+points
        if 'joint' in self.feat_mode:
            y = torch.cat((x, y), dim=2)

        # conv
        y = y.permute(2, 0, 1).unsqueeze(0)  # (bs, feat_channels, n_queries, k)
        y = self.conv(y)  # (bs, out_channels, n_queries, k)
        y = y.max(dim=-1, keepdim=False)[0]  # (bs, out_channels, n_queries)
        y = y.permute(0, 2, 1).squeeze(0).contiguous()  # (n_queries, out_channels)

        return y


class GraphResnetBottleneckBlock(nn.Module):

    def __init__(self, block_name, in_dim, out_dim, radius, layer_ind, config):
        """
        Initialize a resnet bottleneck block.
        :param in_dim: dimension input features
        :param out_dim: dimension input features
        :param radius: current radius of convolution
        :param config: parameters
        """
        super(GraphResnetBottleneckBlock, self).__init__()

        # Get other parameters
        self.bn_momentum = config.batch_norm_momentum
        self.use_bn = config.use_batch_norm
        self.block_name = block_name
        self.layer_ind = layer_ind
        self.in_dim = in_dim
        self.out_dim = out_dim

        self.hidden_dim = out_dim // 4  # if out_dim // 4 > 64 else 64
        # First downscaling mlp
        if in_dim != self.hidden_dim:
            self.unary1 = UnaryBlock(in_dim, self.hidden_dim, self.use_bn, self.bn_momentum)
        else:
            self.unary1 = nn.Identity()

        # Conv block
        self.Conv = GraphConv(
            in_channels=3,
            feat_channels=self.hidden_dim,
            out_channels=self.hidden_dim,
            bn_momentum=self.bn_momentum,
            feat_mode=config.adaptive_feature)

        self.batch_norm_conv = BatchNormBlock(self.hidden_dim, self.use_bn, self.bn_momentum)

        # Second upscaling mlp
        self.unary2 = UnaryBlock(self.hidden_dim, out_dim, self.use_bn, self.bn_momentum, no_relu=True)

        # Shortcut optional mpl
        if in_dim != out_dim:
            self.unary_shortcut = UnaryBlock(in_dim, out_dim, self.use_bn, self.bn_momentum, no_relu=True)
        else:
            self.unary_shortcut = nn.Identity()

        # Other operations
        self.leaky_relu = nn.LeakyReLU(0.1)

        return

    def forward(self, features, batch):

        if 'strided' in self.block_name:
            q_pts = batch.points[self.layer_ind + 1]
            s_pts = batch.points[self.layer_ind]
            neighb_inds = batch.pools[self.layer_ind]
        else:
            q_pts = batch.points[self.layer_ind]
            s_pts = batch.points[self.layer_ind]
            neighb_inds = batch.neighbors[self.layer_ind]

        # First downscaling mlp
        x = self.unary1(features)

        # Convolution
        x = self.Conv(q_pts, s_pts, neighb_inds, x)
        # x = self.leaky_relu(self.batch_norm_conv(x))

        # Second upscaling mlp
        x = self.unary2(x)

        # Shortcut
        if 'strided' in self.block_name:
            shortcut = max_pool(features, neighb_inds)
        else:
            shortcut = features
        shortcut = self.unary_shortcut(shortcut)

        return self.leaky_relu(x + shortcut)


class GraphSimpleBlock(nn.Module):

    def __init__(self, block_name, in_dim, out_dim, radius, layer_ind, config):
        """
        Initialize a resnet bottleneck block.
        :param in_dim: dimension input features
        :param out_dim: dimension input features
        :param radius: current radius of convolution
        :param config: parameters
        """
        super(GraphSimpleBlock, self).__init__()

        # Get other parameters
        self.bn_momentum = config.batch_norm_momentum
        self.use_bn = config.use_batch_norm
        self.block_name = block_name
        self.layer_ind = layer_ind
        self.in_dim = in_dim
        self.out_dim = out_dim

        self.actual_dim = out_dim // 2

        # Conv block
        self.Conv = GraphConv(
            in_channels=3,
            feat_channels=in_dim,
            out_channels=self.actual_dim,
            bn_momentum=self.bn_momentum,
            feat_mode=config.first_adaptive_feature)

        # Other opperations
        self.batch_norm = BatchNormBlock(self.actual_dim, self.use_bn, self.bn_momentum)
        self.leaky_relu = nn.LeakyReLU(0.1)

        return

    def forward(self, x, batch):

        if 'strided' in self.block_name:
            q_pts = batch.points[self.layer_ind + 1]
            s_pts = batch.points[self.layer_ind]
            neighb_inds = batch.pools[self.layer_ind]
        else:
            q_pts = batch.points[self.layer_ind]
            s_pts = batch.points[self.layer_ind]
            neighb_inds = batch.neighbors[self.layer_ind]

        # convolution
        x = self.Conv(q_pts, s_pts, neighb_inds, x)

        return x


# ----------------------------------------------------------------------------------------------------------------------
#
#           Complex blocks
#       \********************/
#

def block_decider(block_name,
                  radius,
                  in_dim,
                  out_dim,
                  layer_ind,
                  config):
    if block_name == 'unary':
        return UnaryBlock(in_dim, out_dim, config.use_batch_norm, config.batch_norm_momentum)

    ###############
    # Adaptive Conv
    ###############

    elif block_name in ['adapt_resnetb',
                        'adapt_resnetb_strided',
                        'adapt_resnetb_deformable',
                        'adapt_resnetb_deformable_strided',
                        'adapt_resnetb_transformer',
                        'adapt_resnetb_strided_add',
                        'adapt_resnetb_add',
                        'adapt_resnetb_rev',
                        'adapt_resnetb_strided_rev'
                        ]:
        return AdaptResnetBottleneckBlock(block_name, in_dim, out_dim, radius, layer_ind, config)

    elif block_name in ['adapt_simple',
                        'adapt_simple_strided',
                        'adapt_simple_rev',
                        'adapt_simple_strided_rev']:
        return AdaptSimpleBlock(block_name, in_dim, out_dim, radius, layer_ind, config)

    ###############
    # extra layer
    ###############

    #####################
    # Standard Graph Conv
    #####################

    elif block_name in ['graph_resnetb',
                        'graph_resnetb_strided',
                        'graph_resnetb_deformable',
                        'graph_resnetb_deformable_strided']:
        return GraphResnetBottleneckBlock(block_name, in_dim, out_dim, radius, layer_ind, config)

    elif block_name in ['graph_simple',
                        'graph_simple_strided']:
        return GraphSimpleBlock(block_name, in_dim, out_dim, radius, layer_ind, config)

    ##############
    # Other Layers
    ##############

    elif block_name == 'max_pool' or block_name == 'max_pool_wide':
        return MaxPoolBlock(layer_ind)

    elif block_name == 'global_average':
        return GlobalAverageBlock()

    elif block_name == 'nearest_upsample':
        return NearestUpsampleBlock(layer_ind)

    else:
        raise ValueError('Unknown block name in the architecture definition : ' + block_name)


class BatchNormBlock(nn.Module):

    def __init__(self, in_dim, use_bn, bn_momentum):
        """
        Initialize a batch normalization block. If network does not use batch normalization, replace with biases.
        :param in_dim: dimension input features
        :param use_bn: boolean indicating if we use Batch Norm
        :param bn_momentum: Batch norm momentum
        """
        super(BatchNormBlock, self).__init__()
        self.bn_momentum = bn_momentum
        self.use_bn = use_bn
        self.in_dim = in_dim
        if self.use_bn:
            self.batch_norm = nn.BatchNorm1d(in_dim, momentum=bn_momentum)
            # self.batch_norm = nn.InstanceNorm1d(in_dim, momentum=bn_momentum)
        else:
            self.bias = Parameter(torch.zeros(in_dim, dtype=torch.float32), requires_grad=True)
        return

    def reset_parameters(self):
        nn.init.zeros_(self.bias)

    def forward(self, x):
        if self.use_bn:

            x = x.unsqueeze(2)
            x = x.transpose(0, 2)
            x = self.batch_norm(x)
            x = x.transpose(0, 2)
            return x.squeeze()
        else:
            return x + self.bias

    def __repr__(self):
        return 'BatchNormBlock(in_feat: {:d}, momentum: {:.3f}, only_bias: {:s})'.format(self.in_dim,
                                                                                         self.bn_momentum,
                                                                                         str(not self.use_bn))


class UnaryBlock(nn.Module):

    def __init__(self, in_dim, out_dim, use_bn, bn_momentum, no_relu=False):
        """
        Initialize a standard unary block with its ReLU and BatchNorm.
        :param in_dim: dimension input features
        :param out_dim: dimension input features
        :param use_bn: boolean indicating if we use Batch Norm
        :param bn_momentum: Batch norm momentum
        """

        super(UnaryBlock, self).__init__()
        self.bn_momentum = bn_momentum
        self.use_bn = use_bn
        self.no_relu = no_relu
        self.in_dim = in_dim
        self.out_dim = out_dim
        self.mlp = nn.Linear(in_dim, out_dim, bias=False)
        # self.mlp = nn.Conv1d(in_channels=in_dim, out_channels=out_dim, kernel_size=1, stride=1, bias=False)
        self.batch_norm = BatchNormBlock(out_dim, self.use_bn, self.bn_momentum)
        if not no_relu:
            self.leaky_relu = nn.LeakyReLU(0.1)
        return

    def forward(self, x, batch=None):
        # x = x.unsqueeze(0)
        # x = x.permute(0, 2, 1)
        x = self.mlp(x)
        # x = x.permute(0,2,1).contiguous()
        # x = x.squeeze(0)
        x = self.batch_norm(x)
        if not self.no_relu:
            x = self.leaky_relu(x)
        return x

    def __repr__(self):
        return 'UnaryBlock(in_feat: {:d}, out_feat: {:d}, BN: {:s}, ReLU: {:s})'.format(self.in_dim,
                                                                                        self.out_dim,
                                                                                        str(self.use_bn),
                                                                                        str(not self.no_relu))


class GlobalAverageBlock(nn.Module):

    def __init__(self):
        """
        Initialize a global average block with its ReLU and BatchNorm.
        """
        super(GlobalAverageBlock, self).__init__()
        return

    def forward(self, x, batch):
        return global_average(x, batch.lengths[-1])


class NearestUpsampleBlock(nn.Module):

    def __init__(self, layer_ind):
        """
        Initialize a nearest upsampling block with its ReLU and BatchNorm.
        """
        super(NearestUpsampleBlock, self).__init__()
        self.layer_ind = layer_ind
        return

    def forward(self, x, batch):
        return closest_pool(x, batch.upsamples[self.layer_ind - 1])

    def __repr__(self):
        return 'NearestUpsampleBlock(layer: {:d} -> {:d})'.format(self.layer_ind,
                                                                  self.layer_ind - 1)


class MaxPoolBlock(nn.Module):

    def __init__(self, layer_ind):
        """
        Initialize a max pooling block with its ReLU and BatchNorm.
        """
        super(MaxPoolBlock, self).__init__()
        self.layer_ind = layer_ind
        return

    def forward(self, x, batch):
        return max_pool(x, batch.pools[self.layer_ind + 1])


class S3DISConfig():  # 这个只是用于该文件下main函数测试，并没有实际用

    conv_radius = 2.5

    KP_extent = 1.2

    use_batch_norm = True
    batch_norm_momentum = 0.02

    # adaptive_feature = 'none'
    adaptive_feature = 'xyz'
    first_adaptive_feature = 'xyz_joint'


class TempBatch():
    points = None


if __name__ == '__main__':
    block_name = 'adapt_resnetb_strided'
    in_dim = 64
    out_dim = in_dim * 2 if 'strided' in block_name else in_dim
    radius = 0.03
    layer_ind = 0
    config = S3DISConfig()

    layer = block_decider(block_name, radius, in_dim, out_dim, layer_ind, config)
    print(layer)

    npoints1 = 10000
    npoints2 = 5000
    n1 = 30
    n2 = 40

    batch = TempBatch()
    batch.points = [torch.rand(npoints1, 3)]
    batch.points.append(torch.rand(npoints2, 3))
    batch.neighbors = [torch.randint(0, npoints1, (npoints1, n1))]
    batch.pools = [torch.randint(0, npoints1, (npoints2, n2))]
    feature = torch.rand(npoints1, in_dim)

    out = layer(feature, batch)
    print(out.size())
