# Supplementary material for: LSPConv: local spatial projection convolution for point cloud analysis
Source: PeerJ Comput Sci. 2024 Jan 5;10:e1738. doi: 10.7717/peerj-cs.1738 (PMC10773920; doi:10.7717/peerj-cs.1738)
Supplement: Supplemental Information 1 [file peerj-cs-10-1738-s001.zip › LSPConv_source_code/semantic_segmentation/cpp_wrappers/compile_wrappers.sh]

#!/bin/bash

# Compile cpp subsampling
cd cpp_subsampling
python3 setup.py build_ext --inplace
cd ..

# Compile cpp neighbors
cd cpp_neighbors
python3 setup.py build_ext --inplace
cd ..
