# Supplementary material for: LSPConv: local spatial projection convolution for point cloud analysis
Source: PeerJ Comput Sci. 2024 Jan 5;10:e1738. doi: 10.7717/peerj-cs.1738 (PMC10773920; doi:10.7717/peerj-cs.1738)
Supplement: Supplemental Information 1 [file peerj-cs-10-1738-s001.zip › LSPConv_source_code/semantic_segmentation/cpp_wrappers/cpp_neighbors/neighbors/neighbors.h]

#include "../../cpp_utils/cloud/cloud.h"
#include "../../cpp_utils/nanoflann/nanoflann.hpp"

#include <set>
#include <cstdint>

using namespace std;


void ordered_neighbors(vector<PointXYZ>& queries,
                        vector<PointXYZ>& supports,
                        vector<int>& neighbors_indices,
                        float radius);

void batch_ordered_neighbors(vector<PointXYZ>& queries,
                                vector<PointXYZ>& supports,
                                vector<int>& q_batches,
                                vector<int>& s_batches,
                                vector<int>& neighbors_indices,
                                float radius);

void batch_nanoflann_neighbors(vector<PointXYZ>& queries,
                                vector<PointXYZ>& supports,
                                vector<int>& q_batches,
                                vector<int>& s_batches,
                                vector<int>& neighbors_indices,
                                float radius);
