# Supplementary material for: LSPConv: local spatial projection convolution for point cloud analysis
Source: PeerJ Comput Sci. 2024 Jan 5;10:e1738. doi: 10.7717/peerj-cs.1738 (PMC10773920; doi:10.7717/peerj-cs.1738)
Supplement: Supplemental Information 1 [file peerj-cs-10-1738-s001.zip › LSPConv_source_code/semantic_segmentation/cpp_wrappers/cpp_subsampling/setup.py]

from distutils.core import setup, Extension
import numpy.distutils.misc_util

# Adding OpenCV to project
# ************************

# Adding sources of the project
# *****************************

SOURCES = ["../cpp_utils/cloud/cloud.cpp",
             "grid_subsampling/grid_subsampling.cpp",
             "wrapper.cpp"]

module = Extension(name="grid_subsampling",
                    sources=SOURCES,
                    extra_compile_args=['-std=c++11',
                                        '-D_GLIBCXX_USE_CXX11_ABI=0'])


setup(ext_modules=[module], include_dirs=numpy.distutils.misc_util.get_numpy_include_dirs())
