# Supplementary material for: LSPConv: local spatial projection convolution for point cloud analysis
Source: PeerJ Comput Sci. 2024 Jan 5;10:e1738. doi: 10.7717/peerj-cs.1738 (PMC10773920; doi:10.7717/peerj-cs.1738)
Supplement: Supplemental Information 1 [file peerj-cs-10-1738-s001.zip › LSPConv_source_code/semantic_segmentation/cpp_wrappers/cpp_utils/cloud/cloud.cpp]

//
//
//		0==========================0
//		|    Local feature test    |
//		0==========================0
//
//		version 1.0 : 
//			> 
//
//---------------------------------------------------
//
//		Cloud source :
//		Define usefull Functions/Methods
//
//----------------------------------------------------
//
//		Hugues THOMAS - 10/02/2017
//


#include "cloud.h"


// Getters
// *******

PointXYZ max_point(std::vector<PointXYZ> points)
{
	// Initialize limits
	PointXYZ maxP(points[0]);

	// Loop over all points
	for (auto p : points)
	{
		if (p.x > maxP.x)
			maxP.x = p.x;

		if (p.y > maxP.y)
			maxP.y = p.y;

		if (p.z > maxP.z)
			maxP.z = p.z;
	}

	return maxP;
}

PointXYZ min_point(std::vector<PointXYZ> points)
{
	// Initialize limits
	PointXYZ minP(points[0]);

	// Loop over all points
	for (auto p : points)
	{
		if (p.x < minP.x)
			minP.x = p.x;

		if (p.y < minP.y)
			minP.y = p.y;

		if (p.z < minP.z)
			minP.z = p.z;
	}

	return minP;
}
