# Supplementary material for: LSPConv: local spatial projection convolution for point cloud analysis
Source: PeerJ Comput Sci. 2024 Jan 5;10:e1738. doi: 10.7717/peerj-cs.1738 (PMC10773920; doi:10.7717/peerj-cs.1738)
Supplement: Supplemental Information 1 [file peerj-cs-10-1738-s001.zip › LSPConv_source_code/semantic_segmentation/models/architectures.py]

from models.blocks import *
import numpy as np


class Net(nn.Module):
    """
    Class defining Segmentation Network
    """

    def __init__(self, config, lbl_values, ign_lbls):
        super(Net, self).__init__()

        ############
        # Parameters 前面部分继承KPConv,不要改
        ############

        # Current radius of convolution and feature dimension
        layer = 0
        r = config.first_subsampling_dl * config.conv_radius
        in_dim = config.in_features_dim  # 初始输入维度 5
        out_dim = config.first_features_dim  # 初始输入维度 128
        self.K = config.num_kernel_points
        self.C = len(lbl_values) - len(ign_lbls)

        #####################
        # List Encoder blocks
        #####################

        # Save all block operations in a list of modules
        self.encoder_blocks = nn.ModuleList()
        self.encoder_skip_dims = []
        self.encoder_skips = []

        # Loop over consecutive blocks
        for block_i, block in enumerate(config.architecture):

            # Check equivariance
            if ('equivariant' in block) and (not out_dim % 3 == 0):
                raise ValueError('Equivariant block but features dimension is not a factor of 3')

            # Detect change to next layer for skip connection
            if np.any([tmp in block for tmp in ['pool', 'strided', 'upsample', 'global']]):
                self.encoder_skips.append(block_i)
                self.encoder_skip_dims.append(in_dim)

            # Detect upsampling block to stop
            if 'upsample' in block:
                break

            # Apply the good block function defining tf ops
            self.encoder_blocks.append(block_decider(block,
                                                    r,
                                                    in_dim,
                                                    out_dim,
                                                    layer,
                                                    config))

            # Update dimension of input from output
            if 'simple' in block:
                in_dim = out_dim // 2
            else:
                in_dim = out_dim

            # Detect change to a subsampled layer
            if 'pool' in block or 'strided' in block:
                # Update radius and feature dimension for next layer
                layer += 1
                r *= 2
                out_dim *= 2  # 输出维度加倍

        #####################
        # List Decoder blocks
        #####################

        # Save all block operations in a list of modules
        self.decoder_blocks = nn.ModuleList()
        self.decoder_concats = []

        # Find first upsampling block
        start_i = 0
        for block_i, block in enumerate(config.architecture):
            if 'upsample' in block:
                start_i = block_i
                break

        # Loop over consecutive blocks
        for block_i, block in enumerate(config.architecture[start_i:]):

            # Add dimension of skip connection concat
            if block_i > 0 and 'upsample' in config.architecture[start_i + block_i - 1]:
                in_dim += self.encoder_skip_dims[layer]
                self.decoder_concats.append(block_i)

            # Apply the good block function defining tf ops
            self.decoder_blocks.append(block_decider(block,
                                                    r,
                                                    in_dim,
                                                    out_dim,
                                                    layer,
                                                    config))

            # Update dimension of input from output
            in_dim = out_dim

            # Detect change to a subsampled layer
            if 'upsample' in block:
                # Update radius and feature dimension for next layer
                layer -= 1
                r *= 0.5
                out_dim = out_dim // 2

        self.head_mlp = UnaryBlock(out_dim, config.first_features_dim, False, 0)
        self.head_softmax = UnaryBlock(config.first_features_dim, self.C, False, 0)

        ################
        # Network Losses
        ################

        # List of valid labels (those not ignored in loss)
        self.valid_labels = np.sort([c for c in lbl_values if c not in ign_lbls])

        # Choose segmentation loss
        if len(config.class_w) > 0:
            class_w = torch.from_numpy(np.array(config.class_w, dtype=np.float32))
            self.criterion = torch.nn.CrossEntropyLoss(weight=class_w, ignore_index=-1, label_smoothing=0.1)
        else:
            self.criterion = torch.nn.CrossEntropyLoss(ignore_index=-1)
        self.output_loss = 0
        self.reg_loss = 0
        self.l1 = nn.L1Loss()

        return

    def forward(self, batch, config):

        # Get input features
        x = batch.features.clone().detach()

        # Loop over consecutive blocks
        skip_x = []
        for block_i, block_op in enumerate(self.encoder_blocks):
            if block_i in self.encoder_skips:
                skip_x.append(x)
            x = block_op(x, batch)

        for block_i, block_op in enumerate(self.decoder_blocks):
            if block_i in self.decoder_concats:
                x = torch.cat([x, skip_x.pop()], dim=1)
            x = block_op(x, batch)

        # Head of network
        x = self.head_mlp(x, batch)
        x = self.head_softmax(x, batch)

        return x

    def loss(self, outputs, labels):
        """
        Runs the loss on outputs of the model
        :param outputs: logits
        :param labels: labels
        :return: loss
        """

        # Set all ignored labels to -1 and correct the other label to be in [0, C-1] range
        target = - torch.ones_like(labels)
        for i, c in enumerate(self.valid_labels):
            target[labels == c] = i

        # Reshape to have a minibatch size of 1
        outputs = torch.transpose(outputs, 0, 1)
        outputs = outputs.unsqueeze(0)
        target = target.unsqueeze(0)

        # Cross entropy loss
        self.output_loss = self.criterion(outputs, target)

        return self.output_loss

    def accuracy(self, outputs, labels):
        """
        Computes accuracy of the current batch
        :param outputs: logits predicted by the network
        :param labels: labels
        :return: accuracy value
        """

        # Set all ignored labels to -1 and correct the other label to be in [0, C-1] range
        target = - torch.ones_like(labels)
        for i, c in enumerate(self.valid_labels):
            target[labels == c] = i

        predicted = torch.argmax(outputs.data, dim=1)
        total = target.size(0)
        correct = (predicted == target).sum().item()

        return correct / total
