# Supplementary material for: LSPConv: local spatial projection convolution for point cloud analysis
Source: PeerJ Comput Sci. 2024 Jan 5;10:e1738. doi: 10.7717/peerj-cs.1738 (PMC10773920; doi:10.7717/peerj-cs.1738)
Supplement: Supplemental Information 1 [file peerj-cs-10-1738-s001.zip › LSPConv_source_code/semantic_segmentation/models/blocks.py]

import math
import torch
from torch.nn.parameter import Parameter
from torch.nn.init import kaiming_uniform_
from torch import nn


'''
'''


# from utils.ply import write_ply

# ----------------------------------------------------------------------------------------------------------------------
#
#           Simple functions
#       \**********************/
#


def gather(x, idx, method=2):
    """
    implementation of a custom gather operation for faster backwards.
    :param x: input with shape [N, D_1, ... D_d]
    :param idx: indexing with shape [n_1, ..., n_m]
    :param method: Choice of the method
    :return: x[idx] with shape [n_1, ..., n_m, D_1, ... D_d]

    根据idx的索引从x中找出对应的点
    """

    if method == 0:
        return x[idx]
    elif method == 1:
        x = x.unsqueeze(1)
        x = x.expand((-1, idx.shape[-1], -1))
        idx = idx.unsqueeze(2)
        idx = idx.expand((-1, -1, x.shape[-1]))
        return x.gather(0, idx)
    elif method == 2:
        for i, ni in enumerate(idx.size()[1:]):
            x = x.unsqueeze(i + 1)
            new_s = list(x.size())
            new_s[i + 1] = ni
            x = x.expand(new_s)
        n = len(idx.size())
        for i, di in enumerate(x.size()[n:]):
            idx = idx.unsqueeze(i + n)
            new_s = list(idx.size())
            new_s[i + n] = di
            idx = idx.expand(new_s)
        return x.gather(0, idx)
    else:
        raise ValueError('Unkown method')


def radius_gaussian(sq_r, sig, eps=1e-9):
    """
    Compute a radius gaussian (gaussian of distance)
    :param sq_r: input radiuses [dn, ..., d1, d0]
    :param sig: extents of gaussians [d1, d0] or [d0] or float
    :return: gaussian of sq_r [dn, ..., d1, d0]
    """
    return torch.exp(-sq_r / (2 * sig ** 2 + eps))


def closest_pool(x, inds):
    """
    Pools features from the closest neighbors. WARNING: this function assumes the neighbors are ordered.
    :param x: [n1, d] features matrix
    :param inds: [n2, max_num] Only the first column is used for pooling
    :return: [n2, d] pooled features matrix
    """

    # Add a last row with minimum features for shadow pools
    x = torch.cat((x, torch.zeros_like(x[:1, :])), 0)

    # Get features for each pooling location [n2, d]
    # 这里inds[:, 0]是一个一维tensor（最邻近的邻居的索引是0，因此只提取0即可），长度为n2
    return gather(x, inds[:, 0])


def max_pool(x, inds):
    """
    Pools features with the maximum values.
    :param x: [n1, d] features matrix
    :param inds: [n2, max_num] pooling indices
    :return: [n2, d] pooled features matrix
    """

    # Add a last row with minimum features for shadow pools
    x = torch.cat((x, torch.zeros_like(x[:1, :])), 0)

    # Get all features for each pooling location [n2, max_num, d]
    pool_features = gather(x, inds)

    # Pool the maximum [n2, d] 对按索引取出的点，按特征维度做最大池化
    max_features, _ = torch.max(pool_features, 1)
    return max_features


def global_average(x, batch_lengths):
    """
    Block performing a global average over batch pooling
    :param x: [N, D] input features
    :param batch_lengths: [B] list of batch lengths
    :return: [B, D] averaged features
    """

    # Loop over the clouds of the batch
    averaged_features = []
    i0 = 0
    for b_i, length in enumerate(batch_lengths):
        # Average features for each batch cloud
        averaged_features.append(torch.mean(x[i0:i0 + length], dim=0))

        # Increment for next cloud
        i0 += length

    # Average features in each batch
    return torch.stack(averaged_features)


def get_graph_feature(x, idx, feat_mode='none'):
    # x: (n_supports, num_dims),
    # idx: (n_queries, k)
    n_supports, num_dims = x.size()
    n_queries, k = idx.size()

    feature = x[idx, :]  # (n_queries, k, num_dims)
    if feat_mode == 'asym':
        # 在n_supports个点中提取n_queries个点（idx[:,0]）
        x1 = x[idx[:, 0], :]  # (n_queries, num_dims)
        x1 = x1.view(n_queries, 1, num_dims).repeat(1, k, 1)  # (n_queries, k, num_dims)
        feature = torch.cat((feature - x1, x1), dim=2).contiguous()  # (n_queries, k, num_dims*2)

    return feature

# ----------------------------------------------------------------------------------------------------------------------
#
#           Graph CNN class
#       \******************/
#

class LSPConv(nn.Module):
    def __init__(self, in_channels, feat_channels, out_channels, bn_momentum, feat_mode, strided=False):
        super(LSPConv, self).__init__()
        self.in_channels = in_channels
        self.out_channels = out_channels
        self.feat_channels = feat_channels  # 在普通卷积中=hidden_dim，在第一层(simple)卷积中=in_dim
        self.feat_mode = feat_mode
        self.strided = strided  # 只在判定通道时用到

        # 不同模式下feat_channels的个数。
        # 在train文件中，普通的是卷积adaptive_feature = 'xyz'
        # 在train文件中，第一层的卷积的是first_adaptive_feature = 'xyz_joint'
        if self.feat_mode == 'asym':
            self.in_channels *= 2
            self.feat_channels *= 2

        if 'xyz' in self.feat_mode:
            if 'xyz2' in self.feat_mode and not self.strided:
                self.in_channels *= 2
            elif 'xyz4' in self.feat_mode and not self.strided:
                self.in_channels = (self.in_channels * 3 + 1)

        if 'feat2' in self.feat_mode and not self.strided:
            self.feat_channels *= 2

        if 'joint' in self.feat_mode:
            # self.feat_channels = self.in_channels+self.feat_channels
            self.feat_channels = 6 + self.feat_channels
            self.space_conv = nn.Sequential(nn.Conv1d(6, 128, kernel_size=1),
                                            nn.BatchNorm1d(128, momentum=bn_momentum),
                                            nn.LeakyReLU(negative_slope=0.1),
                                            nn.Conv1d(128, 6, kernel_size=1),
                                            nn.BatchNorm1d(6, momentum=bn_momentum),
                                            nn.ReLU()
                                            )
        '''
        原始区
        '''

        self.var_channels = (self.out_channels // self.in_channels) * self.in_channels
        self.bn0 = nn.BatchNorm2d(self.var_channels, momentum=bn_momentum)
        self.bn1 = nn.BatchNorm2d(self.out_channels, momentum=bn_momentum)
        self.leaky_relu = nn.LeakyReLU(negative_slope=0.1)

        self.conv0 = nn.Linear(self.feat_channels, self.var_channels)
        self.conv1 = nn.Linear(self.var_channels, self.out_channels)

        self.sig_mlp = nn.Linear(1, 1)  # TODO 高斯的

        '''
        局部注意力
        '''

    def forward(self, q_points, s_points, neighb_inds, feat):
        '''
        s_points: (n_supports, 3),
        q_points: (n_queries, 3),
        neighb_inds: (n_queries, k),邻居点的地址
        feat: (n_supports, feat_channels),
        '''
        n_supports, _ = s_points.size()
        n_queries, k = neighb_inds.size()  # 邻居点地址[n_queries,K] neighb_inds[:,0]被视作是中心点
        '''坐标和特征各加一行'''
        # Add a fake point in the last row for shadow neighbors
        s_points = torch.cat((s_points, torch.zeros_like(s_points[:1, :])), 0)  # (n_supports+1, 3) 拼接，0表示dim=0
        # Add a zero feature for shadow neighbors
        feat = torch.cat((feat, torch.zeros_like(feat[:1, :])), 0)  # (n_supports+1, feat_channels)

        '''对所有点，提取n_queries个点的k个邻居'''
        x = get_graph_feature(s_points, idx=neighb_inds, feat_mode=self.feat_mode)  # (n_queries, k, in_channels)
        # x_ori = x
        y = get_graph_feature(feat, idx=neighb_inds, feat_mode=self.feat_mode)  # (n_queries, k, feat_channels)
        # x = x - q_points.unsqueeze(1)
        y_center = feat[neighb_inds[:, 0], :]  # (n_queries, feat_channels) neighb_inds[:,0]被视作是中心点！！！
        y_center = y_center.unsqueeze(1).repeat(1, k, 1)  # (n_queries, k, feat_channels)


        if 'xyz' in self.feat_mode:
            # asymmetric feature
            if 'xyz2' in self.feat_mode and not self.strided:
                q_points = q_points.unsqueeze(1).repeat(1, k, 1)  # (n_queries, k, in_channels)
                '''这里是xj-xi,xi'''
                x = torch.cat((x - q_points, q_points), dim=2)  # (n_queries, k, in_channels*2)
            elif 'xyz4' in self.feat_mode and not self.strided:
                q_points = q_points.unsqueeze(1).repeat(1, k, 1)  # (n_queries, k, in_channels)
                '''这里是xj,xi,xj-xi,dist'''
                x = torch.cat((x,
                               q_points,
                               x - q_points,
                               torch.sum((x - q_points) * (x - q_points), 2).sqrt().unsqueeze(2)),
                              dim=2)  # (n_queries, k, in_channels*2)
            else:
                x = x - q_points.unsqueeze(1)  # (n_queries, k, in_channels)
                x_ori = x
                x = x.repeat(1, 1, self.out_channels // self.in_channels)
                '''
                位置编码
                '''
            # zeros out-ranged points 将超出范围的点归零
            out_ranged = (neighb_inds.view(-1) == int(s_points.shape[0] - 1))
            '''这里返回一个neighb_inds.view(-1)长度的向量，每个元素是true/false
            如果neighb_inds.view(-1)中有和int(s_points.shape[0] - 1))相同的元素，将被标为true
            '''
            last_dim = x.shape[-1]  # 最后一维维度（3 或者 in_channels*2）
            x = x.view(n_queries * k, last_dim)
            x[out_ranged, :] = torch.zeros_like(x[:1, :])
            x = x.view(n_queries, k, last_dim).contiguous()

            # 改

        else:
            x = x - q_points.unsqueeze(1)
            x_ori = x  # n k 3
            x = x.repeat(1, 1, self.out_channels // self.in_channels)

        if 'feat2' in self.feat_mode and not self.strided:
            # asymmetric feature
            y_center = feat[neighb_inds[:, 0], :]  # (n_queries, feat_channels) neighb_inds[:,0]被视作是中心点！！！
            y_center = y_center.unsqueeze(1).repeat(1, k, 1)  # (n_queries, k, feat_channels)
            '''这里是yj-yi,yi'''
            y = torch.cat((y - y_center, y_center), dim=2)  # (n_queries, k, feat_channels*2)

        # feat+points
        if 'joint' in self.feat_mode:
            space_shape = torch.cat((torch.sum(torch.clamp(x_ori, min=0), dim=1, keepdim=True),
                                     torch.sum(torch.clamp(-x_ori, min=0), dim=1, keepdim=True)), dim=-1)
            space_shape = space_shape.permute(0, 2, 1).contiguous()
            space_shape = self.space_conv(space_shape)
            space_shape = space_shape.permute(0, 2, 1).contiguous()
            space_shape = space_shape.repeat(1, k, 1)
            y = torch.cat((space_shape, y), dim=2)

        x2 = torch.sum(torch.pow(x, 2), 2)  # n,k,c -> n,k
        dist = x2.sqrt()
        dist_max = dist.max(dim=-1, keepdim=True)[0]
        sig = self.sig_mlp(dist_max).repeat(1, k)
        gaussian = torch.exp(-x2 / (2 * sig ** 2 + 1e-9))
        y = y * gaussian.unsqueeze(2).repeat(1, 1, self.feat_channels)

        #  linear风格：
        y = y.unsqueeze(0)  # (bs, n_queries, k, feat_channels)

        # 特征mlp层mlp relu mlp
        kernel = self.conv0(y)  # (bs, n_queries, k,out_channels)  torch.Size([1, 10000, 30, 67])
        kernel = self.leaky_relu(self.bn0(kernel.permute(0, 3, 2, 1).contiguous())) # (bs,out_channels, k, n,)
        x = x.unsqueeze(0).permute(0, 3, 2, 1).contiguous()

        x = x * kernel
        x = self.conv1(x.permute(0, 2, 3, 1).contiguous())
        x = self.leaky_relu(self.bn1(x.permute(0, 3, 2, 1).contiguous()))  # (bs, out_channels, n_queries, k)
        x = x.max(dim=-1, keepdim=False)[0]  # (bs, out_channels, n_queries) #TODO max部分
        x = x.permute(0, 2, 1).squeeze(0).contiguous()  # (n_queries, out_channels) #TODO max部分
        return x


class AdaptResnetBottleneckBlock(nn.Module):

    def __init__(self, block_name, in_dim, out_dim, radius, layer_ind, config):
        """
        Initialize a resnet bottleneck block.self.AdaptCon
        :param in_dim: dimension input features
        :param out_dim: dimension output features
        :param radius: current radius of convolution
        :param config: parameters
        """
        super(AdaptResnetBottleneckBlock, self).__init__()

        # Get other parameters
        self.bn_momentum = config.batch_norm_momentum
        self.use_bn = config.use_batch_norm
        self.block_name = block_name
        self.layer_ind = layer_ind
        self.in_dim = in_dim
        self.out_dim = out_dim

        self.hidden_dim = out_dim // 4  # if out_dim // 4 > 64 else 64
        # First downscaling mlp
        if in_dim != self.hidden_dim:
            self.unary1 = UnaryBlock(in_dim, self.hidden_dim, self.use_bn, self.bn_momentum)
        else:
            self.unary1 = nn.Identity()

        self.LSPConv = LSPConv(
                in_channels=3,
                feat_channels=self.hidden_dim,
                out_channels=self.hidden_dim,
                bn_momentum=self.bn_momentum,
                feat_mode=config.adaptive_feature,
                strided='strided' in self.block_name,
            )

        self.batch_norm_conv = BatchNormBlock(self.hidden_dim, self.use_bn, self.bn_momentum)

        # Second upscaling mlp
        self.unary2 = UnaryBlock(self.hidden_dim, out_dim, self.use_bn, self.bn_momentum, no_relu=True)

        # Shortcut optional mpl
        if in_dim != out_dim:
            self.unary_shortcut = UnaryBlock(in_dim, out_dim, self.use_bn, self.bn_momentum, no_relu=True)
        else:
            self.unary_shortcut = nn.Identity()

        # Other operations
        self.leaky_relu = nn.LeakyReLU(0.1)

        if 'transformer' in self.block_name:
            if in_dim != self.hidden_dim:
                self.unary1_tansformer = UnaryBlock(in_dim, self.hidden_dim, self.use_bn, self.bn_momentum)
            else:
                self.unary1_tansformer = nn.Identity()

            self.batch_norm_conv_tansformer = BatchNormBlock(self.hidden_dim, self.use_bn, self.bn_momentum)

            # Second upscaling mlp
            self.unary2_tansformer = UnaryBlock(self.hidden_dim, out_dim, self.use_bn, self.bn_momentum, no_relu=True)

            # Shortcut optional mpl
            if in_dim != out_dim:
                self.unary_shortcut_tansformer = UnaryBlock(in_dim, out_dim, self.use_bn, self.bn_momentum,
                                                            no_relu=True)
            else:
                self.unary_shortcut_tansformer = nn.Identity()

        return

    def forward(self, features, batch):
        """
        q_pts和s_pts是两组点，分别与list中储存的两组点对应
        list[0]是s_pts，list[1]是q_pts
        """
        if 'strided' in self.block_name:
            q_pts = batch.points[self.layer_ind + 1]
            s_pts = batch.points[self.layer_ind]
            neighb_inds = batch.pools[self.layer_ind]
        else:
            q_pts = batch.points[self.layer_ind]
            s_pts = batch.points[self.layer_ind]
            neighb_inds = batch.neighbors[self.layer_ind]

        # First downscaling mlp
        x = self.unary1(features)

        # Convolution
        if 'add' in self.block_name:
            x = self.MyConv(q_pts, s_pts, neighb_inds, x)
        elif 'rev' in self.block_name:
            x = self.Reverse(q_pts, s_pts, neighb_inds, x)
        if 'cfm' in self.block_name:
            x = self.CFM(q_pts, s_pts, neighb_inds, x)
        else:
            x = self.LSPConv(q_pts, s_pts, neighb_inds, x)


        # Second upscaling mlp
        x = self.unary2(x)

        # Shortcut
        if 'strided' in self.block_name:
            shortcut = max_pool(features, neighb_inds)
        else:
            shortcut = features
        shortcut = self.unary_shortcut(shortcut)

        '''
        transformer
        '''
        if 'transformer' in self.block_name:
            # First downscaling mlp
            x = self.unary1_tansformer(self.leaky_relu(x + shortcut))

            # Transformer
            x = self.Transformer(q_pts, s_pts, neighb_inds, x)[0]

            # Second upscaling mlp
            x = self.unary2_tansformer(x)

            shortcut = features
            shortcut = self.unary_shortcut_tansformer(shortcut)

        return self.leaky_relu(x + shortcut)
        # return features


class LSPSimpleBlock(nn.Module):

    def __init__(self, block_name, in_dim, out_dim, radius, layer_ind, config):
        """
        Initialize a resnet bottleneck block.
        :param in_dim: dimension input features
        :param out_dim: dimension input features
        :param radius: current radius of convolution
        :param config: parameters
        """
        super(LSPSimpleBlock, self).__init__()

        # Get other parameters
        self.bn_momentum = config.batch_norm_momentum
        self.use_bn = config.use_batch_norm
        self.block_name = block_name
        self.layer_ind = layer_ind
        self.in_dim = in_dim
        self.out_dim = out_dim

        self.actual_dim = out_dim // 2


        self.LSPConv = LSPConv(
                in_channels=3,
                feat_channels=in_dim,
                out_channels=self.actual_dim,
                bn_momentum=self.bn_momentum,
                feat_mode=config.first_adaptive_feature,
                strided='strided' in self.block_name)

        self.batch_norm_conv = BatchNormBlock(self.actual_dim, self.use_bn, self.bn_momentum)

        # Other operations
        self.leaky_relu = nn.LeakyReLU(0.1)

        return

    def forward(self, x, batch):

        if 'strided' in self.block_name:
            q_pts = batch.points[self.layer_ind + 1]
            s_pts = batch.points[self.layer_ind]
            neighb_inds = batch.pools[self.layer_ind]
        else:
            q_pts = batch.points[self.layer_ind]
            s_pts = batch.points[self.layer_ind]
            neighb_inds = batch.neighbors[self.layer_ind]

        # Convolution
        x = self.LSPConv(q_pts, s_pts, neighb_inds, x)
        # x = self.leaky_relu(self.batch_norm_conv(x))

        return x


# ----------------------------------------------------------------------------------------------------------------------
#
#           Graph Conv class 分割任务中用不到
#       \******************/
#


class GraphConv(nn.Module):
    def __init__(self, in_channels, feat_channels, out_channels, bn_momentum, feat_mode):
        super(GraphConv, self).__init__()
        self.in_channels = in_channels
        self.out_channels = out_channels
        self.feat_channels = feat_channels
        self.feat_mode = feat_mode

        if self.feat_mode == 'asym':
            self.in_channels *= 2

        if 'xyz' in self.feat_mode:
            if 'xyz2' in self.feat_mode:
                self.in_channels *= 2

        if 'joint' in self.feat_mode:
            self.feat_channels += self.in_channels

        self.conv = nn.Sequential(
            nn.Conv2d(self.feat_channels, self.out_channels, kernel_size=1, bias=False),
            nn.BatchNorm2d(self.out_channels),
            nn.LeakyReLU(negative_slope=0.1))

    def reset_parameters(self):
        kaiming_uniform_(self.weights, a=math.sqrt(5))

        return

    def forward(self, q_points, s_points, neighb_inds, feat):
        # s_points: (n_supports, 3), q_points: (n_queries, 3), feat: (n_supports, in_channels), neighb_inds: (n_queries, k)
        n_supports, _ = s_points.size()
        n_queries, k = neighb_inds.size()

        # Add a fake point in the last row for shadow neighbors
        s_points = torch.cat((s_points, torch.zeros_like(s_points[:1, :])), 0)  # (n_supports+1, 3)
        # Add a zero feature for shadow neighbors
        feat = torch.cat((feat, torch.zeros_like(feat[:1, :])), 0)  # (n_supports+1, feat_channels)

        x = get_graph_feature(s_points, idx=neighb_inds, feat_mode=self.feat_mode)  # (n_queries, k, in_channels)
        y = get_graph_feature(feat, idx=neighb_inds, feat_mode=self.feat_mode)  # (n_queries, k, feat_channels)

        if 'xyz' in self.feat_mode and 'joint' in self.feat_mode:
            # asymmetric feature
            if 'xyz2' in self.feat_mode:
                q_points = q_points.unsqueeze(1).repeat(1, k, 1)
                x = torch.cat((x - q_points, q_points), dim=2)  # (n_queries, k, in_channels*2)
            else:
                x = x - q_points.unsqueeze(1)

            # zeros out-ranged points
            out_ranged = (neighb_inds.view(-1) == int(s_points.shape[0] - 1))
            last_dim = x.shape[-1]
            x = x.view(n_queries * k, last_dim)
            x[out_ranged, :] = torch.zeros_like(x[:1, :])
            x = x.view(n_queries, k, last_dim).contiguous()
        else:
            x = x - q_points.unsqueeze(1)

        # feat+points
        if 'joint' in self.feat_mode:
            y = torch.cat((x, y), dim=2)

        # conv
        y = y.permute(2, 0, 1).unsqueeze(0)  # (bs, feat_channels, n_queries, k)
        y = self.conv(y)  # (bs, out_channels, n_queries, k)
        y = y.max(dim=-1, keepdim=False)[0]  # (bs, out_channels, n_queries)
        y = y.permute(0, 2, 1).squeeze(0).contiguous()  # (n_queries, out_channels)

        return y


class GraphResnetBottleneckBlock(nn.Module):

    def __init__(self, block_name, in_dim, out_dim, radius, layer_ind, config):
        """
        Initialize a resnet bottleneck block.
        :param in_dim: dimension input features
        :param out_dim: dimension input features
        :param radius: current radius of convolution
        :param config: parameters
        """
        super(GraphResnetBottleneckBlock, self).__init__()

        # Get other parameters
        self.bn_momentum = config.batch_norm_momentum
        self.use_bn = config.use_batch_norm
        self.block_name = block_name
        self.layer_ind = layer_ind
        self.in_dim = in_dim
        self.out_dim = out_dim

        self.hidden_dim = out_dim // 4  # if out_dim // 4 > 64 else 64
        # First downscaling mlp
        if in_dim != self.hidden_dim:
            self.unary1 = UnaryBlock(in_dim, self.hidden_dim, self.use_bn, self.bn_momentum)
        else:
            self.unary1 = nn.Identity()

        # Conv block
        self.Conv = GraphConv(
            in_channels=3,
            feat_channels=self.hidden_dim,
            out_channels=self.hidden_dim,
            bn_momentum=self.bn_momentum,
            feat_mode=config.adaptive_feature)

        self.batch_norm_conv = BatchNormBlock(self.hidden_dim, self.use_bn, self.bn_momentum)

        # Second upscaling mlp
        self.unary2 = UnaryBlock(self.hidden_dim, out_dim, self.use_bn, self.bn_momentum, no_relu=True)

        # Shortcut optional mpl
        if in_dim != out_dim:
            self.unary_shortcut = UnaryBlock(in_dim, out_dim, self.use_bn, self.bn_momentum, no_relu=True)
        else:
            self.unary_shortcut = nn.Identity()

        # Other operations
        self.leaky_relu = nn.LeakyReLU(0.1)

        return

    def forward(self, features, batch):

        if 'strided' in self.block_name:
            q_pts = batch.points[self.layer_ind + 1]
            s_pts = batch.points[self.layer_ind]
            neighb_inds = batch.pools[self.layer_ind]
        else:
            q_pts = batch.points[self.layer_ind]
            s_pts = batch.points[self.layer_ind]
            neighb_inds = batch.neighbors[self.layer_ind]

        # First downscaling mlp
        x = self.unary1(features)

        # Convolution
        x = self.Conv(q_pts, s_pts, neighb_inds, x)
        # x = self.leaky_relu(self.batch_norm_conv(x))

        # Second upscaling mlp
        x = self.unary2(x)

        # Shortcut
        if 'strided' in self.block_name:
            shortcut = max_pool(features, neighb_inds)
        else:
            shortcut = features
        shortcut = self.unary_shortcut(shortcut)

        return self.leaky_relu(x + shortcut)


class GraphSimpleBlock(nn.Module):

    def __init__(self, block_name, in_dim, out_dim, radius, layer_ind, config):
        """
        Initialize a resnet bottleneck block.
        :param in_dim: dimension input features
        :param out_dim: dimension input features
        :param radius: current radius of convolution
        :param config: parameters
        """
        super(GraphSimpleBlock, self).__init__()

        # Get other parameters
        self.bn_momentum = config.batch_norm_momentum
        self.use_bn = config.use_batch_norm
        self.block_name = block_name
        self.layer_ind = layer_ind
        self.in_dim = in_dim
        self.out_dim = out_dim

        self.actual_dim = out_dim // 2

        # Conv block
        self.Conv = GraphConv(
            in_channels=3,
            feat_channels=in_dim,
            out_channels=self.actual_dim,
            bn_momentum=self.bn_momentum,
            feat_mode=config.first_adaptive_feature)

        # Other opperations
        self.batch_norm = BatchNormBlock(self.actual_dim, self.use_bn, self.bn_momentum)
        self.leaky_relu = nn.LeakyReLU(0.1)

        return

    def forward(self, x, batch):

        if 'strided' in self.block_name:
            q_pts = batch.points[self.layer_ind + 1]
            s_pts = batch.points[self.layer_ind]
            neighb_inds = batch.pools[self.layer_ind]
        else:
            q_pts = batch.points[self.layer_ind]
            s_pts = batch.points[self.layer_ind]
            neighb_inds = batch.neighbors[self.layer_ind]

        # convolution
        x = self.Conv(q_pts, s_pts, neighb_inds, x)

        return x


# ----------------------------------------------------------------------------------------------------------------------
#
#           Complex blocks
#       \********************/
#

def block_decider(block_name,
                  radius,
                  in_dim,
                  out_dim,
                  layer_ind,
                  config):
    if block_name == 'unary':
        return UnaryBlock(in_dim, out_dim, config.use_batch_norm, config.batch_norm_momentum)

    ###############
    # Adaptive Conv
    ###############

    elif block_name in ['adapt_resnetb',
                        'adapt_resnetb_strided',
                        'adapt_resnetb_deformable',
                        'adapt_resnetb_deformable_strided',
                        'adapt_resnetb_transformer',
                        'adapt_resnetb_strided_add',
                        'adapt_resnetb_add',
                        'adapt_resnetb_rev',
                        'adapt_resnetb_strided_rev',
                        'adapt_resnetb_cfm'
                        ]:
        return AdaptResnetBottleneckBlock(block_name, in_dim, out_dim, radius, layer_ind, config)

    elif block_name in ['adapt_simple',
                        'adapt_simple_strided',
                        'adapt_simple_rev',
                        'adapt_simple_strided_rev']:
        return LSPSimpleBlock(block_name, in_dim, out_dim, radius, layer_ind, config)

    ###############
    # extra layer
    ###############

    #####################
    # Standard Graph Conv
    #####################

    elif block_name in ['graph_resnetb',
                        'graph_resnetb_strided',
                        'graph_resnetb_deformable',
                        'graph_resnetb_deformable_strided']:
        return GraphResnetBottleneckBlock(block_name, in_dim, out_dim, radius, layer_ind, config)

    elif block_name in ['graph_simple',
                        'graph_simple_strided']:
        return GraphSimpleBlock(block_name, in_dim, out_dim, radius, layer_ind, config)

    ##############
    # Other Layers
    ##############

    elif block_name == 'max_pool' or block_name == 'max_pool_wide':
        return MaxPoolBlock(layer_ind)

    elif block_name == 'global_average':
        return GlobalAverageBlock()

    elif block_name == 'nearest_upsample':
        return NearestUpsampleBlock(layer_ind)

    else:
        raise ValueError('Unknown block name in the architecture definition : ' + block_name)


class BatchNormBlock(nn.Module):

    def __init__(self, in_dim, use_bn, bn_momentum):
        """
        Initialize a batch normalization block. If network does not use batch normalization, replace with biases.
        :param in_dim: dimension input features
        :param use_bn: boolean indicating if we use Batch Norm
        :param bn_momentum: Batch norm momentum
        """
        super(BatchNormBlock, self).__init__()
        self.bn_momentum = bn_momentum
        self.use_bn = use_bn
        self.in_dim = in_dim
        if self.use_bn:
            self.batch_norm = nn.BatchNorm1d(in_dim, momentum=bn_momentum)
            # self.batch_norm = nn.InstanceNorm1d(in_dim, momentum=bn_momentum)
        else:
            self.bias = Parameter(torch.zeros(in_dim, dtype=torch.float32), requires_grad=True)
        return

    def reset_parameters(self):
        nn.init.zeros_(self.bias)

    def forward(self, x):
        if self.use_bn:

            x = x.unsqueeze(2)
            x = x.transpose(0, 2)
            x = self.batch_norm(x)
            x = x.transpose(0, 2)
            return x.squeeze()
        else:
            return x + self.bias

    def __repr__(self):
        return 'BatchNormBlock(in_feat: {:d}, momentum: {:.3f}, only_bias: {:s})'.format(self.in_dim,
                                                                                         self.bn_momentum,
                                                                                         str(not self.use_bn))


class UnaryBlock(nn.Module):

    def __init__(self, in_dim, out_dim, use_bn, bn_momentum, no_relu=False):
        """
        Initialize a standard unary block with its ReLU and BatchNorm.
        :param in_dim: dimension input features
        :param out_dim: dimension input features
        :param use_bn: boolean indicating if we use Batch Norm
        :param bn_momentum: Batch norm momentum
        """

        super(UnaryBlock, self).__init__()
        self.bn_momentum = bn_momentum
        self.use_bn = use_bn
        self.no_relu = no_relu
        self.in_dim = in_dim
        self.out_dim = out_dim
        self.mlp = nn.Linear(in_dim, out_dim, bias=False)
        # self.mlp = nn.Conv1d(in_channels=in_dim, out_channels=out_dim, kernel_size=1, stride=1, bias=False)
        self.batch_norm = BatchNormBlock(out_dim, self.use_bn, self.bn_momentum)
        if not no_relu:
            self.leaky_relu = nn.LeakyReLU(0.1)
        return

    def forward(self, x, batch=None):
        # x = x.unsqueeze(0)
        # x = x.permute(0, 2, 1)
        x = self.mlp(x)
        # x = x.permute(0,2,1).contiguous()
        # x = x.squeeze(0)
        x = self.batch_norm(x)
        if not self.no_relu:
            x = self.leaky_relu(x)
        return x

    def __repr__(self):
        return 'UnaryBlock(in_feat: {:d}, out_feat: {:d}, BN: {:s}, ReLU: {:s})'.format(self.in_dim,
                                                                                        self.out_dim,
                                                                                        str(self.use_bn),
                                                                                        str(not self.no_relu))


class GlobalAverageBlock(nn.Module):

    def __init__(self):
        """
        Initialize a global average block with its ReLU and BatchNorm.
        """
        super(GlobalAverageBlock, self).__init__()
        return

    def forward(self, x, batch):
        return global_average(x, batch.lengths[-1])


class NearestUpsampleBlock(nn.Module):

    def __init__(self, layer_ind):
        """
        Initialize a nearest upsampling block with its ReLU and BatchNorm.
        """
        super(NearestUpsampleBlock, self).__init__()
        self.layer_ind = layer_ind
        return

    def forward(self, x, batch):
        return closest_pool(x, batch.upsamples[self.layer_ind - 1])

    def __repr__(self):
        return 'NearestUpsampleBlock(layer: {:d} -> {:d})'.format(self.layer_ind,
                                                                  self.layer_ind - 1)


class MaxPoolBlock(nn.Module):

    def __init__(self, layer_ind):
        """
        Initialize a max pooling block with its ReLU and BatchNorm.
        """
        super(MaxPoolBlock, self).__init__()
        self.layer_ind = layer_ind
        return

    def forward(self, x, batch):
        return max_pool(x, batch.pools[self.layer_ind + 1])


class S3DISConfig():  # 这个只是用于该文件下main函数测试，并没有实际用

    conv_radius = 2.5

    KP_extent = 1.2

    use_batch_norm = True
    batch_norm_momentum = 0.02

    # adaptive_feature = 'none'
    adaptive_feature = 'xyz'
    first_adaptive_feature = 'xyz_joint'


class TempBatch():
    points = None


if __name__ == '__main__':
    block_name = 'adapt_simple'
    in_dim = 64
    out_dim = in_dim * 2 if 'strided' in block_name else in_dim
    radius = 0.03
    layer_ind = 0
    config = S3DISConfig()

    layer = block_decider(block_name, radius, in_dim, out_dim, layer_ind, config)
    print(layer)

    npoints1 = 10000
    npoints2 = 5000
    n1 = 30
    n2 = 40

    batch = TempBatch()
    batch.points = [torch.rand(npoints1, 3)]
    batch.points.append(torch.rand(npoints2, 3))
    batch.neighbors = [torch.randint(0, npoints1, (npoints1, n1))]
    batch.pools = [torch.randint(0, npoints1, (npoints2, n2))]
    feature = torch.rand(npoints1, in_dim)

    out = layer(feature, batch)
    print(out.size())
