# Supplementary material for: LSPConv: local spatial projection convolution for point cloud analysis
Source: PeerJ Comput Sci. 2024 Jan 5;10:e1738. doi: 10.7717/peerj-cs.1738 (PMC10773920; doi:10.7717/peerj-cs.1738)
Supplement: Supplemental Information 1 [file peerj-cs-10-1738-s001.zip › LSPConv_source_code/semantic_segmentation/train.py]

# Common libs
import signal
import torch
import torch.nn as nn
import numpy as np
import pickle
import os
from os import makedirs, remove
from os.path import exists, join
import time
import sys
import argparse
from torch.utils.tensorboard import SummaryWriter

# Dataset
from datasets.S3DIS import *
from torch.utils.data import DataLoader

from utils.config import Config
from models.architectures import Net

# PLY reader
from utils.ply import read_ply, write_ply

# Metrics
from utils.metrics import IoU_from_confusions, fast_confusion
from utils.config import Config
from sklearn.neighbors import KDTree

TRAIN_NAME = __file__.split('.')[0]

# ----------------------------------------------------------------------------------------------------------------------
#
#           Arguments
#       \******************/
#hi

parser = argparse.ArgumentParser()
parser.add_argument('--name', type=str, default='df', help='description')
parser.add_argument('--gpu_idx', type=int, default=0, help='set < 0 to use CPU')
# parser.add_argument('--dataset', type=str, default='./data/Stanford3dDataset_v1.2/', help='Path to S3DIS.')
parser.add_argument('--dataset', type=str, default='/home/dk/DataSet/Stanford3dDataset_v1.2', help='Path to S3DIS.')

args = parser.parse_args()


# ----------------------------------------------------------------------------------------------------------------------
#
#           Config Class
#       \******************/
#

class S3DISConfig(Config):
    """
    Override the parameters you want to modify for this dataset
    这个相当于config文件
    """

    ####################
    # Dataset parameters
    ####################

    # Dataset name
    dataset = 'S3DIS'

    # Number of classes in the dataset (This value is overwritten by dataset class when Initializating dataset).
    num_classes = None

    # Type of task performed on this dataset (also overwritten)
    dataset_task = ''

    # Number of CPU threads for the input pipeline
    input_threads = 10

    #########################
    # Architecture definition
    #########################

    # Define layers

    architecture = ['adapt_simple',
                    'adapt_resnetb',
                    'adapt_resnetb_strided',
                    'adapt_resnetb',
                    'adapt_resnetb',
                    'adapt_resnetb_strided',
                    'adapt_resnetb',
                    'adapt_resnetb',
                    'adapt_resnetb_strided',
                    'adapt_resnetb',
                    'adapt_resnetb',
                    'adapt_resnetb_strided',
                    'adapt_resnetb',
                    'adapt_resnetb',
                    'nearest_upsample',
                    'unary',
                    'nearest_upsample',
                    'unary',
                    'nearest_upsample',
                    'unary',
                    'nearest_upsample',
                    'unary']

    # convolutional feature
    adaptive_feature = 'xyz'
    # adaptive_feature = 'xyz4_feat2'
    first_adaptive_feature = 'xyz_joint'

    # Radius of the input sphere
    in_radius = 1.5 # 改，本来1.5

    # Size of the first subsampling grid in meter
    first_subsampling_dl = 0.03

    # Radius of convolution in "number grid cell". (2.5 is the standard value)
    conv_radius = 2.5

    # Choice of input features
    first_features_dim = 128
    in_features_dim = 5

    # Can the network learn modulations
    modulated = False

    # Batch normalization parameters
    use_batch_norm = True
    batch_norm_momentum = 0.02

    #####################
    # Training parameters
    #####################

    # Maximal number of epochs
    max_epoch = 500

    # Learning rate management
    learning_rate = 0.01
    momentum = 0.98
    lr_decays = {i: 0.1 ** (1 / 50) for i in range(1, max_epoch)}
    grad_clip_norm = 100.0

    # Number of batch
    batch_num = 6

    # Number of steps per epochs
    epoch_steps = 500

    # Number of validation examples per epoch
    validation_size = 200

    # Number of epoch between each checkpoint
    checkpoint_gap = 10

    # Augmentations
    augment_scale_anisotropic = True
    augment_symmetries = [True, False, False]
    augment_rotation = 'vertical'
    augment_scale_min = 0.8
    augment_scale_max = 1.2
    augment_noise = 0.001
    augment_color = 0.8

    # The way we balance segmentation loss
    #   > 'none': Each point in the whole batch has the same contribution.
    #   > 'class': Each class has the same contribution (points are weighted according to class balance)
    #   > 'batch': Each cloud in the batch has the same contribution (points are weighted according cloud sizes)
    segloss_balance = 'none'

    # Do we nee to save convergence
    saving = True
    saving_path = None
    saving_ply = False


# ----------------------------------------------------------------------------------------------------------------------
#
#           Main Call
#       \***************/
#

def main():

    ############################
    # Initialize the environment
    ############################

    # Set GPU visible device
    print('USE GPU: {}'.format(args.gpu_idx))

    ###############
    # Previous chkp
    ###############

    # Choose here if you want to start training from a previous snapshot (None for new training)；预训练
    previous_training_path = ''

    # Choose index of checkpoint to start from. If None, uses the latest chkp
    chkp_idx = None
    if previous_training_path:

        # Find all snapshot in the chosen trzaining folder
        chkp_path = os.path.join('results', previous_training_path, 'checkpoints')
        chkps = [f for f in os.listdir(chkp_path) if f[:4] == 'chkp']

        # Find which snapshot to restore
        if chkp_idx is None:
            chosen_chkp = 'current_chkp.tar'
        else:
            chosen_chkp = np.sort(chkps)[chkp_idx]
        chosen_chkp = os.path.join('results', previous_training_path, 'checkpoints', chosen_chkp)

    else:
        chosen_chkp = None

    ##############
    # Prepare Data
    ##############

    print()
    print('Data Preparation')
    print('****************')

    # Initialize configuration class
    config = S3DISConfig()
    if previous_training_path:
        config.load(os.path.join('results', previous_training_path))
        config.saving_path = None

    # Initialize datasets
    training_dataset = S3DISDataset(config, args.dataset, set='training', use_potentials=True)
    test_dataset = S3DISDataset(config, args.dataset, set='validation', use_potentials=True)

    # Initialize samplers
    training_sampler = S3DISSampler(training_dataset)
    test_sampler = S3DISSampler(test_dataset)

    # Initialize the dataloader
    training_loader = DataLoader(training_dataset,
                                 batch_size=1,
                                 sampler=training_sampler,
                                 collate_fn=S3DISCollate,
                                 num_workers=config.input_threads,
                                 pin_memory=True)
    test_loader = DataLoader(test_dataset,
                             batch_size=1,
                             sampler=test_sampler,
                             collate_fn=S3DISCollate,
                             num_workers=config.input_threads,
                             pin_memory=True)

    # Calibrate samplers
    training_sampler.calibration(training_loader, verbose=True)
    test_sampler.calibration(test_loader, verbose=True)

    # Optional debug functions
    # debug_timing(training_dataset, training_loader)
    # debug_timing(test_dataset, test_loader)
    # debug_upsampling(training_dataset, training_loader)

    print('\nModel Preparation')
    print('*****************')

    # Define network model
    t1 = time.time()
    net = Net(config, training_dataset.label_values, training_dataset.ignored_labels)  # 网络定义，config作为参数

    debug = True
    model_size = sum(param.numel() for param in net.parameters() if param.requires_grad)
    if debug:
        print('\n*************************************\n')
        print(net)
        print('\n*************************************\n')
        print("Model size %i" % sum(param.numel() for param in net.parameters() if param.requires_grad))
        print('\n*************************************\n')

    # Define a trainer class
    trainer = ModelTrainer(net, config, chkp_path=chosen_chkp)
    print('Done in {:.1f}s\n'.format(time.time() - t1))

    print('\nStart training')
    print('**************')

    # Training
    '''
    这块的trainer.train是ModelTrainer中的一个函数，记载如何训练
    '''
    trainer.train(net, training_loader, test_loader, config,model_size)

    print('Forcing exit now')
    os.kill(os.getpid(), signal.SIGINT)


# ----------------------------------------------------------------------------------------------------------------------
#
#           Trainer
#       \***************/
#

class ModelTrainer:

    # Initialization methods
    # ------------------------------------------------------------------------------------------------------------------

    def __init__(self, net, config, chkp_path=None, finetune=False, on_gpu=True):
        """
        Initialize training parameters and reload previous model for restore/finetune
        :param net: network object
        :param config: configuration object
        :param chkp_path: path to the checkpoint that needs to be loaded (None for new training)
        :param finetune: finetune from checkpoint (True) or restore training from checkpoint (False)
        :param on_gpu: Train on GPU or CPU
        """

        ############
        # Parameters
        ############

        # Epoch index
        self.epoch = 0
        self.step = 0
        self.current_IOU = 0
        self.best_IOU = 0

        # Optimizer with specific learning rate for deformable KPConv
        deform_params = [v for k, v in net.named_parameters() if 'offset' in k]
        other_params = [v for k, v in net.named_parameters() if 'offset' not in k]
        deform_lr = config.learning_rate * config.deform_lr_factor
        self.optimizer = torch.optim.SGD([{'params': other_params},
                                          {'params': deform_params, 'lr': deform_lr}],
                                         lr=config.learning_rate,
                                         momentum=config.momentum,
                                         weight_decay=config.weight_decay)

        # Choose to train on CPU or GPU
        if on_gpu and torch.cuda.is_available():
            self.device = torch.device('cpu' if args.gpu_idx < 0 else 'cuda:{}'.format(args.gpu_idx))
        else:
            self.device = torch.device("cpu")
        net.to(self.device)

        ##########################
        # Load previous checkpoint
        ##########################

        if (chkp_path is not None):
            if finetune:
                checkpoint = torch.load(chkp_path)
                net.load_state_dict(checkpoint['model_state_dict'],strict=False)
                net.train()
                print("Model restored and ready for finetuning.")
            else:
                checkpoint = torch.load(chkp_path, map_location='cuda:0')
                    # model1_dict = checkpoint['model_state_dict']
                    # net_dict = net.state_dict # 新加的
                    # filtered_dict = {k: v for k, v in model1_dict.items() if k in net_dict}
                    # net_dict.update(filtered_dict)
                net.load_state_dict(checkpoint['model_state_dict'],strict=True)
                # net.load_state_dict(net_dict)
                self.optimizer.load_state_dict(checkpoint['optimizer_state_dict'])
                self.epoch = checkpoint['epoch']
                net.train()
                print("Model and training state restored.")

        # Path of the result folder
        if config.saving:
            if config.saving_path is None:
                #config.saving_path = join('results', TRAIN_NAME if args.name == '' else args.name)
                config.saving_path = time.strftime('results/Log_%Y-%m-%d_%H-%M-%S', time.localtime())
            if not exists(config.saving_path):
                makedirs(config.saving_path)
            config.save()

        self.writer = SummaryWriter(config.saving_path)

        return

    # Training main method
    # ------------------------------------------------------------------------------------------------------------------

    def train(self, net, training_loader, val_loader, config,model_size):
        """
        Train the model on a particular dataset.
        """

        ################
        # Initialization
        ################

        if config.saving:
            # Training log file
            with open(join(config.saving_path, 'training.txt'), "w") as file:
                file.write('epochs steps out_loss offset_loss train_accuracy time\n')

            # Killing file (simply delete this file when you want to stop the training)
            PID_file = join(config.saving_path, 'running_PID.txt')
            if not exists(PID_file):
                with open(PID_file, "w") as file:
                    file.write('Launched with PyCharm')
                    message = '\nmodelsize={:d}\n'
                    file.write(message.format(model_size))

            # Checkpoints directory
            checkpoint_directory = join(config.saving_path, 'checkpoints')
            if not exists(checkpoint_directory):
                makedirs(checkpoint_directory)

        else:
            checkpoint_directory = None
            PID_file = None

        # Loop variables
        t0 = time.time()
        t = [time.time()]
        last_display = time.time()
        mean_dt = np.zeros(1)

        # Start training loop
        for epoch in range(config.max_epoch):

            # Remove File for kill signal
            if epoch == config.max_epoch - 1 and exists(PID_file):
                remove(PID_file)

            self.step = 0
            # for batch in training_loader:
            for index, batch in enumerate(training_loader):
                # print(batch)
                # output_hal = open("2.pkl", 'wb')
                # str = pickle.dumps(batch)
                # output_hal.write(str)
                # output_hal.close()
                # for i in batch.__dict__:
                #     print(i) # point indx...
                #     if isinstance(batch.__dict__[i], list):
                #         for j in batch.__dict__[i]:
                #             print(j.shape)
                #     else:
                #         print(batch.__dict__[i].shape)
                #
                # exit()

                # Check kill signal (running_PID.txt deleted)
                if config.saving and not exists(PID_file):
                    continue

                ##################
                # Processing batch
                ##################

                # New time
                t = t[-1:]
                t += [time.time()]

                if 'cuda' in self.device.type:
                    batch.to(self.device)

                # zero the parameter gradients
                self.optimizer.zero_grad()

                # Forward pass

                '''
                在此处传入数据集
                '''
                outputs = net(batch, config)

                # if index==0:
                #     self.writer.add_graph(net,(batch, config))
                #     self.writer.close()
                loss = net.loss(outputs, batch.labels)
                acc = net.accuracy(outputs, batch.labels)

                t += [time.time()]

                # Backward + optimize
                loss.backward()

                if config.grad_clip_norm > 0:
                    #torch.nn.utils.clip_grad_norm_(net.parameters(), config.grad_clip_norm)
                    torch.nn.utils.clip_grad_value_(net.parameters(), config.grad_clip_norm)
                self.optimizer.step()
                torch.cuda.synchronize(self.device)

                t += [time.time()]

                # Average timing
                if self.step < 2:
                    mean_dt = np.array(t[1:]) - np.array(t[:-1])
                else:
                    mean_dt = 0.9 * mean_dt + 0.1 * (np.array(t[1:]) - np.array(t[:-1]))

                # Console display (only one per second)
                if (t[-1] - last_display) > 10.0:
                    last_display = t[-1]
                    message = 'e{:03d}-i{:04d} => L={:.3f} acc={:3.0f}% / t(ms): {:5.1f} {:5.1f} {:5.1f})'
                    print(message.format(self.epoch, self.step,
                                         loss.item(),
                                         100*acc,
                                         1000 * mean_dt[0],
                                         1000 * mean_dt[1],
                                         1000 * mean_dt[2]))

                # Log file
                if config.saving:
                    with open(join(config.saving_path, 'training.txt'), "a") as file:
                        message = '{:d} {:d} {:.3f} {:.3f} {:.3f} {:.3f}\n'
                        file.write(message.format(self.epoch,
                                                  self.step,
                                                  net.output_loss,
                                                  net.reg_loss,
                                                  acc,
                                                  t[-1] - t0))


                self.step += 1

            ##############
            # End of epoch
            ##############

            # Check kill signal (running_PID.txt deleted)
            if config.saving and not exists(PID_file):
                break

            # Update learning rate
            if self.epoch in config.lr_decays:
                for param_group in self.optimizer.param_groups:
                    param_group['lr'] *= config.lr_decays[self.epoch]
            '''
            # Saving
            if config.saving:
                # Get current state dict
                save_dict = {'epoch': self.epoch,
                             'model_state_dict': net.state_dict(),
                             'optimizer_state_dict': self.optimizer.state_dict(),
                             'saving_path': config.saving_path}

                # Save current state of the network (for restoring purposes)
                checkpoint_path = join(checkpoint_directory, 'current_chkp.tar')
                torch.save(save_dict, checkpoint_path)

                # Save checkpoints occasionally
                if (self.epoch + 1) % config.checkpoint_gap == 0:
                    checkpoint_path = join(checkpoint_directory, 'epoch_{:04d}.tar'.format(self.epoch))
                    torch.save(save_dict, checkpoint_path)
            '''
            # Validation
            net.eval()
            self.validation(net, val_loader, config)
            if config.saving:
                # Get current state dict
                save_dict = {'epoch': self.epoch,
                             'model_state_dict': net.state_dict(),
                             'optimizer_state_dict': self.optimizer.state_dict(),
                             'saving_path': config.saving_path}

                # Save current state of the network (for restoring purposes)
                checkpoint_path = join(checkpoint_directory, 'current_chkp.tar')
                torch.save(save_dict, checkpoint_path)

                # Save checkpoints occasionally
                if self.current_IOU > self.best_IOU:
                    self.best_IOU = self.current_IOU
                    if self.current_IOU >60:
                        checkpoint_path = join(checkpoint_directory, 'mIOU_{:.1f}.tar'.format(self.best_IOU))
                        torch.save(save_dict, checkpoint_path)
            net.train()

            # Update epoch
            self.epoch += 1

        print('Finished Training')
        return

    # Validation methods
    # ------------------------------------------------------------------------------------------------------------------

    def validation(self, net, val_loader, config: Config):

        self.cloud_segmentation_validation(net, val_loader, config)


    def cloud_segmentation_validation(self, net, val_loader, config, debug=False):
        """
        Validation method for cloud segmentation models
        """

        ############
        # Initialize
        ############

        t0 = time.time()

        # Choose validation smoothing parameter (0 for no smothing, 0.99 for big smoothing)
        val_smooth = 0.95
        softmax = torch.nn.Softmax(1)

        # Do not validate if dataset has no validation cloud
        if val_loader.dataset.validation_split not in val_loader.dataset.all_splits:
            return

        # Number of classes including ignored labels
        nc_tot = val_loader.dataset.num_classes

        # Number of classes predicted by the model
        nc_model = config.num_classes

        #print(nc_tot)
        #print(nc_model)

        # Initiate global prediction over validation clouds
        if not hasattr(self, 'validation_probs'):
            self.validation_probs = [np.zeros((l.shape[0], nc_model))
                                     for l in val_loader.dataset.input_labels]
            self.val_proportions = np.zeros(nc_model, dtype=np.float32)
            i = 0
            for label_value in val_loader.dataset.label_values:
                if label_value not in val_loader.dataset.ignored_labels:
                    self.val_proportions[i] = np.sum([np.sum(labels == label_value)
                                                      for labels in val_loader.dataset.validation_labels])
                    i += 1

        #####################
        # Network predictions
        #####################

        predictions = []
        targets = []

        t = [time.time()]
        last_display = time.time()
        mean_dt = np.zeros(1)


        t1 = time.time()

        # Start validation loop
        for i, batch in enumerate(val_loader):

            # New time
            t = t[-1:]
            t += [time.time()]

            if 'cuda' in self.device.type:
                batch.to(self.device)

            # Forward pass
            with torch.no_grad():
                outputs = net(batch, config)

            # Get probs and labels
            stacked_probs = softmax(outputs).cpu().detach().numpy()
            labels = batch.labels.cpu().numpy()
            lengths = batch.lengths[0].cpu().numpy()
            in_inds = batch.input_inds.cpu().numpy()
            cloud_inds = batch.cloud_inds.cpu().numpy()
            torch.cuda.synchronize(self.device)

            # Get predictions and labels per instance
            # ***************************************

            i0 = 0
            for b_i, length in enumerate(lengths):

                # Get prediction
                target = labels[i0:i0 + length]
                probs = stacked_probs[i0:i0 + length]
                inds = in_inds[i0:i0 + length]
                c_i = cloud_inds[b_i]

                # Update current probs in whole cloud
                self.validation_probs[c_i][inds] = val_smooth * self.validation_probs[c_i][inds] \
                                                   + (1 - val_smooth) * probs

                # Stack all prediction for this epoch
                predictions.append(probs)
                targets.append(target)
                i0 += length

            # Average timing
            t += [time.time()]
            mean_dt = 0.95 * mean_dt + 0.05 * (np.array(t[1:]) - np.array(t[:-1]))

            # Display
            if (t[-1] - last_display) > 5.0:
                last_display = t[-1]
                message = 'Validation : {:.1f}% (timings : {:4.2f} {:4.2f})'
                print(message.format(100 * i / config.validation_size,
                                     1000 * (mean_dt[0]),
                                     1000 * (mean_dt[1])))

        t2 = time.time()

        # Confusions for our subparts of validation set
        Confs = np.zeros((len(predictions), nc_tot, nc_tot), dtype=np.int32)
        for i, (probs, truth) in enumerate(zip(predictions, targets)):

            # Insert false columns for ignored labels
            for l_ind, label_value in enumerate(val_loader.dataset.label_values):
                if label_value in val_loader.dataset.ignored_labels:
                    probs = np.insert(probs, l_ind, 0, axis=1)

            # Predicted labels
            preds = val_loader.dataset.label_values[np.argmax(probs, axis=1)]

            # Confusions
            Confs[i, :, :] = fast_confusion(truth, preds, val_loader.dataset.label_values).astype(np.int32)


        t3 = time.time()

        # Sum all confusions
        C = np.sum(Confs, axis=0).astype(np.float32)

        # Remove ignored labels from confusions
        for l_ind, label_value in reversed(list(enumerate(val_loader.dataset.label_values))):
            if label_value in val_loader.dataset.ignored_labels:
                C = np.delete(C, l_ind, axis=0)
                C = np.delete(C, l_ind, axis=1)

        # Balance with real validation proportions
        C *= np.expand_dims(self.val_proportions / (np.sum(C, axis=1) + 1e-6), 1)


        t4 = time.time()

        # Objects IoU
        IoUs = IoU_from_confusions(C)
        mIoU = np.mean(IoUs)

        t5 = time.time()

        # Saving (optionnal)
        if config.saving:

            # Name of saving file
            test_file = join(config.saving_path, 'val_IoUs.txt')
            self.writer.add_scalar('mIoU', mIoU, self.epoch)

            # Line to write:
            line = '#{:d} || '.format(self.epoch)
            line += '{:.3f} | '.format(np.mean(IoUs)) # mean IoU
            for IoU in IoUs:
                line += '{:.3f} '.format(IoU)
            line += '\n'

            # Write in file
            if exists(test_file):
                with open(test_file, "a") as text_file:
                    text_file.write(line)
            else:
                with open(test_file, "w") as text_file:
                    text_file.write(line)

            # Save potentials
            pot_path = join(config.saving_path, 'potentials')
            if not exists(pot_path):
                makedirs(pot_path)
            files = val_loader.dataset.files
            for i, file_path in enumerate(files):
                pot_points = np.array(val_loader.dataset.pot_trees[i].data, copy=False)
                cloud_name = file_path.split('/')[-1]
                pot_name = join(pot_path, cloud_name)
                pots = val_loader.dataset.potentials[i].numpy().astype(np.float32)
                write_ply(pot_name,
                          [pot_points.astype(np.float32), pots],
                          ['x', 'y', 'z', 'pots'])

        t6 = time.time()

        # Print instance mean
        mIoU = 100 * np.mean(IoUs)
        self.current_IOU = mIoU
        print('{:s} mean IoU = {:.1f}%'.format(config.dataset, mIoU))

        # Save predicted cloud occasionally
        if config.saving and (self.epoch + 1) % config.checkpoint_gap == 0 and config.saving_ply:
            val_path = join(config.saving_path, 'val_preds_{:d}'.format(self.epoch))
            if not exists(val_path):
                makedirs(val_path)
            files = val_loader.dataset.files
            for i, file_path in enumerate(files):

                # Get points
                points = val_loader.dataset.load_evaluation_points(file_path)

                # Get probs on our own ply points
                sub_probs = self.validation_probs[i]

                # Insert false columns for ignored labels
                for l_ind, label_value in enumerate(val_loader.dataset.label_values):
                    if label_value in val_loader.dataset.ignored_labels:
                        sub_probs = np.insert(sub_probs, l_ind, 0, axis=1)

                # Get the predicted labels
                sub_preds = val_loader.dataset.label_values[np.argmax(sub_probs, axis=1).astype(np.int32)]

                # Reproject preds on the evaluations points
                preds = (sub_preds[val_loader.dataset.test_proj[i]]).astype(np.int32)

                # Path of saved validation file
                cloud_name = file_path.split('/')[-1]
                val_name = join(val_path, cloud_name)

                # Save file
                labels = val_loader.dataset.validation_labels[i].astype(np.int32)
                write_ply(val_name,
                          [points, preds, labels],
                          ['x', 'y', 'z', 'preds', 'class'])

        # Display timings
        t7 = time.time()
        if debug:
            print('\n************************\n')
            print('Validation timings:')
            print('Init ...... {:.1f}s'.format(t1 - t0))
            print('Loop ...... {:.1f}s'.format(t2 - t1))
            print('Confs ..... {:.1f}s'.format(t3 - t2))
            print('Confs bis . {:.1f}s'.format(t4 - t3))
            print('IoU ....... {:.1f}s'.format(t5 - t4))
            print('Save1 ..... {:.1f}s'.format(t6 - t5))
            print('Save2 ..... {:.1f}s'.format(t7 - t6))
            print('\n************************\n')

        return


if __name__ == '__main__':
    main()
