# Supplementary material for: LSPConv: local spatial projection convolution for point cloud analysis
Source: PeerJ Comput Sci. 2024 Jan 5;10:e1738. doi: 10.7717/peerj-cs.1738 (PMC10773920; doi:10.7717/peerj-cs.1738)
Supplement: Supplemental Information 2 [file peerj-cs-10-1738-s002.zip]

Archive with 57 entries (24 files):
- Experimental results/
- Experimental results/Ablation studies/
- Experimental results/Ablation studies/Feature Weight Assignment Module/
- Experimental results/Ablation studies/Feature Weight Assignment Module/exponential function distance weighting module/
- Experimental results/Ablation studies/Feature Weight Assignment Module/exponential function distance weighting module/checkpoints/
- Experimental results/Ablation studies/Feature Weight Assignment Module/exponential function distance weighting module/record.log
- Experimental results/Ablation studies/Feature Weight Assignment Module/linear function distance weighting module/
- Experimental results/Ablation studies/Feature Weight Assignment Module/linear function distance weighting module/checkpoints/
- Experimental results/Ablation studies/Feature Weight Assignment Module/linear function distance weighting module/record.log
- Experimental results/Ablation studies/Feature Weight Assignment Module/radial basis function distance weighting module/
- Experimental results/Ablation studies/Feature Weight Assignment Module/radial basis function distance weighting module/checkpoints/
- Experimental results/Ablation studies/Feature Weight Assignment Module/radial basis function distance weighting module/record.log
- Experimental results/Ablation studies/Feature Weight Assignment Module/without/
- Experimental results/Ablation studies/Feature Weight Assignment Module/without/checkpoints/
- Experimental results/Ablation studies/Feature Weight Assignment Module/without/record.log
- Experimental results/Ablation studies/Local shape information representation/
- Experimental results/Ablation studies/Local shape information representation/adaptive normalization/
- Experimental results/Ablation studies/Local shape information representation/adaptive normalization/record.log
- Experimental results/Ablation studies/Local shape information representation/L2 normalization/
- Experimental results/Ablation studies/Local shape information representation/L2 normalization/checkpoints/
- Experimental results/Ablation studies/Local shape information representation/L2 normalization/record.log
- Experimental results/Ablation studies/Local shape information representation/sharp normalization/
- Experimental results/Ablation studies/Local shape information representation/sharp normalization/checkpoints/
- Experimental results/Ablation studies/Local shape information representation/sharp normalization/record.log
- Experimental results/Ablation studies/Local shape information representation/without_space_shape/
- Experimental results/Ablation studies/Local shape information representation/without_space_shape/record.log
- Experimental results/Ablation studies/Number of neighbor points/
- Experimental results/Ablation studies/Number of neighbor points/k10/
- Experimental results/Ablation studies/Number of neighbor points/k10/checkpoints/
- Experimental results/Ablation studies/Number of neighbor points/k10/record.log
- Experimental results/Ablation studies/Number of neighbor points/k20/
- Experimental results/Ablation studies/Number of neighbor points/k20/checkpoints/
- Experimental results/Ablation studies/Number of neighbor points/k20/record.log
- Experimental results/Ablation studies/Number of neighbor points/k40/
- Experimental results/Ablation studies/Number of neighbor points/k40/checkpoints/
- Experimental results/Ablation studies/Number of neighbor points/k40/record.log
- Experimental results/Ablation studies/Number of neighbor points/k5/
- Experimental results/Ablation studies/Number of neighbor points/k5/checkpoints/
- Experimental results/Ablation studies/Number of neighbor points/k5/record.log
- Experimental results/Ablation studies/Relative information selection/
- Experimental results/Ablation studies/Relative information selection/all/
- Experimental results/Ablation studies/Relative information selection/all/record.log
- Experimental results/Ablation studies/Relative information selection/without_delta_f/
- Experimental results/Ablation studies/Relative information selection/without_delta_f/record.log
- Experimental results/Ablation studies/Relative information selection/without_delta_x/
- Experimental results/Ablation studies/Relative information selection/without_delta_x/record.log
- Experimental results/Ablation studies/The effect of each proposed module/
- Experimental results/Ablation studies/The effect of each proposed module/all_module.log
- Experimental results/Ablation studies/The effect of each proposed module/with_FWA.log
- Experimental results/Ablation studies/The effect of each proposed module/with_FWA_and_ARFE.log
- Experimental results/Ablation studies/The effect of each proposed module/wo_anything.log
- Experimental results/Evaluation/
- Experimental results/Evaluation/clasification_ModelNet40_resualt.log
- Experimental results/Evaluation/clasification_ScanObjectNN_resualt.log
- Experimental results/Evaluation/efficiency_parameters.txt
- Experimental results/Evaluation/part_segmentation_resualt.log
- Experimental results/Evaluation/semantic_segmentation_test_resualt.txt
