# Supplementary material for: LSPConv: local spatial projection convolution for point cloud analysis
Source: PeerJ Comput Sci. 2024 Jan 5;10:e1738. doi: 10.7717/peerj-cs.1738 (PMC10773920; doi:10.7717/peerj-cs.1738)
Supplement: Supplemental Information 2 [file peerj-cs-10-1738-s002.zip › Experimental results/Ablation studies/Local shape information representation/adaptive normalization/record.log]

*****************************************
Hyper-parameters: Namespace(Tmax=100, bs=32, checkpoint_gap=10, dataset='data/shapenetcore_partanno_segmentation_benchmark_v0_normal', dropout=0.5, emb_dims=1024, epoch=200, gpu_idx=[0], interval=100, k=20, load=None, lr=0.001, mode='train', model='model_seg', momentum=0.9, name='mlp_gauss', output=None, point=2048, record='record.log')
Model parameter number: 2036976
Model structure: 
DataParallel(
  (module): Net(
    (forward_layers): ModuleList(
      (0): ConvLayer(
        (layer): AdaptiveConv1(
          (conv0): Conv2d(9, 63, kernel_size=(1, 1), stride=(1, 1), bias=False)
          (conv_df): Sequential(
            (0): Conv2d(3, 63, kernel_size=(1, 1), stride=(1, 1), bias=False)
            (1): BatchNorm2d(63, eps=1e-05, momentum=0.1, affine=True, track_running_stats=True)
            (2): LeakyReLU(negative_slope=0.2)
          )
          (conv1): Conv2d(63, 64, kernel_size=(1, 1), stride=(1, 1), bias=False)
          (bn0): BatchNorm2d(63, eps=1e-05, momentum=0.1, affine=True, track_running_stats=True)
          (bn1): BatchNorm2d(64, eps=1e-05, momentum=0.1, affine=True, track_running_stats=True)
          (sig_mlp): Linear(in_features=1, out_features=1, bias=True)
          (leaky_relu): LeakyReLU(negative_slope=0.2)
          (residual_layer): Sequential(
            (0): Conv2d(9, 64, kernel_size=(1, 1), stride=(1, 1), bias=False)
            (1): BatchNorm2d(64, eps=1e-05, momentum=0.1, affine=True, track_running_stats=True)
          )
          (linear): Sequential(
            (0): Conv2d(64, 64, kernel_size=(1, 1), stride=(1, 1), bias=False)
            (1): BatchNorm2d(64, eps=1e-05, momentum=0.1, affine=True, track_running_stats=True)
          )
          (space_conv): Sequential(
            (0): Conv1d(6, 128, kernel_size=(1,), stride=(1,))
            (1): BatchNorm1d(128, eps=1e-05, momentum=0.1, affine=True, track_running_stats=True)
            (2): LeakyReLU(negative_slope=0.1)
            (3): Conv1d(128, 128, kernel_size=(1,), stride=(1,))
            (4): BatchNorm1d(128, eps=1e-05, momentum=0.1, affine=True, track_running_stats=True)
            (5): LeakyReLU(negative_slope=0.1)
            (6): Conv1d(128, 6, kernel_size=(1,), stride=(1,))
            (7): BatchNorm1d(6, eps=1e-05, momentum=0.1, affine=True, track_running_stats=True)
            (8): ReLU()
          )
        )
      )
      (1): ConvLayer(
        (layer): AdaptiveConv(
          (conv0): Conv2d(64, 63, kernel_size=(1, 1), stride=(1, 1), bias=False)
          (conv_df): Sequential(
            (0): Conv2d(64, 63, kernel_size=(1, 1), stride=(1, 1), bias=False)
            (1): BatchNorm2d(63, eps=1e-05, momentum=0.1, affine=True, track_running_stats=True)
            (2): LeakyReLU(negative_slope=0.2)
          )
          (conv1): Conv2d(63, 64, kernel_size=(1, 1), stride=(1, 1), bias=False)
          (bn0): BatchNorm2d(63, eps=1e-05, momentum=0.1, affine=True, track_running_stats=True)
          (bn1): BatchNorm2d(64, eps=1e-05, momentum=0.1, affine=True, track_running_stats=True)
          (sig_mlp): Linear(in_features=1, out_features=1, bias=True)
          (leaky_relu): LeakyReLU(negative_slope=0.2)
          (residual_layer): Sequential(
            (0): Conv2d(64, 64, kernel_size=(1, 1), stride=(1, 1), bias=False)
            (1): BatchNorm2d(64, eps=1e-05, momentum=0.1, affine=True, track_running_stats=True)
          )
          (linear): Sequential(
            (0): Conv2d(64, 64, kernel_size=(1, 1), stride=(1, 1), bias=False)
            (1): BatchNorm2d(64, eps=1e-05, momentum=0.1, affine=True, track_running_stats=True)
          )
        )
      )
      (2): Pooling_fps()
      (3): ConvLayer(
        (layer): AdaptiveConv(
          (conv0): Conv2d(64, 63, kernel_size=(1, 1), stride=(1, 1), bias=False)
          (conv_df): Sequential(
            (0): Conv2d(64, 63, kernel_size=(1, 1), stride=(1, 1), bias=False)
            (1): BatchNorm2d(63, eps=1e-05, momentum=0.1, affine=True, track_running_stats=True)
            (2): LeakyReLU(negative_slope=0.2)
          )
          (conv1): Conv2d(63, 64, kernel_size=(1, 1), stride=(1, 1), bias=False)
          (bn0): BatchNorm2d(63, eps=1e-05, momentum=0.1, affine=True, track_running_stats=True)
          (bn1): BatchNorm2d(64, eps=1e-05, momentum=0.1, affine=True, track_running_stats=True)
          (sig_mlp): Linear(in_features=1, out_features=1, bias=True)
          (leaky_relu): LeakyReLU(negative_slope=0.2)
          (residual_layer): Sequential(
            (0): Conv2d(64, 128, kernel_size=(1, 1), stride=(1, 1), bias=False)
            (1): BatchNorm2d(128, eps=1e-05, momentum=0.1, affine=True, track_running_stats=True)
          )
          (linear): Sequential(
            (0): Conv2d(64, 128, kernel_size=(1, 1), stride=(1, 1), bias=False)
            (1): BatchNorm2d(128, eps=1e-05, momentum=0.1, affine=True, track_running_stats=True)
          )
        )
      )
      (4): Pooling_fps()
      (5): ConvLayer(
        (layer): AdaptiveConv(
          (conv0): Conv2d(128, 63, kernel_size=(1, 1), stride=(1, 1), bias=False)
          (conv_df): Sequential(
            (0): Conv2d(128, 63, kernel_size=(1, 1), stride=(1, 1), bias=False)
            (1): BatchNorm2d(63, eps=1e-05, momentum=0.1, affine=True, track_running_stats=True)
            (2): LeakyReLU(negative_slope=0.2)
          )
          (conv1): Conv2d(63, 64, kernel_size=(1, 1), stride=(1, 1), bias=False)
          (bn0): BatchNorm2d(63, eps=1e-05, momentum=0.1, affine=True, track_running_stats=True)
          (bn1): BatchNorm2d(64, eps=1e-05, momentum=0.1, affine=True, track_running_stats=True)
          (sig_mlp): Linear(in_features=1, out_features=1, bias=True)
          (leaky_relu): LeakyReLU(negative_slope=0.2)
          (residual_layer): Sequential(
            (0): Conv2d(128, 256, kernel_size=(1, 1), stride=(1, 1), bias=False)
            (1): BatchNorm2d(256, eps=1e-05, momentum=0.1, affine=True, track_running_stats=True)
          )
          (linear): Sequential(
            (0): Conv2d(64, 256, kernel_size=(1, 1), stride=(1, 1), bias=False)
            (1): BatchNorm2d(256, eps=1e-05, momentum=0.1, affine=True, track_running_stats=True)
          )
        )
      )
      (6): Pooling_fps()
      (7): ConvLayer(
        (layer): GraphConv(
          (conv): Sequential(
            (0): Conv2d(256, 512, kernel_size=(1, 1), stride=(1, 1), bias=False)
            (1): BatchNorm2d(512, eps=1e-05, momentum=0.1, affine=True, track_running_stats=True)
            (2): LeakyReLU(negative_slope=0.2)
          )
        )
      )
      (8): ConvLayer(
        (layer): Sequential(
          (0): Conv1d(512, 1024, kernel_size=(1,), stride=(1,), bias=False)
          (1): BatchNorm1d(1024, eps=1e-05, momentum=0.1, affine=True, track_running_stats=True)
          (2): LeakyReLU(negative_slope=0.2)
        )
      )
    )
    (conv_onehot): Sequential(
      (0): Conv1d(16, 64, kernel_size=(1,), stride=(1,), bias=False)
      (1): BatchNorm1d(64, eps=1e-05, momentum=0.1, affine=True, track_running_stats=True)
      (2): LeakyReLU(negative_slope=0.2)
    )
    (conv1d): Sequential(
      (0): Conv1d(2112, 512, kernel_size=(1,), stride=(1,))
      (1): BatchNorm1d(512, eps=1e-05, momentum=0.1, affine=True, track_running_stats=True)
      (2): ReLU()
      (3): Dropout(p=0.5, inplace=False)
      (4): Conv1d(512, 256, kernel_size=(1,), stride=(1,))
      (5): BatchNorm1d(256, eps=1e-05, momentum=0.1, affine=True, track_running_stats=True)
      (6): ReLU()
      (7): Dropout(p=0.5, inplace=False)
      (8): Conv1d(256, 50, kernel_size=(1,), stride=(1,))
    )
  )
)
*****************************************
 epoch   1 step   100 | avg loss: 1.532 | miou(c): 0.363 | miou(i): 0.469
 epoch   1 step   200 | avg loss: 1.147 | miou(c): 0.402 | miou(i): 0.518
 epoch   1 step   300 | avg loss: 0.962 | miou(c): 0.425 | miou(i): 0.550
 epoch   1 step   400 | avg loss: 0.858 | miou(c): 0.442 | miou(i): 0.572
==== Epoch   1 ====
Training mIoU:
| Avg_c | Avg_i || Air   | Bag   | Cap   | Car   | Cha   | Ear   | Gui   | Kni   | Lam   | Lap   | Mot   | Mug   | Pis   | Roc   | Ska   | Tab   |
| 0.448 | 0.578 || 0.519 | 0.479 | 0.401 | 0.253 | 0.644 | 0.319 | 0.361 | 0.417 | 0.478 | 0.892 | 0.228 | 0.497 | 0.301 | 0.241 | 0.422 | 0.708 |
Testing mIoU:
| Avg_c | Avg_i || Air   | Bag   | Cap   | Car   | Cha   | Ear   | Gui   | Kni   | Lam   | Lap   | Mot   | Mug   | Pis   | Roc   | Ska   | Tab   |
| 0.480 | 0.629 || 0.662 | 0.448 | 0.366 | 0.323 | 0.762 | 0.350 | 0.474 | 0.277 | 0.613 | 0.950 | 0.169 | 0.489 | 0.380 | 0.227 | 0.523 | 0.666 |
 epoch   2 step   100 | avg loss: 0.467 | miou(c): 0.507 | miou(i): 0.652
 epoch   2 step   200 | avg loss: 0.452 | miou(c): 0.514 | miou(i): 0.660
 epoch   2 step   300 | avg loss: 0.442 | miou(c): 0.526 | miou(i): 0.669
 epoch   2 step   400 | avg loss: 0.430 | miou(c): 0.532 | miou(i): 0.674
==== Epoch   2 ====
Training mIoU:
| Avg_c | Avg_i || Air   | Bag   | Cap   | Car   | Cha   | Ear   | Gui   | Kni   | Lam   | Lap   | Mot   | Mug   | Pis   | Roc   | Ska   | Tab   |
| 0.535 | 0.676 || 0.724 | 0.511 | 0.459 | 0.356 | 0.714 | 0.323 | 0.556 | 0.530 | 0.604 | 0.942 | 0.261 | 0.597 | 0.465 | 0.250 | 0.521 | 0.748 |
Testing mIoU:
| Avg_c | Avg_i || Air   | Bag   | Cap   | Car   | Cha   | Ear   | Gui   | Kni   | Lam   | Lap   | Mot   | Mug   | Pis   | Roc   | Ska   | Tab   |
| 0.552 | 0.693 || 0.717 | 0.448 | 0.377 | 0.463 | 0.798 | 0.399 | 0.632 | 0.622 | 0.722 | 0.950 | 0.174 | 0.488 | 0.534 | 0.227 | 0.578 | 0.695 |
 epoch   3 step   100 | avg loss: 0.365 | miou(c): 0.557 | miou(i): 0.704
 epoch   3 step   200 | avg loss: 0.359 | miou(c): 0.574 | miou(i): 0.706
 epoch   3 step   300 | avg loss: 0.354 | miou(c): 0.576 | miou(i): 0.710
 epoch   3 step   400 | avg loss: 0.344 | miou(c): 0.582 | miou(i): 0.715
==== Epoch   3 ====
Training mIoU:
| Avg_c | Avg_i || Air   | Bag   | Cap   | Car   | Cha   | Ear   | Gui   | Kni   | Lam   | Lap   | Mot   | Mug   | Pis   | Roc   | Ska   | Tab   |
| 0.585 | 0.717 || 0.751 | 0.506 | 0.533 | 0.450 | 0.754 | 0.335 | 0.706 | 0.618 | 0.645 | 0.948 | 0.277 | 0.702 | 0.564 | 0.256 | 0.545 | 0.771 |
Testing mIoU:
| Avg_c | Avg_i || Air   | Bag   | Cap   | Car   | Cha   | Ear   | Gui   | Kni   | Lam   | Lap   | Mot   | Mug   | Pis   | Roc   | Ska   | Tab   |
| 0.638 | 0.752 || 0.696 | 0.449 | 0.630 | 0.585 | 0.863 | 0.550 | 0.787 | 0.715 | 0.752 | 0.948 | 0.247 | 0.663 | 0.592 | 0.355 | 0.626 | 0.754 |
 epoch   4 step   100 | avg loss: 0.306 | miou(c): 0.606 | miou(i): 0.741
 epoch   4 step   200 | avg loss: 0.295 | miou(c): 0.615 | miou(i): 0.744
 epoch   4 step   300 | avg loss: 0.287 | miou(c): 0.625 | miou(i): 0.750
 epoch   4 step   400 | avg loss: 0.279 | miou(c): 0.630 | miou(i): 0.753
==== Epoch   4 ====
Training mIoU:
| Avg_c | Avg_i || Air   | Bag   | Cap   | Car   | Cha   | Ear   | Gui   | Kni   | Lam   | Lap   | Mot   | Mug   | Pis   | Roc   | Ska   | Tab   |
| 0.631 | 0.755 || 0.764 | 0.539 | 0.600 | 0.545 | 0.801 | 0.402 | 0.805 | 0.666 | 0.686 | 0.949 | 0.289 | 0.779 | 0.650 | 0.275 | 0.556 | 0.796 |
Testing mIoU:
| Avg_c | Avg_i || Air   | Bag   | Cap   | Car   | Cha   | Ear   | Gui   | Kni   | Lam   | Lap   | Mot   | Mug   | Pis   | Roc   | Ska   | Tab   |
| 0.659 | 0.772 || 0.737 | 0.666 | 0.674 | 0.622 | 0.882 | 0.525 | 0.846 | 0.695 | 0.761 | 0.954 | 0.253 | 0.661 | 0.652 | 0.227 | 0.618 | 0.764 |
 epoch   5 step   100 | avg loss: 0.263 | miou(c): 0.646 | miou(i): 0.766
 epoch   5 step   200 | avg loss: 0.253 | miou(c): 0.655 | miou(i): 0.771
 epoch   5 step   300 | avg loss: 0.250 | miou(c): 0.659 | miou(i): 0.772
 epoch   5 step   400 | avg loss: 0.244 | miou(c): 0.663 | miou(i): 0.776
==== Epoch   5 ====
Training mIoU:
| Avg_c | Avg_i || Air   | Bag   | Cap   | Car   | Cha   | Ear   | Gui   | Kni   | Lam   | Lap   | Mot   | Mug   | Pis   | Roc   | Ska   | Tab   |
| 0.663 | 0.777 || 0.777 | 0.606 | 0.645 | 0.579 | 0.832 | 0.457 | 0.846 | 0.724 | 0.713 | 0.952 | 0.299 | 0.813 | 0.712 | 0.276 | 0.577 | 0.806 |
Testing mIoU:
| Avg_c | Avg_i || Air   | Bag   | Cap   | Car   | Cha   | Ear   | Gui   | Kni   | Lam   | Lap   | Mot   | Mug   | Pis   | Roc   | Ska   | Tab   |
| 0.671 | 0.783 || 0.760 | 0.546 | 0.757 | 0.636 | 0.872 | 0.641 | 0.852 | 0.722 | 0.795 | 0.949 | 0.091 | 0.838 | 0.648 | 0.233 | 0.615 | 0.783 |
 epoch   6 step   100 | avg loss: 0.221 | miou(c): 0.674 | miou(i): 0.792
 epoch   6 step   200 | avg loss: 0.227 | miou(c): 0.667 | miou(i): 0.788
 epoch   6 step   300 | avg loss: 0.228 | miou(c): 0.676 | miou(i): 0.788
 epoch   6 step   400 | avg loss: 0.226 | miou(c): 0.679 | miou(i): 0.789
==== Epoch   6 ====
Training mIoU:
| Avg_c | Avg_i || Air   | Bag   | Cap   | Car   | Cha   | Ear   | Gui   | Kni   | Lam   | Lap   | Mot   | Mug   | Pis   | Roc   | Ska   | Tab   |
| 0.681 | 0.790 || 0.783 | 0.644 | 0.674 | 0.614 | 0.843 | 0.484 | 0.861 | 0.763 | 0.744 | 0.954 | 0.299 | 0.821 | 0.740 | 0.296 | 0.555 | 0.815 |
Testing mIoU:
| Avg_c | Avg_i || Air   | Bag   | Cap   | Car   | Cha   | Ear   | Gui   | Kni   | Lam   | Lap   | Mot   | Mug   | Pis   | Roc   | Ska   | Tab   |
| 0.710 | 0.801 || 0.761 | 0.634 | 0.795 | 0.663 | 0.886 | 0.688 | 0.876 | 0.784 | 0.802 | 0.954 | 0.260 | 0.860 | 0.751 | 0.227 | 0.627 | 0.798 |
 epoch   7 step   100 | avg loss: 0.208 | miou(c): 0.694 | miou(i): 0.803
 epoch   7 step   200 | avg loss: 0.215 | miou(c): 0.698 | miou(i): 0.799
 epoch   7 step   300 | avg loss: 0.217 | miou(c): 0.696 | miou(i): 0.798
 epoch   7 step   400 | avg loss: 0.214 | miou(c): 0.698 | miou(i): 0.799
==== Epoch   7 ====
Training mIoU:
| Avg_c | Avg_i || Air   | Bag   | Cap   | Car   | Cha   | Ear   | Gui   | Kni   | Lam   | Lap   | Mot   | Mug   | Pis   | Roc   | Ska   | Tab   |
| 0.699 | 0.801 || 0.790 | 0.641 | 0.734 | 0.635 | 0.854 | 0.517 | 0.866 | 0.775 | 0.761 | 0.955 | 0.311 | 0.851 | 0.755 | 0.311 | 0.603 | 0.823 |
Testing mIoU:
| Avg_c | Avg_i || Air   | Bag   | Cap   | Car   | Cha   | Ear   | Gui   | Kni   | Lam   | Lap   | Mot   | Mug   | Pis   | Roc   | Ska   | Tab   |
| 0.689 | 0.809 || 0.776 | 0.449 | 0.714 | 0.683 | 0.896 | 0.554 | 0.872 | 0.774 | 0.816 | 0.956 | 0.231 | 0.877 | 0.737 | 0.227 | 0.651 | 0.810 |
 epoch   8 step   100 | avg loss: 0.203 | miou(c): 0.704 | miou(i): 0.809
 epoch   8 step   200 | avg loss: 0.204 | miou(c): 0.706 | miou(i): 0.806
 epoch   8 step   300 | avg loss: 0.204 | miou(c): 0.711 | miou(i): 0.807
 epoch   8 step   400 | avg loss: 0.204 | miou(c): 0.706 | miou(i): 0.807
==== Epoch   8 ====
Training mIoU:
| Avg_c | Avg_i || Air   | Bag   | Cap   | Car   | Cha   | Ear   | Gui   | Kni   | Lam   | Lap   | Mot   | Mug   | Pis   | Roc   | Ska   | Tab   |
| 0.708 | 0.807 || 0.797 | 0.674 | 0.728 | 0.649 | 0.862 | 0.494 | 0.876 | 0.803 | 0.764 | 0.955 | 0.327 | 0.867 | 0.767 | 0.318 | 0.618 | 0.827 |
Testing mIoU:
| Avg_c | Avg_i || Air   | Bag   | Cap   | Car   | Cha   | Ear   | Gui   | Kni   | Lam   | Lap   | Mot   | Mug   | Pis   | Roc   | Ska   | Tab   |
| 0.722 | 0.805 || 0.739 | 0.579 | 0.736 | 0.697 | 0.889 | 0.671 | 0.883 | 0.842 | 0.825 | 0.956 | 0.267 | 0.895 | 0.760 | 0.313 | 0.707 | 0.791 |
 epoch   9 step   100 | avg loss: 0.194 | miou(c): 0.710 | miou(i): 0.817
 epoch   9 step   200 | avg loss: 0.194 | miou(c): 0.720 | miou(i): 0.816
 epoch   9 step   300 | avg loss: 0.193 | miou(c): 0.724 | miou(i): 0.817
 epoch   9 step   400 | avg loss: 0.194 | miou(c): 0.722 | miou(i): 0.816
==== Epoch   9 ====
Training mIoU:
| Avg_c | Avg_i || Air   | Bag   | Cap   | Car   | Cha   | Ear   | Gui   | Kni   | Lam   | Lap   | Mot   | Mug   | Pis   | Roc   | Ska   | Tab   |
| 0.721 | 0.816 || 0.804 | 0.693 | 0.750 | 0.666 | 0.870 | 0.514 | 0.880 | 0.825 | 0.780 | 0.956 | 0.335 | 0.879 | 0.779 | 0.338 | 0.643 | 0.832 |
Testing mIoU:
| Avg_c | Avg_i || Air   | Bag   | Cap   | Car   | Cha   | Ear   | Gui   | Kni   | Lam   | Lap   | Mot   | Mug   | Pis   | Roc   | Ska   | Tab   |
| 0.709 | 0.805 || 0.781 | 0.655 | 0.777 | 0.657 | 0.896 | 0.584 | 0.886 | 0.822 | 0.808 | 0.957 | 0.255 | 0.882 | 0.715 | 0.259 | 0.622 | 0.790 |
 epoch  10 step   100 | avg loss: 0.186 | miou(c): 0.739 | miou(i): 0.822
 epoch  10 step   200 | avg loss: 0.189 | miou(c): 0.728 | miou(i): 0.821
 epoch  10 step   300 | avg loss: 0.189 | miou(c): 0.729 | miou(i): 0.820
 epoch  10 step   400 | avg loss: 0.191 | miou(c): 0.725 | miou(i): 0.818
==== Epoch  10 ====
Training mIoU:
| Avg_c | Avg_i || Air   | Bag   | Cap   | Car   | Cha   | Ear   | Gui   | Kni   | Lam   | Lap   | Mot   | Mug   | Pis   | Roc   | Ska   | Tab   |
| 0.725 | 0.818 || 0.806 | 0.695 | 0.742 | 0.677 | 0.873 | 0.508 | 0.883 | 0.822 | 0.784 | 0.957 | 0.351 | 0.887 | 0.785 | 0.358 | 0.647 | 0.832 |
Testing mIoU:
| Avg_c | Avg_i || Air   | Bag   | Cap   | Car   | Cha   | Ear   | Gui   | Kni   | Lam   | Lap   | Mot   | Mug   | Pis   | Roc   | Ska   | Tab   |
| 0.736 | 0.817 || 0.791 | 0.699 | 0.807 | 0.650 | 0.895 | 0.668 | 0.875 | 0.817 | 0.830 | 0.957 | 0.345 | 0.897 | 0.727 | 0.339 | 0.667 | 0.813 |
 epoch  11 step   100 | avg loss: 0.192 | miou(c): 0.727 | miou(i): 0.818
 epoch  11 step   200 | avg loss: 0.190 | miou(c): 0.728 | miou(i): 0.821
 epoch  11 step   300 | avg loss: 0.188 | miou(c): 0.728 | miou(i): 0.820
 epoch  11 step   400 | avg loss: 0.186 | miou(c): 0.731 | miou(i): 0.823
==== Epoch  11 ====
Training mIoU:
| Avg_c | Avg_i || Air   | Bag   | Cap   | Car   | Cha   | Ear   | Gui   | Kni   | Lam   | Lap   | Mot   | Mug   | Pis   | Roc   | Ska   | Tab   |
| 0.732 | 0.823 || 0.811 | 0.690 | 0.783 | 0.688 | 0.875 | 0.515 | 0.888 | 0.822 | 0.796 | 0.957 | 0.349 | 0.882 | 0.793 | 0.377 | 0.646 | 0.836 |
Testing mIoU:
| Avg_c | Avg_i || Air   | Bag   | Cap   | Car   | Cha   | Ear   | Gui   | Kni   | Lam   | Lap   | Mot   | Mug   | Pis   | Roc   | Ska   | Tab   |
| 0.747 | 0.822 || 0.788 | 0.688 | 0.822 | 0.733 | 0.890 | 0.717 | 0.899 | 0.851 | 0.829 | 0.958 | 0.298 | 0.915 | 0.768 | 0.244 | 0.736 | 0.808 |
 epoch  12 step   100 | avg loss: 0.182 | miou(c): 0.750 | miou(i): 0.826
 epoch  12 step   200 | avg loss: 0.179 | miou(c): 0.748 | miou(i): 0.827
 epoch  12 step   300 | avg loss: 0.181 | miou(c): 0.744 | miou(i): 0.826
 epoch  12 step   400 | avg loss: 0.182 | miou(c): 0.745 | miou(i): 0.826
==== Epoch  12 ====
Training mIoU:
| Avg_c | Avg_i || Air   | Bag   | Cap   | Car   | Cha   | Ear   | Gui   | Kni   | Lam   | Lap   | Mot   | Mug   | Pis   | Roc   | Ska   | Tab   |
| 0.745 | 0.826 || 0.816 | 0.737 | 0.793 | 0.698 | 0.878 | 0.566 | 0.890 | 0.834 | 0.798 | 0.956 | 0.365 | 0.900 | 0.798 | 0.392 | 0.663 | 0.834 |
Testing mIoU:
| Avg_c | Avg_i || Air   | Bag   | Cap   | Car   | Cha   | Ear   | Gui   | Kni   | Lam   | Lap   | Mot   | Mug   | Pis   | Roc   | Ska   | Tab   |
| 0.755 | 0.826 || 0.782 | 0.640 | 0.845 | 0.745 | 0.893 | 0.758 | 0.895 | 0.831 | 0.829 | 0.957 | 0.296 | 0.918 | 0.771 | 0.374 | 0.727 | 0.819 |
 epoch  13 step   100 | avg loss: 0.177 | miou(c): 0.756 | miou(i): 0.828
 epoch  13 step   200 | avg loss: 0.178 | miou(c): 0.752 | miou(i): 0.828
 epoch  13 step   300 | avg loss: 0.177 | miou(c): 0.749 | miou(i): 0.830
 epoch  13 step   400 | avg loss: 0.176 | miou(c): 0.750 | miou(i): 0.830
==== Epoch  13 ====
Training mIoU:
| Avg_c | Avg_i || Air   | Bag   | Cap   | Car   | Cha   | Ear   | Gui   | Kni   | Lam   | Lap   | Mot   | Mug   | Pis   | Roc   | Ska   | Tab   |
| 0.748 | 0.829 || 0.818 | 0.726 | 0.795 | 0.699 | 0.881 | 0.554 | 0.892 | 0.843 | 0.803 | 0.957 | 0.368 | 0.903 | 0.806 | 0.397 | 0.689 | 0.838 |
Testing mIoU:
| Avg_c | Avg_i || Air   | Bag   | Cap   | Car   | Cha   | Ear   | Gui   | Kni   | Lam   | Lap   | Mot   | Mug   | Pis   | Roc   | Ska   | Tab   |
| 0.715 | 0.823 || 0.795 | 0.662 | 0.455 | 0.736 | 0.901 | 0.617 | 0.895 | 0.843 | 0.807 | 0.955 | 0.311 | 0.841 | 0.748 | 0.340 | 0.713 | 0.817 |
 epoch  14 step   100 | avg loss: 0.175 | miou(c): 0.743 | miou(i): 0.831
 epoch  14 step   200 | avg loss: 0.175 | miou(c): 0.749 | miou(i): 0.832
 epoch  14 step   300 | avg loss: 0.176 | miou(c): 0.748 | miou(i): 0.831
 epoch  14 step   400 | avg loss: 0.176 | miou(c): 0.750 | miou(i): 0.830
==== Epoch  14 ====
Training mIoU:
| Avg_c | Avg_i || Air   | Bag   | Cap   | Car   | Cha   | Ear   | Gui   | Kni   | Lam   | Lap   | Mot   | Mug   | Pis   | Roc   | Ska   | Tab   |
| 0.751 | 0.830 || 0.820 | 0.742 | 0.775 | 0.702 | 0.881 | 0.570 | 0.893 | 0.834 | 0.805 | 0.958 | 0.375 | 0.892 | 0.803 | 0.435 | 0.695 | 0.838 |
Testing mIoU:
| Avg_c | Avg_i || Air   | Bag   | Cap   | Car   | Cha   | Ear   | Gui   | Kni   | Lam   | Lap   | Mot   | Mug   | Pis   | Roc   | Ska   | Tab   |
| 0.762 | 0.830 || 0.792 | 0.764 | 0.809 | 0.735 | 0.901 | 0.736 | 0.898 | 0.845 | 0.835 | 0.954 | 0.359 | 0.928 | 0.769 | 0.308 | 0.742 | 0.817 |
 epoch  15 step   100 | avg loss: 0.172 | miou(c): 0.758 | miou(i): 0.831
 epoch  15 step   200 | avg loss: 0.174 | miou(c): 0.750 | miou(i): 0.831
 epoch  15 step   300 | avg loss: 0.173 | miou(c): 0.755 | miou(i): 0.833
 epoch  15 step   400 | avg loss: 0.172 | miou(c): 0.760 | miou(i): 0.833
==== Epoch  15 ====
Training mIoU:
| Avg_c | Avg_i || Air   | Bag   | Cap   | Car   | Cha   | Ear   | Gui   | Kni   | Lam   | Lap   | Mot   | Mug   | Pis   | Roc   | Ska   | Tab   |
| 0.758 | 0.833 || 0.822 | 0.741 | 0.818 | 0.708 | 0.881 | 0.573 | 0.899 | 0.852 | 0.809 | 0.958 | 0.381 | 0.905 | 0.811 | 0.446 | 0.691 | 0.840 |
Testing mIoU:
| Avg_c | Avg_i || Air   | Bag   | Cap   | Car   | Cha   | Ear   | Gui   | Kni   | Lam   | Lap   | Mot   | Mug   | Pis   | Roc   | Ska   | Tab   |
| 0.762 | 0.825 || 0.800 | 0.778 | 0.849 | 0.742 | 0.903 | 0.722 | 0.890 | 0.850 | 0.816 | 0.952 | 0.328 | 0.935 | 0.778 | 0.319 | 0.737 | 0.801 |
 epoch  16 step   100 | avg loss: 0.176 | miou(c): 0.766 | miou(i): 0.832
 epoch  16 step   200 | avg loss: 0.172 | miou(c): 0.764 | miou(i): 0.834
 epoch  16 step   300 | avg loss: 0.171 | miou(c): 0.765 | miou(i): 0.834
 epoch  16 step   400 | avg loss: 0.170 | miou(c): 0.765 | miou(i): 0.835
==== Epoch  16 ====
Training mIoU:
| Avg_c | Avg_i || Air   | Bag   | Cap   | Car   | Cha   | Ear   | Gui   | Kni   | Lam   | Lap   | Mot   | Mug   | Pis   | Roc   | Ska   | Tab   |
| 0.764 | 0.835 || 0.824 | 0.760 | 0.817 | 0.715 | 0.882 | 0.585 | 0.897 | 0.856 | 0.815 | 0.958 | 0.405 | 0.911 | 0.818 | 0.438 | 0.709 | 0.839 |
Testing mIoU:
| Avg_c | Avg_i || Air   | Bag   | Cap   | Car   | Cha   | Ear   | Gui   | Kni   | Lam   | Lap   | Mot   | Mug   | Pis   | Roc   | Ska   | Tab   |
| 0.781 | 0.834 || 0.803 | 0.769 | 0.853 | 0.737 | 0.900 | 0.785 | 0.903 | 0.843 | 0.839 | 0.954 | 0.355 | 0.927 | 0.789 | 0.534 | 0.693 | 0.820 |
 epoch  17 step   100 | avg loss: 0.162 | miou(c): 0.770 | miou(i): 0.838
 epoch  17 step   200 | avg loss: 0.163 | miou(c): 0.766 | miou(i): 0.838
 epoch  17 step   300 | avg loss: 0.162 | miou(c): 0.765 | miou(i): 0.839
 epoch  17 step   400 | avg loss: 0.165 | miou(c): 0.767 | miou(i): 0.837
==== Epoch  17 ====
Training mIoU:
| Avg_c | Avg_i || Air   | Bag   | Cap   | Car   | Cha   | Ear   | Gui   | Kni   | Lam   | Lap   | Mot   | Mug   | Pis   | Roc   | Ska   | Tab   |
| 0.768 | 0.837 || 0.824 | 0.759 | 0.821 | 0.723 | 0.885 | 0.566 | 0.898 | 0.856 | 0.816 | 0.960 | 0.407 | 0.917 | 0.817 | 0.485 | 0.712 | 0.841 |
Testing mIoU:
| Avg_c | Avg_i || Air   | Bag   | Cap   | Car   | Cha   | Ear   | Gui   | Kni   | Lam   | Lap   | Mot   | Mug   | Pis   | Roc   | Ska   | Tab   |
| 0.789 | 0.837 || 0.802 | 0.761 | 0.864 | 0.754 | 0.901 | 0.729 | 0.901 | 0.854 | 0.835 | 0.957 | 0.457 | 0.936 | 0.797 | 0.512 | 0.739 | 0.819 |
 epoch  18 step   100 | avg loss: 0.158 | miou(c): 0.762 | miou(i): 0.842
 epoch  18 step   200 | avg loss: 0.160 | miou(c): 0.771 | miou(i): 0.842
 epoch  18 step   300 | avg loss: 0.163 | miou(c): 0.769 | miou(i): 0.840
 epoch  18 step   400 | avg loss: 0.164 | miou(c): 0.772 | miou(i): 0.840
==== Epoch  18 ====
Training mIoU:
| Avg_c | Avg_i || Air   | Bag   | Cap   | Car   | Cha   | Ear   | Gui   | Kni   | Lam   | Lap   | Mot   | Mug   | Pis   | Roc   | Ska   | Tab   |
| 0.771 | 0.840 || 0.830 | 0.760 | 0.821 | 0.725 | 0.888 | 0.589 | 0.899 | 0.849 | 0.816 | 0.959 | 0.411 | 0.910 | 0.822 | 0.482 | 0.727 | 0.843 |
Testing mIoU:
| Avg_c | Avg_i || Air   | Bag   | Cap   | Car   | Cha   | Ear   | Gui   | Kni   | Lam   | Lap   | Mot   | Mug   | Pis   | Roc   | Ska   | Tab   |
| 0.766 | 0.829 || 0.799 | 0.769 | 0.715 | 0.741 | 0.905 | 0.782 | 0.899 | 0.848 | 0.822 | 0.957 | 0.371 | 0.929 | 0.788 | 0.372 | 0.753 | 0.808 |
 epoch  19 step   100 | avg loss: 0.158 | miou(c): 0.762 | miou(i): 0.843
 epoch  19 step   200 | avg loss: 0.157 | miou(c): 0.769 | miou(i): 0.843
 epoch  19 step   300 | avg loss: 0.159 | miou(c): 0.775 | miou(i): 0.842
 epoch  19 step   400 | avg loss: 0.162 | miou(c): 0.772 | miou(i): 0.840
==== Epoch  19 ====
Training mIoU:
| Avg_c | Avg_i || Air   | Bag   | Cap   | Car   | Cha   | Ear   | Gui   | Kni   | Lam   | Lap   | Mot   | Mug   | Pis   | Roc   | Ska   | Tab   |
| 0.772 | 0.839 || 0.828 | 0.755 | 0.828 | 0.723 | 0.888 | 0.588 | 0.900 | 0.852 | 0.813 | 0.960 | 0.421 | 0.913 | 0.821 | 0.509 | 0.703 | 0.842 |
Testing mIoU:
| Avg_c | Avg_i || Air   | Bag   | Cap   | Car   | Cha   | Ear   | Gui   | Kni   | Lam   | Lap   | Mot   | Mug   | Pis   | Roc   | Ska   | Tab   |
| 0.773 | 0.834 || 0.801 | 0.716 | 0.866 | 0.755 | 0.905 | 0.759 | 0.900 | 0.847 | 0.814 | 0.958 | 0.338 | 0.930 | 0.792 | 0.440 | 0.720 | 0.824 |
 epoch  20 step   100 | avg loss: 0.163 | miou(c): 0.771 | miou(i): 0.839
 epoch  20 step   200 | avg loss: 0.160 | miou(c): 0.776 | miou(i): 0.841
 epoch  20 step   300 | avg loss: 0.159 | miou(c): 0.777 | miou(i): 0.842
 epoch  20 step   400 | avg loss: 0.159 | miou(c): 0.778 | miou(i): 0.842
==== Epoch  20 ====
Training mIoU:
| Avg_c | Avg_i || Air   | Bag   | Cap   | Car   | Cha   | Ear   | Gui   | Kni   | Lam   | Lap   | Mot   | Mug   | Pis   | Roc   | Ska   | Tab   |
| 0.777 | 0.841 || 0.831 | 0.765 | 0.805 | 0.731 | 0.888 | 0.628 | 0.903 | 0.854 | 0.825 | 0.959 | 0.423 | 0.913 | 0.828 | 0.514 | 0.720 | 0.842 |
Testing mIoU:
| Avg_c | Avg_i || Air   | Bag   | Cap   | Car   | Cha   | Ear   | Gui   | Kni   | Lam   | Lap   | Mot   | Mug   | Pis   | Roc   | Ska   | Tab   |
| 0.777 | 0.835 || 0.796 | 0.735 | 0.832 | 0.759 | 0.901 | 0.759 | 0.886 | 0.826 | 0.842 | 0.956 | 0.419 | 0.926 | 0.760 | 0.461 | 0.750 | 0.823 |
 epoch  21 step   100 | avg loss: 0.155 | miou(c): 0.777 | miou(i): 0.844
 epoch  21 step   200 | avg loss: 0.156 | miou(c): 0.779 | miou(i): 0.845
 epoch  21 step   300 | avg loss: 0.155 | miou(c): 0.784 | miou(i): 0.845
 epoch  21 step   400 | avg loss: 0.156 | miou(c): 0.781 | miou(i): 0.844
==== Epoch  21 ====
Training mIoU:
| Avg_c | Avg_i || Air   | Bag   | Cap   | Car   | Cha   | Ear   | Gui   | Kni   | Lam   | Lap   | Mot   | Mug   | Pis   | Roc   | Ska   | Tab   |
| 0.781 | 0.844 || 0.833 | 0.757 | 0.843 | 0.731 | 0.891 | 0.568 | 0.903 | 0.867 | 0.831 | 0.959 | 0.446 | 0.915 | 0.834 | 0.536 | 0.734 | 0.843 |
Testing mIoU:
| Avg_c | Avg_i || Air   | Bag   | Cap   | Car   | Cha   | Ear   | Gui   | Kni   | Lam   | Lap   | Mot   | Mug   | Pis   | Roc   | Ska   | Tab   |
| 0.769 | 0.839 || 0.801 | 0.707 | 0.786 | 0.756 | 0.905 | 0.796 | 0.901 | 0.856 | 0.845 | 0.954 | 0.425 | 0.939 | 0.793 | 0.276 | 0.742 | 0.825 |
 epoch  22 step   100 | avg loss: 0.153 | miou(c): 0.782 | miou(i): 0.848
 epoch  22 step   200 | avg loss: 0.154 | miou(c): 0.782 | miou(i): 0.847
 epoch  22 step   300 | avg loss: 0.158 | miou(c): 0.782 | miou(i): 0.844
 epoch  22 step   400 | avg loss: 0.159 | miou(c): 0.781 | miou(i): 0.843
==== Epoch  22 ====
Training mIoU:
| Avg_c | Avg_i || Air   | Bag   | Cap   | Car   | Cha   | Ear   | Gui   | Kni   | Lam   | Lap   | Mot   | Mug   | Pis   | Roc   | Ska   | Tab   |
| 0.782 | 0.843 || 0.831 | 0.758 | 0.843 | 0.733 | 0.890 | 0.632 | 0.902 | 0.858 | 0.827 | 0.960 | 0.436 | 0.916 | 0.828 | 0.523 | 0.730 | 0.843 |
Testing mIoU:
| Avg_c | Avg_i || Air   | Bag   | Cap   | Car   | Cha   | Ear   | Gui   | Kni   | Lam   | Lap   | Mot   | Mug   | Pis   | Roc   | Ska   | Tab   |
| 0.791 | 0.839 || 0.801 | 0.768 | 0.868 | 0.761 | 0.904 | 0.760 | 0.905 | 0.865 | 0.825 | 0.958 | 0.363 | 0.943 | 0.806 | 0.541 | 0.756 | 0.827 |
 epoch  23 step   100 | avg loss: 0.152 | miou(c): 0.791 | miou(i): 0.846
 epoch  23 step   200 | avg loss: 0.153 | miou(c): 0.788 | miou(i): 0.845
 epoch  23 step   300 | avg loss: 0.156 | miou(c): 0.784 | miou(i): 0.844
 epoch  23 step   400 | avg loss: 0.157 | miou(c): 0.785 | miou(i): 0.844
==== Epoch  23 ====
Training mIoU:
| Avg_c | Avg_i || Air   | Bag   | Cap   | Car   | Cha   | Ear   | Gui   | Kni   | Lam   | Lap   | Mot   | Mug   | Pis   | Roc   | Ska   | Tab   |
| 0.785 | 0.844 || 0.834 | 0.760 | 0.855 | 0.736 | 0.890 | 0.611 | 0.901 | 0.865 | 0.828 | 0.959 | 0.446 | 0.916 | 0.831 | 0.533 | 0.750 | 0.844 |
Testing mIoU:
| Avg_c | Avg_i || Air   | Bag   | Cap   | Car   | Cha   | Ear   | Gui   | Kni   | Lam   | Lap   | Mot   | Mug   | Pis   | Roc   | Ska   | Tab   |
| 0.802 | 0.842 || 0.808 | 0.804 | 0.862 | 0.770 | 0.904 | 0.762 | 0.904 | 0.858 | 0.841 | 0.955 | 0.449 | 0.925 | 0.799 | 0.631 | 0.738 | 0.823 |
 epoch  24 step   100 | avg loss: 0.146 | miou(c): 0.789 | miou(i): 0.854
 epoch  24 step   200 | avg loss: 0.153 | miou(c): 0.787 | miou(i): 0.847
 epoch  24 step   300 | avg loss: 0.153 | miou(c): 0.785 | miou(i): 0.846
 epoch  24 step   400 | avg loss: 0.155 | miou(c): 0.779 | miou(i): 0.845
==== Epoch  24 ====
Training mIoU:
| Avg_c | Avg_i || Air   | Bag   | Cap   | Car   | Cha   | Ear   | Gui   | Kni   | Lam   | Lap   | Mot   | Mug   | Pis   | Roc   | Ska   | Tab   |
| 0.778 | 0.845 || 0.836 | 0.761 | 0.787 | 0.742 | 0.891 | 0.580 | 0.901 | 0.861 | 0.827 | 0.959 | 0.448 | 0.911 | 0.830 | 0.517 | 0.745 | 0.845 |
Testing mIoU:
| Avg_c | Avg_i || Air   | Bag   | Cap   | Car   | Cha   | Ear   | Gui   | Kni   | Lam   | Lap   | Mot   | Mug   | Pis   | Roc   | Ska   | Tab   |
| 0.794 | 0.844 || 0.817 | 0.761 | 0.861 | 0.763 | 0.907 | 0.768 | 0.906 | 0.826 | 0.838 | 0.945 | 0.539 | 0.926 | 0.784 | 0.472 | 0.759 | 0.828 |
 epoch  25 step   100 | avg loss: 0.151 | miou(c): 0.789 | miou(i): 0.848
 epoch  25 step   200 | avg loss: 0.151 | miou(c): 0.793 | miou(i): 0.848
 epoch  25 step   300 | avg loss: 0.149 | miou(c): 0.791 | miou(i): 0.849
 epoch  25 step   400 | avg loss: 0.153 | miou(c): 0.788 | miou(i): 0.847
==== Epoch  25 ====
Training mIoU:
| Avg_c | Avg_i || Air   | Bag   | Cap   | Car   | Cha   | Ear   | Gui   | Kni   | Lam   | Lap   | Mot   | Mug   | Pis   | Roc   | Ska   | Tab   |
| 0.788 | 0.847 || 0.835 | 0.785 | 0.846 | 0.745 | 0.893 | 0.606 | 0.905 | 0.864 | 0.832 | 0.960 | 0.460 | 0.921 | 0.832 | 0.526 | 0.749 | 0.845 |
Testing mIoU:
| Avg_c | Avg_i || Air   | Bag   | Cap   | Car   | Cha   | Ear   | Gui   | Kni   | Lam   | Lap   | Mot   | Mug   | Pis   | Roc   | Ska   | Tab   |
| 0.779 | 0.839 || 0.816 | 0.751 | 0.738 | 0.760 | 0.903 | 0.750 | 0.906 | 0.851 | 0.838 | 0.958 | 0.431 | 0.924 | 0.784 | 0.495 | 0.739 | 0.821 |
 epoch  26 step   100 | avg loss: 0.158 | miou(c): 0.779 | miou(i): 0.839
 epoch  26 step   200 | avg loss: 0.154 | miou(c): 0.788 | miou(i): 0.844
 epoch  26 step   300 | avg loss: 0.154 | miou(c): 0.787 | miou(i): 0.845
 epoch  26 step   400 | avg loss: 0.153 | miou(c): 0.784 | miou(i): 0.846
==== Epoch  26 ====
Training mIoU:
| Avg_c | Avg_i || Air   | Bag   | Cap   | Car   | Cha   | Ear   | Gui   | Kni   | Lam   | Lap   | Mot   | Mug   | Pis   | Roc   | Ska   | Tab   |
| 0.786 | 0.847 || 0.838 | 0.774 | 0.829 | 0.743 | 0.892 | 0.607 | 0.903 | 0.869 | 0.833 | 0.960 | 0.473 | 0.916 | 0.837 | 0.521 | 0.735 | 0.845 |
Testing mIoU:
| Avg_c | Avg_i || Air   | Bag   | Cap   | Car   | Cha   | Ear   | Gui   | Kni   | Lam   | Lap   | Mot   | Mug   | Pis   | Roc   | Ska   | Tab   |
| 0.791 | 0.842 || 0.812 | 0.782 | 0.825 | 0.774 | 0.905 | 0.708 | 0.898 | 0.864 | 0.844 | 0.958 | 0.541 | 0.940 | 0.798 | 0.456 | 0.727 | 0.819 |
 epoch  27 step   100 | avg loss: 0.149 | miou(c): 0.788 | miou(i): 0.848
 epoch  27 step   200 | avg loss: 0.150 | miou(c): 0.785 | miou(i): 0.848
 epoch  27 step   300 | avg loss: 0.150 | miou(c): 0.791 | miou(i): 0.848
 epoch  27 step   400 | avg loss: 0.149 | miou(c): 0.792 | miou(i): 0.850
==== Epoch  27 ====
Training mIoU:
| Avg_c | Avg_i || Air   | Bag   | Cap   | Car   | Cha   | Ear   | Gui   | Kni   | Lam   | Lap   | Mot   | Mug   | Pis   | Roc   | Ska   | Tab   |
| 0.792 | 0.849 || 0.841 | 0.765 | 0.838 | 0.745 | 0.893 | 0.619 | 0.906 | 0.871 | 0.839 | 0.960 | 0.481 | 0.924 | 0.836 | 0.549 | 0.754 | 0.846 |
Testing mIoU:
| Avg_c | Avg_i || Air   | Bag   | Cap   | Car   | Cha   | Ear   | Gui   | Kni   | Lam   | Lap   | Mot   | Mug   | Pis   | Roc   | Ska   | Tab   |
| 0.769 | 0.837 || 0.807 | 0.721 | 0.841 | 0.721 | 0.904 | 0.700 | 0.908 | 0.870 | 0.843 | 0.960 | 0.461 | 0.908 | 0.779 | 0.348 | 0.714 | 0.822 |
 epoch  28 step   100 | avg loss: 0.152 | miou(c): 0.785 | miou(i): 0.848
 epoch  28 step   200 | avg loss: 0.151 | miou(c): 0.794 | miou(i): 0.850
 epoch  28 step   300 | avg loss: 0.150 | miou(c): 0.793 | miou(i): 0.849
 epoch  28 step   400 | avg loss: 0.151 | miou(c): 0.792 | miou(i): 0.848
==== Epoch  28 ====
Training mIoU:
| Avg_c | Avg_i || Air   | Bag   | Cap   | Car   | Cha   | Ear   | Gui   | Kni   | Lam   | Lap   | Mot   | Mug   | Pis   | Roc   | Ska   | Tab   |
| 0.792 | 0.848 || 0.840 | 0.796 | 0.840 | 0.744 | 0.893 | 0.615 | 0.904 | 0.870 | 0.835 | 0.960 | 0.469 | 0.925 | 0.839 | 0.534 | 0.755 | 0.846 |
Testing mIoU:
| Avg_c | Avg_i || Air   | Bag   | Cap   | Car   | Cha   | Ear   | Gui   | Kni   | Lam   | Lap   | Mot   | Mug   | Pis   | Roc   | Ska   | Tab   |
| 0.792 | 0.843 || 0.820 | 0.744 | 0.767 | 0.773 | 0.900 | 0.717 | 0.902 | 0.873 | 0.850 | 0.959 | 0.526 | 0.938 | 0.781 | 0.549 | 0.754 | 0.819 |
 epoch  29 step   100 | avg loss: 0.142 | miou(c): 0.794 | miou(i): 0.849
 epoch  29 step   200 | avg loss: 0.141 | miou(c): 0.798 | miou(i): 0.852
 epoch  29 step   300 | avg loss: 0.145 | miou(c): 0.800 | miou(i): 0.851
 epoch  29 step   400 | avg loss: 0.145 | miou(c): 0.798 | miou(i): 0.851
==== Epoch  29 ====
Training mIoU:
| Avg_c | Avg_i || Air   | Bag   | Cap   | Car   | Cha   | Ear   | Gui   | Kni   | Lam   | Lap   | Mot   | Mug   | Pis   | Roc   | Ska   | Tab   |
| 0.797 | 0.851 || 0.841 | 0.785 | 0.866 | 0.749 | 0.895 | 0.610 | 0.907 | 0.865 | 0.840 | 0.960 | 0.491 | 0.923 | 0.837 | 0.562 | 0.766 | 0.847 |
Testing mIoU:
| Avg_c | Avg_i || Air   | Bag   | Cap   | Car   | Cha   | Ear   | Gui   | Kni   | Lam   | Lap   | Mot   | Mug   | Pis   | Roc   | Ska   | Tab   |
| 0.786 | 0.844 || 0.811 | 0.668 | 0.831 | 0.778 | 0.907 | 0.720 | 0.908 | 0.857 | 0.843 | 0.957 | 0.555 | 0.930 | 0.798 | 0.449 | 0.746 | 0.822 |
 epoch  30 step   100 | avg loss: 0.152 | miou(c): 0.802 | miou(i): 0.843
 epoch  30 step   200 | avg loss: 0.147 | miou(c): 0.803 | miou(i): 0.848
 epoch  30 step   300 | avg loss: 0.146 | miou(c): 0.806 | miou(i): 0.849
 epoch  30 step   400 | avg loss: 0.145 | miou(c): 0.803 | miou(i): 0.851
==== Epoch  30 ====
Training mIoU:
| Avg_c | Avg_i || Air   | Bag   | Cap   | Car   | Cha   | Ear   | Gui   | Kni   | Lam   | Lap   | Mot   | Mug   | Pis   | Roc   | Ska   | Tab   |
| 0.801 | 0.851 || 0.842 | 0.791 | 0.863 | 0.751 | 0.894 | 0.664 | 0.907 | 0.876 | 0.844 | 0.960 | 0.499 | 0.928 | 0.843 | 0.556 | 0.761 | 0.845 |
Testing mIoU:
| Avg_c | Avg_i || Air   | Bag   | Cap   | Car   | Cha   | Ear   | Gui   | Kni   | Lam   | Lap   | Mot   | Mug   | Pis   | Roc   | Ska   | Tab   |
| 0.811 | 0.847 || 0.818 | 0.777 | 0.868 | 0.773 | 0.909 | 0.809 | 0.906 | 0.858 | 0.848 | 0.959 | 0.602 | 0.941 | 0.806 | 0.515 | 0.760 | 0.821 |
 epoch  31 step   100 | avg loss: 0.141 | miou(c): 0.797 | miou(i): 0.853
 epoch  31 step   200 | avg loss: 0.142 | miou(c): 0.799 | miou(i): 0.854
 epoch  31 step   300 | avg loss: 0.142 | miou(c): 0.802 | miou(i): 0.853
 epoch  31 step   400 | avg loss: 0.142 | miou(c): 0.802 | miou(i): 0.854
==== Epoch  31 ====
Training mIoU:
| Avg_c | Avg_i || Air   | Bag   | Cap   | Car   | Cha   | Ear   | Gui   | Kni   | Lam   | Lap   | Mot   | Mug   | Pis   | Roc   | Ska   | Tab   |
| 0.804 | 0.854 || 0.845 | 0.823 | 0.866 | 0.758 | 0.896 | 0.638 | 0.907 | 0.882 | 0.849 | 0.961 | 0.494 | 0.926 | 0.837 | 0.573 | 0.758 | 0.848 |
Testing mIoU:
| Avg_c | Avg_i || Air   | Bag   | Cap   | Car   | Cha   | Ear   | Gui   | Kni   | Lam   | Lap   | Mot   | Mug   | Pis   | Roc   | Ska   | Tab   |
| 0.804 | 0.848 || 0.821 | 0.800 | 0.821 | 0.780 | 0.901 | 0.765 | 0.908 | 0.862 | 0.844 | 0.960 | 0.590 | 0.925 | 0.787 | 0.521 | 0.756 | 0.830 |
 epoch  32 step   100 | avg loss: 0.137 | miou(c): 0.808 | miou(i): 0.860
 epoch  32 step   200 | avg loss: 0.140 | miou(c): 0.805 | miou(i): 0.856
 epoch  32 step   300 | avg loss: 0.140 | miou(c): 0.802 | miou(i): 0.856
 epoch  32 step   400 | avg loss: 0.143 | miou(c): 0.804 | miou(i): 0.854
==== Epoch  32 ====
Training mIoU:
| Avg_c | Avg_i || Air   | Bag   | Cap   | Car   | Cha   | Ear   | Gui   | Kni   | Lam   | Lap   | Mot   | Mug   | Pis   | Roc   | Ska   | Tab   |
| 0.802 | 0.853 || 0.844 | 0.795 | 0.865 | 0.757 | 0.896 | 0.643 | 0.907 | 0.874 | 0.846 | 0.962 | 0.502 | 0.925 | 0.838 | 0.570 | 0.764 | 0.848 |
Testing mIoU:
| Avg_c | Avg_i || Air   | Bag   | Cap   | Car   | Cha   | Ear   | Gui   | Kni   | Lam   | Lap   | Mot   | Mug   | Pis   | Roc   | Ska   | Tab   |
| 0.807 | 0.847 || 0.818 | 0.800 | 0.823 | 0.772 | 0.906 | 0.767 | 0.907 | 0.861 | 0.845 | 0.959 | 0.507 | 0.932 | 0.806 | 0.635 | 0.747 | 0.830 |
 epoch  33 step   100 | avg loss: 0.141 | miou(c): 0.797 | miou(i): 0.854
 epoch  33 step   200 | avg loss: 0.141 | miou(c): 0.798 | miou(i): 0.854
 epoch  33 step   300 | avg loss: 0.143 | miou(c): 0.799 | miou(i): 0.853
 epoch  33 step   400 | avg loss: 0.144 | miou(c): 0.799 | miou(i): 0.852
==== Epoch  33 ====
Training mIoU:
| Avg_c | Avg_i || Air   | Bag   | Cap   | Car   | Cha   | Ear   | Gui   | Kni   | Lam   | Lap   | Mot   | Mug   | Pis   | Roc   | Ska   | Tab   |
| 0.799 | 0.851 || 0.844 | 0.811 | 0.823 | 0.757 | 0.895 | 0.631 | 0.905 | 0.867 | 0.842 | 0.961 | 0.495 | 0.922 | 0.844 | 0.573 | 0.766 | 0.846 |
Testing mIoU:
| Avg_c | Avg_i || Air   | Bag   | Cap   | Car   | Cha   | Ear   | Gui   | Kni   | Lam   | Lap   | Mot   | Mug   | Pis   | Roc   | Ska   | Tab   |
| 0.801 | 0.837 || 0.818 | 0.771 | 0.827 | 0.764 | 0.903 | 0.807 | 0.904 | 0.856 | 0.775 | 0.959 | 0.569 | 0.937 | 0.794 | 0.577 | 0.740 | 0.820 |
 epoch  34 step   100 | avg loss: 0.146 | miou(c): 0.802 | miou(i): 0.850
 epoch  34 step   200 | avg loss: 0.146 | miou(c): 0.802 | miou(i): 0.849
 epoch  34 step   300 | avg loss: 0.146 | miou(c): 0.802 | miou(i): 0.850
 epoch  34 step   400 | avg loss: 0.145 | miou(c): 0.802 | miou(i): 0.851
==== Epoch  34 ====
Training mIoU:
| Avg_c | Avg_i || Air   | Bag   | Cap   | Car   | Cha   | Ear   | Gui   | Kni   | Lam   | Lap   | Mot   | Mug   | Pis   | Roc   | Ska   | Tab   |
| 0.803 | 0.851 || 0.843 | 0.810 | 0.872 | 0.754 | 0.896 | 0.637 | 0.907 | 0.875 | 0.838 | 0.961 | 0.506 | 0.922 | 0.839 | 0.574 | 0.763 | 0.846 |
Testing mIoU:
| Avg_c | Avg_i || Air   | Bag   | Cap   | Car   | Cha   | Ear   | Gui   | Kni   | Lam   | Lap   | Mot   | Mug   | Pis   | Roc   | Ska   | Tab   |
| 0.794 | 0.847 || 0.825 | 0.766 | 0.863 | 0.773 | 0.911 | 0.678 | 0.899 | 0.849 | 0.851 | 0.958 | 0.453 | 0.929 | 0.800 | 0.554 | 0.765 | 0.827 |
 epoch  35 step   100 | avg loss: 0.140 | miou(c): 0.804 | miou(i): 0.855
 epoch  35 step   200 | avg loss: 0.143 | miou(c): 0.801 | miou(i): 0.853
 epoch  35 step   300 | avg loss: 0.142 | miou(c): 0.805 | miou(i): 0.855
 epoch  35 step   400 | avg loss: 0.141 | miou(c): 0.805 | miou(i): 0.855
==== Epoch  35 ====
Training mIoU:
| Avg_c | Avg_i || Air   | Bag   | Cap   | Car   | Cha   | Ear   | Gui   | Kni   | Lam   | Lap   | Mot   | Mug   | Pis   | Roc   | Ska   | Tab   |
| 0.803 | 0.854 || 0.848 | 0.795 | 0.853 | 0.762 | 0.899 | 0.648 | 0.907 | 0.882 | 0.843 | 0.961 | 0.515 | 0.920 | 0.839 | 0.562 | 0.762 | 0.846 |
Testing mIoU:
| Avg_c | Avg_i || Air   | Bag   | Cap   | Car   | Cha   | Ear   | Gui   | Kni   | Lam   | Lap   | Mot   | Mug   | Pis   | Roc   | Ska   | Tab   |
| 0.810 | 0.850 || 0.824 | 0.766 | 0.816 | 0.777 | 0.906 | 0.758 | 0.905 | 0.868 | 0.842 | 0.959 | 0.682 | 0.926 | 0.782 | 0.553 | 0.764 | 0.829 |
 epoch  36 step   100 | avg loss: 0.139 | miou(c): 0.804 | miou(i): 0.856
 epoch  36 step   200 | avg loss: 0.137 | miou(c): 0.805 | miou(i): 0.857
 epoch  36 step   300 | avg loss: 0.138 | miou(c): 0.806 | miou(i): 0.857
 epoch  36 step   400 | avg loss: 0.143 | miou(c): 0.800 | miou(i): 0.853
==== Epoch  36 ====
Training mIoU:
| Avg_c | Avg_i || Air   | Bag   | Cap   | Car   | Cha   | Ear   | Gui   | Kni   | Lam   | Lap   | Mot   | Mug   | Pis   | Roc   | Ska   | Tab   |
| 0.800 | 0.852 || 0.846 | 0.807 | 0.859 | 0.758 | 0.896 | 0.626 | 0.907 | 0.874 | 0.835 | 0.961 | 0.510 | 0.925 | 0.842 | 0.543 | 0.773 | 0.847 |
Testing mIoU:
| Avg_c | Avg_i || Air   | Bag   | Cap   | Car   | Cha   | Ear   | Gui   | Kni   | Lam   | Lap   | Mot   | Mug   | Pis   | Roc   | Ska   | Tab   |
| 0.794 | 0.844 || 0.819 | 0.782 | 0.799 | 0.771 | 0.909 | 0.783 | 0.902 | 0.851 | 0.838 | 0.958 | 0.550 | 0.936 | 0.769 | 0.465 | 0.754 | 0.821 |
 epoch  37 step   100 | avg loss: 0.139 | miou(c): 0.814 | miou(i): 0.858
 epoch  37 step   200 | avg loss: 0.135 | miou(c): 0.811 | miou(i): 0.858
 epoch  37 step   300 | avg loss: 0.138 | miou(c): 0.809 | miou(i): 0.857
 epoch  37 step   400 | avg loss: 0.139 | miou(c): 0.807 | miou(i): 0.856
==== Epoch  37 ====
Training mIoU:
| Avg_c | Avg_i || Air   | Bag   | Cap   | Car   | Cha   | Ear   | Gui   | Kni   | Lam   | Lap   | Mot   | Mug   | Pis   | Roc   | Ska   | Tab   |
| 0.807 | 0.856 || 0.849 | 0.799 | 0.876 | 0.765 | 0.898 | 0.651 | 0.911 | 0.879 | 0.852 | 0.960 | 0.520 | 0.927 | 0.844 | 0.572 | 0.770 | 0.847 |
Testing mIoU:
| Avg_c | Avg_i || Air   | Bag   | Cap   | Car   | Cha   | Ear   | Gui   | Kni   | Lam   | Lap   | Mot   | Mug   | Pis   | Roc   | Ska   | Tab   |
| 0.795 | 0.846 || 0.821 | 0.778 | 0.818 | 0.774 | 0.909 | 0.631 | 0.908 | 0.870 | 0.844 | 0.951 | 0.497 | 0.946 | 0.815 | 0.578 | 0.763 | 0.825 |
 epoch  38 step   100 | avg loss: 0.131 | miou(c): 0.811 | miou(i): 0.857
 epoch  38 step   200 | avg loss: 0.133 | miou(c): 0.813 | miou(i): 0.860
 epoch  38 step   300 | avg loss: 0.135 | miou(c): 0.810 | miou(i): 0.858
 epoch  38 step   400 | avg loss: 0.136 | miou(c): 0.808 | miou(i): 0.857
==== Epoch  38 ====
Training mIoU:
| Avg_c | Avg_i || Air   | Bag   | Cap   | Car   | Cha   | Ear   | Gui   | Kni   | Lam   | Lap   | Mot   | Mug   | Pis   | Roc   | Ska   | Tab   |
| 0.809 | 0.857 || 0.851 | 0.815 | 0.882 | 0.764 | 0.900 | 0.603 | 0.911 | 0.892 | 0.856 | 0.961 | 0.532 | 0.930 | 0.845 | 0.581 | 0.767 | 0.847 |
Testing mIoU:
| Avg_c | Avg_i || Air   | Bag   | Cap   | Car   | Cha   | Ear   | Gui   | Kni   | Lam   | Lap   | Mot   | Mug   | Pis   | Roc   | Ska   | Tab   |
| 0.821 | 0.855 || 0.819 | 0.749 | 0.857 | 0.785 | 0.912 | 0.776 | 0.905 | 0.874 | 0.851 | 0.961 | 0.678 | 0.944 | 0.815 | 0.621 | 0.761 | 0.834 |
 epoch  39 step   100 | avg loss: 0.135 | miou(c): 0.820 | miou(i): 0.859
 epoch  39 step   200 | avg loss: 0.132 | miou(c): 0.815 | miou(i): 0.861
 epoch  39 step   300 | avg loss: 0.134 | miou(c): 0.814 | miou(i): 0.860
 epoch  39 step   400 | avg loss: 0.134 | miou(c): 0.816 | miou(i): 0.860
==== Epoch  39 ====
Training mIoU:
| Avg_c | Avg_i || Air   | Bag   | Cap   | Car   | Cha   | Ear   | Gui   | Kni   | Lam   | Lap   | Mot   | Mug   | Pis   | Roc   | Ska   | Tab   |
| 0.815 | 0.859 || 0.852 | 0.819 | 0.874 | 0.768 | 0.900 | 0.695 | 0.911 | 0.884 | 0.854 | 0.962 | 0.542 | 0.930 | 0.848 | 0.582 | 0.775 | 0.850 |
Testing mIoU:
| Avg_c | Avg_i || Air   | Bag   | Cap   | Car   | Cha   | Ear   | Gui   | Kni   | Lam   | Lap   | Mot   | Mug   | Pis   | Roc   | Ska   | Tab   |
| 0.818 | 0.851 || 0.820 | 0.762 | 0.851 | 0.780 | 0.905 | 0.769 | 0.907 | 0.849 | 0.831 | 0.959 | 0.706 | 0.939 | 0.819 | 0.613 | 0.747 | 0.833 |
 epoch  40 step   100 | avg loss: 0.133 | miou(c): 0.808 | miou(i): 0.857
 epoch  40 step   200 | avg loss: 0.134 | miou(c): 0.811 | miou(i): 0.858
 epoch  40 step   300 | avg loss: 0.134 | miou(c): 0.814 | miou(i): 0.857
 epoch  40 step   400 | avg loss: 0.138 | miou(c): 0.813 | miou(i): 0.857
==== Epoch  40 ====
Training mIoU:
| Avg_c | Avg_i || Air   | Bag   | Cap   | Car   | Cha   | Ear   | Gui   | Kni   | Lam   | Lap   | Mot   | Mug   | Pis   | Roc   | Ska   | Tab   |
| 0.813 | 0.856 || 0.853 | 0.824 | 0.884 | 0.763 | 0.898 | 0.636 | 0.910 | 0.888 | 0.842 | 0.960 | 0.525 | 0.929 | 0.846 | 0.615 | 0.782 | 0.848 |
Testing mIoU:
| Avg_c | Avg_i || Air   | Bag   | Cap   | Car   | Cha   | Ear   | Gui   | Kni   | Lam   | Lap   | Mot   | Mug   | Pis   | Roc   | Ska   | Tab   |
| 0.808 | 0.850 || 0.830 | 0.796 | 0.828 | 0.782 | 0.905 | 0.788 | 0.910 | 0.848 | 0.838 | 0.960 | 0.656 | 0.943 | 0.807 | 0.440 | 0.771 | 0.827 |
 epoch  41 step   100 | avg loss: 0.136 | miou(c): 0.807 | miou(i): 0.854
 epoch  41 step   200 | avg loss: 0.135 | miou(c): 0.812 | miou(i): 0.857
 epoch  41 step   300 | avg loss: 0.136 | miou(c): 0.810 | miou(i): 0.857
 epoch  41 step   400 | avg loss: 0.136 | miou(c): 0.810 | miou(i): 0.857
==== Epoch  41 ====
Training mIoU:
| Avg_c | Avg_i || Air   | Bag   | Cap   | Car   | Cha   | Ear   | Gui   | Kni   | Lam   | Lap   | Mot   | Mug   | Pis   | Roc   | Ska   | Tab   |
| 0.810 | 0.857 || 0.850 | 0.812 | 0.885 | 0.767 | 0.898 | 0.632 | 0.910 | 0.885 | 0.850 | 0.961 | 0.528 | 0.925 | 0.843 | 0.585 | 0.780 | 0.848 |
Testing mIoU:
| Avg_c | Avg_i || Air   | Bag   | Cap   | Car   | Cha   | Ear   | Gui   | Kni   | Lam   | Lap   | Mot   | Mug   | Pis   | Roc   | Ska   | Tab   |
| 0.808 | 0.851 || 0.827 | 0.772 | 0.803 | 0.775 | 0.906 | 0.759 | 0.912 | 0.870 | 0.844 | 0.959 | 0.710 | 0.944 | 0.804 | 0.465 | 0.756 | 0.828 |
 epoch  42 step   100 | avg loss: 0.129 | miou(c): 0.815 | miou(i): 0.861
 epoch  42 step   200 | avg loss: 0.131 | miou(c): 0.817 | miou(i): 0.861
 epoch  42 step   300 | avg loss: 0.132 | miou(c): 0.818 | miou(i): 0.860
 epoch  42 step   400 | avg loss: 0.132 | miou(c): 0.817 | miou(i): 0.860
==== Epoch  42 ====
Training mIoU:
| Avg_c | Avg_i || Air   | Bag   | Cap   | Car   | Cha   | Ear   | Gui   | Kni   | Lam   | Lap   | Mot   | Mug   | Pis   | Roc   | Ska   | Tab   |
| 0.817 | 0.860 || 0.853 | 0.833 | 0.888 | 0.772 | 0.900 | 0.635 | 0.912 | 0.880 | 0.861 | 0.962 | 0.543 | 0.932 | 0.849 | 0.611 | 0.785 | 0.850 |
Testing mIoU:
| Avg_c | Avg_i || Air   | Bag   | Cap   | Car   | Cha   | Ear   | Gui   | Kni   | Lam   | Lap   | Mot   | Mug   | Pis   | Roc   | Ska   | Tab   |
| 0.799 | 0.847 || 0.824 | 0.794 | 0.807 | 0.779 | 0.914 | 0.729 | 0.904 | 0.857 | 0.849 | 0.958 | 0.590 | 0.931 | 0.805 | 0.471 | 0.754 | 0.816 |
 epoch  43 step   100 | avg loss: 0.128 | miou(c): 0.810 | miou(i): 0.860
 epoch  43 step   200 | avg loss: 0.129 | miou(c): 0.812 | miou(i): 0.861
 epoch  43 step   300 | avg loss: 0.129 | miou(c): 0.814 | miou(i): 0.861
 epoch  43 step   400 | avg loss: 0.133 | miou(c): 0.814 | miou(i): 0.859
==== Epoch  43 ====
Training mIoU:
| Avg_c | Avg_i || Air   | Bag   | Cap   | Car   | Cha   | Ear   | Gui   | Kni   | Lam   | Lap   | Mot   | Mug   | Pis   | Roc   | Ska   | Tab   |
| 0.813 | 0.857 || 0.851 | 0.803 | 0.903 | 0.765 | 0.900 | 0.647 | 0.909 | 0.875 | 0.853 | 0.962 | 0.543 | 0.927 | 0.846 | 0.593 | 0.777 | 0.848 |
Testing mIoU:
| Avg_c | Avg_i || Air   | Bag   | Cap   | Car   | Cha   | Ear   | Gui   | Kni   | Lam   | Lap   | Mot   | Mug   | Pis   | Roc   | Ska   | Tab   |
| 0.706 | 0.742 || 0.760 | 0.712 | 0.762 | 0.523 | 0.799 | 0.646 | 0.900 | 0.833 | 0.742 | 0.919 | 0.358 | 0.805 | 0.725 | 0.452 | 0.659 | 0.705 |
 epoch  44 step   100 | avg loss: 0.150 | miou(c): 0.807 | miou(i): 0.845
 epoch  44 step   200 | avg loss: 0.144 | miou(c): 0.807 | miou(i): 0.850
 epoch  44 step   300 | avg loss: 0.143 | miou(c): 0.808 | miou(i): 0.851
 epoch  44 step   400 | avg loss: 0.142 | miou(c): 0.810 | miou(i): 0.853
==== Epoch  44 ====
Training mIoU:
| Avg_c | Avg_i || Air   | Bag   | Cap   | Car   | Cha   | Ear   | Gui   | Kni   | Lam   | Lap   | Mot   | Mug   | Pis   | Roc   | Ska   | Tab   |
| 0.811 | 0.853 || 0.846 | 0.816 | 0.887 | 0.757 | 0.895 | 0.652 | 0.909 | 0.876 | 0.841 | 0.960 | 0.548 | 0.926 | 0.843 | 0.599 | 0.773 | 0.846 |
Testing mIoU:
| Avg_c | Avg_i || Air   | Bag   | Cap   | Car   | Cha   | Ear   | Gui   | Kni   | Lam   | Lap   | Mot   | Mug   | Pis   | Roc   | Ska   | Tab   |
| 0.818 | 0.843 || 0.825 | 0.793 | 0.817 | 0.775 | 0.907 | 0.804 | 0.906 | 0.870 | 0.854 | 0.960 | 0.684 | 0.948 | 0.798 | 0.600 | 0.753 | 0.797 |
 epoch  45 step   100 | avg loss: 0.132 | miou(c): 0.805 | miou(i): 0.860
 epoch  45 step   200 | avg loss: 0.132 | miou(c): 0.813 | miou(i): 0.858
 epoch  45 step   300 | avg loss: 0.133 | miou(c): 0.814 | miou(i): 0.857
 epoch  45 step   400 | avg loss: 0.135 | miou(c): 0.813 | miou(i): 0.857
==== Epoch  45 ====
Training mIoU:
| Avg_c | Avg_i || Air   | Bag   | Cap   | Car   | Cha   | Ear   | Gui   | Kni   | Lam   | Lap   | Mot   | Mug   | Pis   | Roc   | Ska   | Tab   |
| 0.813 | 0.857 || 0.851 | 0.810 | 0.884 | 0.766 | 0.898 | 0.647 | 0.911 | 0.885 | 0.851 | 0.961 | 0.550 | 0.924 | 0.845 | 0.600 | 0.775 | 0.847 |
Testing mIoU:
| Avg_c | Avg_i || Air   | Bag   | Cap   | Car   | Cha   | Ear   | Gui   | Kni   | Lam   | Lap   | Mot   | Mug   | Pis   | Roc   | Ska   | Tab   |
| 0.819 | 0.853 || 0.827 | 0.812 | 0.828 | 0.781 | 0.907 | 0.726 | 0.910 | 0.869 | 0.842 | 0.960 | 0.665 | 0.933 | 0.811 | 0.636 | 0.756 | 0.834 |
 epoch  46 step   100 | avg loss: 0.128 | miou(c): 0.814 | miou(i): 0.865
 epoch  46 step   200 | avg loss: 0.130 | miou(c): 0.815 | miou(i): 0.860
 epoch  46 step   300 | avg loss: 0.129 | miou(c): 0.815 | miou(i): 0.861
 epoch  46 step   400 | avg loss: 0.130 | miou(c): 0.816 | miou(i): 0.861
==== Epoch  46 ====
Training mIoU:
| Avg_c | Avg_i || Air   | Bag   | Cap   | Car   | Cha   | Ear   | Gui   | Kni   | Lam   | Lap   | Mot   | Mug   | Pis   | Roc   | Ska   | Tab   |
| 0.816 | 0.860 || 0.854 | 0.819 | 0.860 | 0.769 | 0.901 | 0.657 | 0.912 | 0.893 | 0.858 | 0.961 | 0.563 | 0.931 | 0.846 | 0.607 | 0.780 | 0.850 |
Testing mIoU:
| Avg_c | Avg_i || Air   | Bag   | Cap   | Car   | Cha   | Ear   | Gui   | Kni   | Lam   | Lap   | Mot   | Mug   | Pis   | Roc   | Ska   | Tab   |
| 0.809 | 0.852 || 0.828 | 0.770 | 0.802 | 0.771 | 0.911 | 0.728 | 0.908 | 0.868 | 0.857 | 0.959 | 0.596 | 0.937 | 0.810 | 0.598 | 0.774 | 0.829 |
 epoch  47 step   100 | avg loss: 0.133 | miou(c): 0.813 | miou(i): 0.858
 epoch  47 step   200 | avg loss: 0.131 | miou(c): 0.819 | miou(i): 0.860
 epoch  47 step   300 | avg loss: 0.130 | miou(c): 0.819 | miou(i): 0.861
 epoch  47 step   400 | avg loss: 0.129 | miou(c): 0.822 | miou(i): 0.862
==== Epoch  47 ====
Training mIoU:
| Avg_c | Avg_i || Air   | Bag   | Cap   | Car   | Cha   | Ear   | Gui   | Kni   | Lam   | Lap   | Mot   | Mug   | Pis   | Roc   | Ska   | Tab   |
| 0.821 | 0.862 || 0.856 | 0.816 | 0.894 | 0.775 | 0.901 | 0.661 | 0.913 | 0.892 | 0.863 | 0.962 | 0.564 | 0.935 | 0.850 | 0.622 | 0.786 | 0.851 |
Testing mIoU:
| Avg_c | Avg_i || Air   | Bag   | Cap   | Car   | Cha   | Ear   | Gui   | Kni   | Lam   | Lap   | Mot   | Mug   | Pis   | Roc   | Ska   | Tab   |
| 0.813 | 0.854 || 0.827 | 0.790 | 0.790 | 0.784 | 0.912 | 0.746 | 0.903 | 0.861 | 0.863 | 0.960 | 0.687 | 0.947 | 0.790 | 0.554 | 0.768 | 0.825 |
 epoch  48 step   100 | avg loss: 0.123 | miou(c): 0.810 | miou(i): 0.866
 epoch  48 step   200 | avg loss: 0.124 | miou(c): 0.819 | miou(i): 0.864
 epoch  48 step   300 | avg loss: 0.124 | miou(c): 0.823 | miou(i): 0.864
 epoch  48 step   400 | avg loss: 0.126 | miou(c): 0.822 | miou(i): 0.863
==== Epoch  48 ====
Training mIoU:
| Avg_c | Avg_i || Air   | Bag   | Cap   | Car   | Cha   | Ear   | Gui   | Kni   | Lam   | Lap   | Mot   | Mug   | Pis   | Roc   | Ska   | Tab   |
| 0.821 | 0.863 || 0.857 | 0.812 | 0.871 | 0.776 | 0.903 | 0.661 | 0.913 | 0.894 | 0.868 | 0.962 | 0.570 | 0.932 | 0.850 | 0.643 | 0.780 | 0.849 |
Testing mIoU:
| Avg_c | Avg_i || Air   | Bag   | Cap   | Car   | Cha   | Ear   | Gui   | Kni   | Lam   | Lap   | Mot   | Mug   | Pis   | Roc   | Ska   | Tab   |
| 0.809 | 0.850 || 0.828 | 0.787 | 0.815 | 0.745 | 0.910 | 0.765 | 0.910 | 0.869 | 0.852 | 0.959 | 0.564 | 0.947 | 0.816 | 0.598 | 0.748 | 0.828 |
 epoch  49 step   100 | avg loss: 0.123 | miou(c): 0.828 | miou(i): 0.867
 epoch  49 step   200 | avg loss: 0.125 | miou(c): 0.824 | miou(i): 0.865
 epoch  49 step   300 | avg loss: 0.125 | miou(c): 0.823 | miou(i): 0.864
 epoch  49 step   400 | avg loss: 0.126 | miou(c): 0.824 | miou(i): 0.864
==== Epoch  49 ====
Training mIoU:
| Avg_c | Avg_i || Air   | Bag   | Cap   | Car   | Cha   | Ear   | Gui   | Kni   | Lam   | Lap   | Mot   | Mug   | Pis   | Roc   | Ska   | Tab   |
| 0.825 | 0.864 || 0.859 | 0.819 | 0.903 | 0.777 | 0.904 | 0.663 | 0.913 | 0.897 | 0.866 | 0.962 | 0.570 | 0.927 | 0.851 | 0.647 | 0.786 | 0.850 |
Testing mIoU:
| Avg_c | Avg_i || Air   | Bag   | Cap   | Car   | Cha   | Ear   | Gui   | Kni   | Lam   | Lap   | Mot   | Mug   | Pis   | Roc   | Ska   | Tab   |
| 0.821 | 0.852 || 0.822 | 0.792 | 0.866 | 0.781 | 0.909 | 0.738 | 0.904 | 0.864 | 0.836 | 0.961 | 0.699 | 0.932 | 0.815 | 0.635 | 0.751 | 0.832 |
 epoch  50 step   100 | avg loss: 0.127 | miou(c): 0.822 | miou(i): 0.861
 epoch  50 step   200 | avg loss: 0.125 | miou(c): 0.828 | miou(i): 0.864
 epoch  50 step   300 | avg loss: 0.127 | miou(c): 0.823 | miou(i): 0.862
 epoch  50 step   400 | avg loss: 0.128 | miou(c): 0.821 | miou(i): 0.861
==== Epoch  50 ====
Training mIoU:
| Avg_c | Avg_i || Air   | Bag   | Cap   | Car   | Cha   | Ear   | Gui   | Kni   | Lam   | Lap   | Mot   | Mug   | Pis   | Roc   | Ska   | Tab   |
| 0.822 | 0.861 || 0.856 | 0.830 | 0.897 | 0.778 | 0.902 | 0.669 | 0.912 | 0.889 | 0.860 | 0.962 | 0.568 | 0.933 | 0.849 | 0.619 | 0.773 | 0.849 |
Testing mIoU:
| Avg_c | Avg_i || Air   | Bag   | Cap   | Car   | Cha   | Ear   | Gui   | Kni   | Lam   | Lap   | Mot   | Mug   | Pis   | Roc   | Ska   | Tab   |
| 0.811 | 0.854 || 0.833 | 0.765 | 0.877 | 0.795 | 0.911 | 0.702 | 0.911 | 0.858 | 0.856 | 0.962 | 0.659 | 0.952 | 0.803 | 0.498 | 0.768 | 0.826 |
 epoch  51 step   100 | avg loss: 0.125 | miou(c): 0.834 | miou(i): 0.868
 epoch  51 step   200 | avg loss: 0.123 | miou(c): 0.834 | miou(i): 0.867
 epoch  51 step   300 | avg loss: 0.125 | miou(c): 0.825 | miou(i): 0.865
 epoch  51 step   400 | avg loss: 0.127 | miou(c): 0.823 | miou(i): 0.864
==== Epoch  51 ====
Training mIoU:
| Avg_c | Avg_i || Air   | Bag   | Cap   | Car   | Cha   | Ear   | Gui   | Kni   | Lam   | Lap   | Mot   | Mug   | Pis   | Roc   | Ska   | Tab   |
| 0.823 | 0.863 || 0.858 | 0.832 | 0.890 | 0.777 | 0.904 | 0.655 | 0.913 | 0.896 | 0.862 | 0.962 | 0.574 | 0.933 | 0.848 | 0.629 | 0.781 | 0.852 |
Testing mIoU:
| Avg_c | Avg_i || Air   | Bag   | Cap   | Car   | Cha   | Ear   | Gui   | Kni   | Lam   | Lap   | Mot   | Mug   | Pis   | Roc   | Ska   | Tab   |
| 0.827 | 0.858 || 0.832 | 0.795 | 0.888 | 0.783 | 0.913 | 0.803 | 0.911 | 0.871 | 0.863 | 0.958 | 0.665 | 0.940 | 0.814 | 0.629 | 0.739 | 0.835 |
 epoch  52 step   100 | avg loss: 0.122 | miou(c): 0.831 | miou(i): 0.867
 epoch  52 step   200 | avg loss: 0.122 | miou(c): 0.829 | miou(i): 0.866
 epoch  52 step   300 | avg loss: 0.123 | miou(c): 0.826 | miou(i): 0.865
 epoch  52 step   400 | avg loss: 0.123 | miou(c): 0.827 | miou(i): 0.865
==== Epoch  52 ====
Training mIoU:
| Avg_c | Avg_i || Air   | Bag   | Cap   | Car   | Cha   | Ear   | Gui   | Kni   | Lam   | Lap   | Mot   | Mug   | Pis   | Roc   | Ska   | Tab   |
| 0.826 | 0.865 || 0.859 | 0.820 | 0.905 | 0.783 | 0.905 | 0.673 | 0.915 | 0.887 | 0.868 | 0.964 | 0.575 | 0.933 | 0.851 | 0.641 | 0.794 | 0.852 |
Testing mIoU:
| Avg_c | Avg_i || Air   | Bag   | Cap   | Car   | Cha   | Ear   | Gui   | Kni   | Lam   | Lap   | Mot   | Mug   | Pis   | Roc   | Ska   | Tab   |
| 0.822 | 0.855 || 0.836 | 0.769 | 0.850 | 0.787 | 0.909 | 0.750 | 0.911 | 0.859 | 0.864 | 0.956 | 0.686 | 0.954 | 0.817 | 0.625 | 0.758 | 0.826 |
 epoch  53 step   100 | avg loss: 0.122 | miou(c): 0.827 | miou(i): 0.864
 epoch  53 step   200 | avg loss: 0.121 | miou(c): 0.826 | miou(i): 0.865
 epoch  53 step   300 | avg loss: 0.125 | miou(c): 0.825 | miou(i): 0.864
 epoch  53 step   400 | avg loss: 0.126 | miou(c): 0.824 | miou(i): 0.863
==== Epoch  53 ====
Training mIoU:
| Avg_c | Avg_i || Air   | Bag   | Cap   | Car   | Cha   | Ear   | Gui   | Kni   | Lam   | Lap   | Mot   | Mug   | Pis   | Roc   | Ska   | Tab   |
| 0.824 | 0.863 || 0.859 | 0.829 | 0.890 | 0.777 | 0.904 | 0.666 | 0.914 | 0.890 | 0.861 | 0.963 | 0.579 | 0.932 | 0.850 | 0.636 | 0.780 | 0.849 |
Testing mIoU:
| Avg_c | Avg_i || Air   | Bag   | Cap   | Car   | Cha   | Ear   | Gui   | Kni   | Lam   | Lap   | Mot   | Mug   | Pis   | Roc   | Ska   | Tab   |
| 0.821 | 0.853 || 0.826 | 0.787 | 0.847 | 0.780 | 0.911 | 0.781 | 0.909 | 0.878 | 0.844 | 0.961 | 0.698 | 0.938 | 0.809 | 0.595 | 0.752 | 0.826 |
 epoch  54 step   100 | avg loss: 0.125 | miou(c): 0.828 | miou(i): 0.865
 epoch  54 step   200 | avg loss: 0.124 | miou(c): 0.825 | miou(i): 0.864
 epoch  54 step   300 | avg loss: 0.122 | miou(c): 0.830 | miou(i): 0.865
 epoch  54 step   400 | avg loss: 0.124 | miou(c): 0.827 | miou(i): 0.863
==== Epoch  54 ====
Training mIoU:
| Avg_c | Avg_i || Air   | Bag   | Cap   | Car   | Cha   | Ear   | Gui   | Kni   | Lam   | Lap   | Mot   | Mug   | Pis   | Roc   | Ska   | Tab   |
| 0.826 | 0.863 || 0.858 | 0.836 | 0.904 | 0.779 | 0.906 | 0.671 | 0.913 | 0.894 | 0.861 | 0.962 | 0.577 | 0.930 | 0.853 | 0.642 | 0.782 | 0.849 |
Testing mIoU:
| Avg_c | Avg_i || Air   | Bag   | Cap   | Car   | Cha   | Ear   | Gui   | Kni   | Lam   | Lap   | Mot   | Mug   | Pis   | Roc   | Ska   | Tab   |
| 0.818 | 0.854 || 0.829 | 0.790 | 0.817 | 0.779 | 0.912 | 0.784 | 0.911 | 0.857 | 0.854 | 0.962 | 0.675 | 0.937 | 0.824 | 0.586 | 0.745 | 0.828 |
 epoch  55 step   100 | avg loss: 0.123 | miou(c): 0.813 | miou(i): 0.866
 epoch  55 step   200 | avg loss: 0.121 | miou(c): 0.824 | miou(i): 0.867
 epoch  55 step   300 | avg loss: 0.120 | miou(c): 0.826 | miou(i): 0.867
 epoch  55 step   400 | avg loss: 0.121 | miou(c): 0.828 | miou(i): 0.867
==== Epoch  55 ====
Training mIoU:
| Avg_c | Avg_i || Air   | Bag   | Cap   | Car   | Cha   | Ear   | Gui   | Kni   | Lam   | Lap   | Mot   | Mug   | Pis   | Roc   | Ska   | Tab   |
| 0.828 | 0.867 || 0.861 | 0.835 | 0.899 | 0.784 | 0.906 | 0.658 | 0.916 | 0.901 | 0.872 | 0.963 | 0.587 | 0.933 | 0.854 | 0.644 | 0.784 | 0.854 |
Testing mIoU:
| Avg_c | Avg_i || Air   | Bag   | Cap   | Car   | Cha   | Ear   | Gui   | Kni   | Lam   | Lap   | Mot   | Mug   | Pis   | Roc   | Ska   | Tab   |
| 0.830 | 0.856 || 0.834 | 0.805 | 0.834 | 0.779 | 0.910 | 0.768 | 0.914 | 0.876 | 0.857 | 0.962 | 0.725 | 0.951 | 0.809 | 0.656 | 0.773 | 0.825 |
 epoch  56 step   100 | avg loss: 0.117 | miou(c): 0.832 | miou(i): 0.866
 epoch  56 step   200 | avg loss: 0.117 | miou(c): 0.829 | miou(i): 0.866
 epoch  56 step   300 | avg loss: 0.118 | miou(c): 0.832 | miou(i): 0.867
 epoch  56 step   400 | avg loss: 0.118 | miou(c): 0.832 | miou(i): 0.868
==== Epoch  56 ====
Training mIoU:
| Avg_c | Avg_i || Air   | Bag   | Cap   | Car   | Cha   | Ear   | Gui   | Kni   | Lam   | Lap   | Mot   | Mug   | Pis   | Roc   | Ska   | Tab   |
| 0.831 | 0.868 || 0.863 | 0.846 | 0.895 | 0.784 | 0.907 | 0.673 | 0.915 | 0.901 | 0.874 | 0.963 | 0.592 | 0.933 | 0.856 | 0.650 | 0.792 | 0.854 |
Testing mIoU:
| Avg_c | Avg_i || Air   | Bag   | Cap   | Car   | Cha   | Ear   | Gui   | Kni   | Lam   | Lap   | Mot   | Mug   | Pis   | Roc   | Ska   | Tab   |
| 0.826 | 0.856 || 0.831 | 0.802 | 0.880 | 0.790 | 0.910 | 0.787 | 0.912 | 0.832 | 0.858 | 0.961 | 0.710 | 0.938 | 0.788 | 0.605 | 0.774 | 0.831 |
 epoch  57 step   100 | avg loss: 0.117 | miou(c): 0.832 | miou(i): 0.868
 epoch  57 step   200 | avg loss: 0.116 | miou(c): 0.833 | miou(i): 0.870
 epoch  57 step   300 | avg loss: 0.117 | miou(c): 0.830 | miou(i): 0.868
 epoch  57 step   400 | avg loss: 0.118 | miou(c): 0.832 | miou(i): 0.868
==== Epoch  57 ====
Training mIoU:
| Avg_c | Avg_i || Air   | Bag   | Cap   | Car   | Cha   | Ear   | Gui   | Kni   | Lam   | Lap   | Mot   | Mug   | Pis   | Roc   | Ska   | Tab   |
| 0.831 | 0.868 || 0.860 | 0.836 | 0.921 | 0.786 | 0.907 | 0.660 | 0.916 | 0.901 | 0.875 | 0.963 | 0.602 | 0.927 | 0.854 | 0.650 | 0.788 | 0.854 |
Testing mIoU:
| Avg_c | Avg_i || Air   | Bag   | Cap   | Car   | Cha   | Ear   | Gui   | Kni   | Lam   | Lap   | Mot   | Mug   | Pis   | Roc   | Ska   | Tab   |
| 0.824 | 0.847 || 0.831 | 0.800 | 0.881 | 0.788 | 0.910 | 0.796 | 0.910 | 0.871 | 0.851 | 0.955 | 0.632 | 0.948 | 0.820 | 0.633 | 0.753 | 0.803 |
 epoch  58 step   100 | avg loss: 0.118 | miou(c): 0.828 | miou(i): 0.868
 epoch  58 step   200 | avg loss: 0.118 | miou(c): 0.831 | miou(i): 0.868
 epoch  58 step   300 | avg loss: 0.117 | miou(c): 0.833 | miou(i): 0.868
 epoch  58 step   400 | avg loss: 0.118 | miou(c): 0.831 | miou(i): 0.867
==== Epoch  58 ====
Training mIoU:
| Avg_c | Avg_i || Air   | Bag   | Cap   | Car   | Cha   | Ear   | Gui   | Kni   | Lam   | Lap   | Mot   | Mug   | Pis   | Roc   | Ska   | Tab   |
| 0.832 | 0.868 || 0.863 | 0.838 | 0.905 | 0.788 | 0.907 | 0.657 | 0.915 | 0.910 | 0.876 | 0.964 | 0.600 | 0.937 | 0.854 | 0.657 | 0.781 | 0.853 |
Testing mIoU:
| Avg_c | Avg_i || Air   | Bag   | Cap   | Car   | Cha   | Ear   | Gui   | Kni   | Lam   | Lap   | Mot   | Mug   | Pis   | Roc   | Ska   | Tab   |
| 0.836 | 0.860 || 0.838 | 0.811 | 0.893 | 0.798 | 0.915 | 0.783 | 0.911 | 0.874 | 0.858 | 0.963 | 0.708 | 0.949 | 0.825 | 0.657 | 0.771 | 0.830 |
 epoch  59 step   100 | avg loss: 0.114 | miou(c): 0.837 | miou(i): 0.869
 epoch  59 step   200 | avg loss: 0.115 | miou(c): 0.837 | miou(i): 0.870
 epoch  59 step   300 | avg loss: 0.115 | miou(c): 0.838 | miou(i): 0.869
 epoch  59 step   400 | avg loss: 0.115 | miou(c): 0.837 | miou(i): 0.870
==== Epoch  59 ====
Training mIoU:
| Avg_c | Avg_i || Air   | Bag   | Cap   | Car   | Cha   | Ear   | Gui   | Kni   | Lam   | Lap   | Mot   | Mug   | Pis   | Roc   | Ska   | Tab   |
| 0.838 | 0.870 || 0.863 | 0.822 | 0.921 | 0.792 | 0.908 | 0.724 | 0.917 | 0.909 | 0.880 | 0.964 | 0.606 | 0.934 | 0.857 | 0.658 | 0.794 | 0.853 |
Testing mIoU:
| Avg_c | Avg_i || Air   | Bag   | Cap   | Car   | Cha   | Ear   | Gui   | Kni   | Lam   | Lap   | Mot   | Mug   | Pis   | Roc   | Ska   | Tab   |
| 0.829 | 0.859 || 0.838 | 0.793 | 0.862 | 0.791 | 0.912 | 0.778 | 0.914 | 0.872 | 0.850 | 0.957 | 0.729 | 0.953 | 0.804 | 0.621 | 0.759 | 0.833 |
 epoch  60 step   100 | avg loss: 0.114 | miou(c): 0.836 | miou(i): 0.871
 epoch  60 step   200 | avg loss: 0.114 | miou(c): 0.837 | miou(i): 0.870
 epoch  60 step   300 | avg loss: 0.114 | miou(c): 0.838 | miou(i): 0.870
 epoch  60 step   400 | avg loss: 0.113 | miou(c): 0.837 | miou(i): 0.872
==== Epoch  60 ====
Training mIoU:
| Avg_c | Avg_i || Air   | Bag   | Cap   | Car   | Cha   | Ear   | Gui   | Kni   | Lam   | Lap   | Mot   | Mug   | Pis   | Roc   | Ska   | Tab   |
| 0.836 | 0.871 || 0.866 | 0.858 | 0.909 | 0.790 | 0.909 | 0.668 | 0.918 | 0.909 | 0.883 | 0.963 | 0.606 | 0.937 | 0.857 | 0.656 | 0.796 | 0.855 |
Testing mIoU:
| Avg_c | Avg_i || Air   | Bag   | Cap   | Car   | Cha   | Ear   | Gui   | Kni   | Lam   | Lap   | Mot   | Mug   | Pis   | Roc   | Ska   | Tab   |
| 0.829 | 0.860 || 0.834 | 0.820 | 0.804 | 0.795 | 0.914 | 0.824 | 0.914 | 0.864 | 0.861 | 0.958 | 0.728 | 0.957 | 0.801 | 0.589 | 0.761 | 0.835 |
 epoch  61 step   100 | avg loss: 0.110 | miou(c): 0.839 | miou(i): 0.872
 epoch  61 step   200 | avg loss: 0.112 | miou(c): 0.842 | miou(i): 0.871
 epoch  61 step   300 | avg loss: 0.112 | miou(c): 0.843 | miou(i): 0.871
 epoch  61 step   400 | avg loss: 0.113 | miou(c): 0.842 | miou(i): 0.872
==== Epoch  61 ====
Training mIoU:
| Avg_c | Avg_i || Air   | Bag   | Cap   | Car   | Cha   | Ear   | Gui   | Kni   | Lam   | Lap   | Mot   | Mug   | Pis   | Roc   | Ska   | Tab   |
| 0.841 | 0.872 || 0.864 | 0.855 | 0.917 | 0.793 | 0.910 | 0.700 | 0.918 | 0.909 | 0.884 | 0.964 | 0.610 | 0.940 | 0.861 | 0.679 | 0.800 | 0.856 |
Testing mIoU:
| Avg_c | Avg_i || Air   | Bag   | Cap   | Car   | Cha   | Ear   | Gui   | Kni   | Lam   | Lap   | Mot   | Mug   | Pis   | Roc   | Ska   | Tab   |
| 0.832 | 0.860 || 0.841 | 0.793 | 0.884 | 0.793 | 0.915 | 0.777 | 0.913 | 0.860 | 0.856 | 0.961 | 0.703 | 0.951 | 0.825 | 0.640 | 0.763 | 0.830 |
 epoch  62 step   100 | avg loss: 0.111 | miou(c): 0.836 | miou(i): 0.873
 epoch  62 step   200 | avg loss: 0.112 | miou(c): 0.836 | miou(i): 0.873
 epoch  62 step   300 | avg loss: 0.112 | miou(c): 0.835 | miou(i): 0.871
 epoch  62 step   400 | avg loss: 0.113 | miou(c): 0.837 | miou(i): 0.871
==== Epoch  62 ====
Training mIoU:
| Avg_c | Avg_i || Air   | Bag   | Cap   | Car   | Cha   | Ear   | Gui   | Kni   | Lam   | Lap   | Mot   | Mug   | Pis   | Roc   | Ska   | Tab   |
| 0.840 | 0.871 || 0.866 | 0.843 | 0.906 | 0.792 | 0.910 | 0.702 | 0.917 | 0.913 | 0.886 | 0.963 | 0.614 | 0.938 | 0.858 | 0.674 | 0.797 | 0.853 |
Testing mIoU:
| Avg_c | Avg_i || Air   | Bag   | Cap   | Car   | Cha   | Ear   | Gui   | Kni   | Lam   | Lap   | Mot   | Mug   | Pis   | Roc   | Ska   | Tab   |
| 0.832 | 0.860 || 0.840 | 0.804 | 0.858 | 0.798 | 0.912 | 0.774 | 0.913 | 0.874 | 0.855 | 0.962 | 0.702 | 0.952 | 0.829 | 0.636 | 0.767 | 0.831 |
 epoch  63 step   100 | avg loss: 0.110 | miou(c): 0.838 | miou(i): 0.874
 epoch  63 step   200 | avg loss: 0.111 | miou(c): 0.837 | miou(i): 0.874
 epoch  63 step   300 | avg loss: 0.110 | miou(c): 0.839 | miou(i): 0.874
 epoch  63 step   400 | avg loss: 0.110 | miou(c): 0.840 | miou(i): 0.873
==== Epoch  63 ====
Training mIoU:
| Avg_c | Avg_i || Air   | Bag   | Cap   | Car   | Cha   | Ear   | Gui   | Kni   | Lam   | Lap   | Mot   | Mug   | Pis   | Roc   | Ska   | Tab   |
| 0.840 | 0.873 || 0.867 | 0.847 | 0.914 | 0.792 | 0.911 | 0.677 | 0.918 | 0.911 | 0.887 | 0.964 | 0.624 | 0.934 | 0.862 | 0.672 | 0.806 | 0.855 |
Testing mIoU:
| Avg_c | Avg_i || Air   | Bag   | Cap   | Car   | Cha   | Ear   | Gui   | Kni   | Lam   | Lap   | Mot   | Mug   | Pis   | Roc   | Ska   | Tab   |
| 0.827 | 0.856 || 0.833 | 0.793 | 0.831 | 0.791 | 0.913 | 0.771 | 0.913 | 0.868 | 0.855 | 0.961 | 0.720 | 0.939 | 0.820 | 0.634 | 0.768 | 0.823 |
 epoch  64 step   100 | avg loss: 0.107 | miou(c): 0.843 | miou(i): 0.875
 epoch  64 step   200 | avg loss: 0.111 | miou(c): 0.840 | miou(i): 0.870
 epoch  64 step   300 | avg loss: 0.111 | miou(c): 0.842 | miou(i): 0.870
 epoch  64 step   400 | avg loss: 0.111 | miou(c): 0.841 | miou(i): 0.871
==== Epoch  64 ====
Training mIoU:
| Avg_c | Avg_i || Air   | Bag   | Cap   | Car   | Cha   | Ear   | Gui   | Kni   | Lam   | Lap   | Mot   | Mug   | Pis   | Roc   | Ska   | Tab   |
| 0.841 | 0.872 || 0.865 | 0.851 | 0.915 | 0.791 | 0.913 | 0.685 | 0.920 | 0.910 | 0.888 | 0.964 | 0.613 | 0.937 | 0.860 | 0.687 | 0.801 | 0.853 |
Testing mIoU:
| Avg_c | Avg_i || Air   | Bag   | Cap   | Car   | Cha   | Ear   | Gui   | Kni   | Lam   | Lap   | Mot   | Mug   | Pis   | Roc   | Ska   | Tab   |
| 0.828 | 0.859 || 0.837 | 0.803 | 0.881 | 0.797 | 0.916 | 0.772 | 0.914 | 0.870 | 0.851 | 0.959 | 0.723 | 0.956 | 0.824 | 0.573 | 0.749 | 0.830 |
 epoch  65 step   100 | avg loss: 0.107 | miou(c): 0.824 | miou(i): 0.873
 epoch  65 step   200 | avg loss: 0.108 | miou(c): 0.839 | miou(i): 0.874
 epoch  65 step   300 | avg loss: 0.109 | miou(c): 0.842 | miou(i): 0.874
 epoch  65 step   400 | avg loss: 0.110 | miou(c): 0.841 | miou(i): 0.873
==== Epoch  65 ====
Training mIoU:
| Avg_c | Avg_i || Air   | Bag   | Cap   | Car   | Cha   | Ear   | Gui   | Kni   | Lam   | Lap   | Mot   | Mug   | Pis   | Roc   | Ska   | Tab   |
| 0.841 | 0.873 || 0.868 | 0.846 | 0.898 | 0.794 | 0.911 | 0.691 | 0.918 | 0.912 | 0.886 | 0.964 | 0.628 | 0.942 | 0.860 | 0.693 | 0.787 | 0.856 |
Testing mIoU:
| Avg_c | Avg_i || Air   | Bag   | Cap   | Car   | Cha   | Ear   | Gui   | Kni   | Lam   | Lap   | Mot   | Mug   | Pis   | Roc   | Ska   | Tab   |
| 0.830 | 0.858 || 0.839 | 0.817 | 0.875 | 0.790 | 0.913 | 0.752 | 0.913 | 0.867 | 0.861 | 0.960 | 0.708 | 0.952 | 0.815 | 0.631 | 0.760 | 0.828 |
 epoch  66 step   100 | avg loss: 0.109 | miou(c): 0.836 | miou(i): 0.872
 epoch  66 step   200 | avg loss: 0.109 | miou(c): 0.843 | miou(i): 0.874
 epoch  66 step   300 | avg loss: 0.109 | miou(c): 0.844 | miou(i): 0.875
 epoch  66 step   400 | avg loss: 0.109 | miou(c): 0.844 | miou(i): 0.874
==== Epoch  66 ====
Training mIoU:
| Avg_c | Avg_i || Air   | Bag   | Cap   | Car   | Cha   | Ear   | Gui   | Kni   | Lam   | Lap   | Mot   | Mug   | Pis   | Roc   | Ska   | Tab   |
| 0.844 | 0.874 || 0.868 | 0.844 | 0.907 | 0.796 | 0.912 | 0.709 | 0.919 | 0.911 | 0.889 | 0.964 | 0.630 | 0.940 | 0.860 | 0.690 | 0.807 | 0.857 |
Testing mIoU:
| Avg_c | Avg_i || Air   | Bag   | Cap   | Car   | Cha   | Ear   | Gui   | Kni   | Lam   | Lap   | Mot   | Mug   | Pis   | Roc   | Ska   | Tab   |
| 0.830 | 0.858 || 0.839 | 0.817 | 0.865 | 0.790 | 0.914 | 0.740 | 0.913 | 0.862 | 0.856 | 0.963 | 0.747 | 0.954 | 0.819 | 0.608 | 0.762 | 0.826 |
 epoch  67 step   100 | avg loss: 0.109 | miou(c): 0.843 | miou(i): 0.872
 epoch  67 step   200 | avg loss: 0.107 | miou(c): 0.846 | miou(i): 0.873
 epoch  67 step   300 | avg loss: 0.107 | miou(c): 0.845 | miou(i): 0.874
 epoch  67 step   400 | avg loss: 0.107 | miou(c): 0.844 | miou(i): 0.875
==== Epoch  67 ====
Training mIoU:
| Avg_c | Avg_i || Air   | Bag   | Cap   | Car   | Cha   | Ear   | Gui   | Kni   | Lam   | Lap   | Mot   | Mug   | Pis   | Roc   | Ska   | Tab   |
| 0.844 | 0.875 || 0.870 | 0.835 | 0.918 | 0.796 | 0.912 | 0.711 | 0.920 | 0.919 | 0.887 | 0.964 | 0.630 | 0.939 | 0.860 | 0.690 | 0.801 | 0.857 |
Testing mIoU:
| Avg_c | Avg_i || Air   | Bag   | Cap   | Car   | Cha   | Ear   | Gui   | Kni   | Lam   | Lap   | Mot   | Mug   | Pis   | Roc   | Ska   | Tab   |
| 0.831 | 0.860 || 0.843 | 0.790 | 0.863 | 0.795 | 0.914 | 0.787 | 0.914 | 0.867 | 0.861 | 0.962 | 0.728 | 0.945 | 0.814 | 0.625 | 0.762 | 0.829 |
 epoch  68 step   100 | avg loss: 0.105 | miou(c): 0.843 | miou(i): 0.878
 epoch  68 step   200 | avg loss: 0.106 | miou(c): 0.846 | miou(i): 0.877
 epoch  68 step   300 | avg loss: 0.106 | miou(c): 0.844 | miou(i): 0.876
 epoch  68 step   400 | avg loss: 0.106 | miou(c): 0.845 | miou(i): 0.875
==== Epoch  68 ====
Training mIoU:
| Avg_c | Avg_i || Air   | Bag   | Cap   | Car   | Cha   | Ear   | Gui   | Kni   | Lam   | Lap   | Mot   | Mug   | Pis   | Roc   | Ska   | Tab   |
| 0.846 | 0.875 || 0.871 | 0.846 | 0.914 | 0.798 | 0.913 | 0.715 | 0.920 | 0.920 | 0.891 | 0.964 | 0.630 | 0.941 | 0.863 | 0.695 | 0.800 | 0.856 |
Testing mIoU:
| Avg_c | Avg_i || Air   | Bag   | Cap   | Car   | Cha   | Ear   | Gui   | Kni   | Lam   | Lap   | Mot   | Mug   | Pis   | Roc   | Ska   | Tab   |
| 0.831 | 0.860 || 0.839 | 0.789 | 0.858 | 0.798 | 0.914 | 0.784 | 0.910 | 0.865 | 0.853 | 0.962 | 0.730 | 0.956 | 0.817 | 0.620 | 0.764 | 0.832 |
 epoch  69 step   100 | avg loss: 0.104 | miou(c): 0.841 | miou(i): 0.876
 epoch  69 step   200 | avg loss: 0.105 | miou(c): 0.849 | miou(i): 0.875
 epoch  69 step   300 | avg loss: 0.106 | miou(c): 0.848 | miou(i): 0.875
 epoch  69 step   400 | avg loss: 0.105 | miou(c): 0.847 | miou(i): 0.875
==== Epoch  69 ====
Training mIoU:
| Avg_c | Avg_i || Air   | Bag   | Cap   | Car   | Cha   | Ear   | Gui   | Kni   | Lam   | Lap   | Mot   | Mug   | Pis   | Roc   | Ska   | Tab   |
| 0.848 | 0.876 || 0.872 | 0.848 | 0.926 | 0.798 | 0.913 | 0.719 | 0.920 | 0.916 | 0.893 | 0.964 | 0.629 | 0.939 | 0.861 | 0.709 | 0.804 | 0.857 |
Testing mIoU:
| Avg_c | Avg_i || Air   | Bag   | Cap   | Car   | Cha   | Ear   | Gui   | Kni   | Lam   | Lap   | Mot   | Mug   | Pis   | Roc   | Ska   | Tab   |
| 0.826 | 0.859 || 0.843 | 0.792 | 0.824 | 0.801 | 0.910 | 0.770 | 0.915 | 0.863 | 0.856 | 0.961 | 0.728 | 0.940 | 0.821 | 0.588 | 0.778 | 0.832 |
 epoch  70 step   100 | avg loss: 0.105 | miou(c): 0.847 | miou(i): 0.873
 epoch  70 step   200 | avg loss: 0.105 | miou(c): 0.847 | miou(i): 0.875
 epoch  70 step   300 | avg loss: 0.104 | miou(c): 0.848 | miou(i): 0.878
 epoch  70 step   400 | avg loss: 0.105 | miou(c): 0.848 | miou(i): 0.877
==== Epoch  70 ====
Training mIoU:
| Avg_c | Avg_i || Air   | Bag   | Cap   | Car   | Cha   | Ear   | Gui   | Kni   | Lam   | Lap   | Mot   | Mug   | Pis   | Roc   | Ska   | Tab   |
| 0.848 | 0.877 || 0.872 | 0.854 | 0.919 | 0.800 | 0.914 | 0.702 | 0.920 | 0.919 | 0.896 | 0.965 | 0.634 | 0.943 | 0.864 | 0.706 | 0.807 | 0.858 |
Testing mIoU:
| Avg_c | Avg_i || Air   | Bag   | Cap   | Car   | Cha   | Ear   | Gui   | Kni   | Lam   | Lap   | Mot   | Mug   | Pis   | Roc   | Ska   | Tab   |
| 0.831 | 0.861 || 0.841 | 0.817 | 0.860 | 0.794 | 0.916 | 0.773 | 0.913 | 0.867 | 0.853 | 0.958 | 0.731 | 0.953 | 0.812 | 0.600 | 0.763 | 0.836 |
 epoch  71 step   100 | avg loss: 0.105 | miou(c): 0.845 | miou(i): 0.877
 epoch  71 step   200 | avg loss: 0.105 | miou(c): 0.843 | miou(i): 0.877
 epoch  71 step   300 | avg loss: 0.104 | miou(c): 0.847 | miou(i): 0.877
 epoch  71 step   400 | avg loss: 0.103 | miou(c): 0.847 | miou(i): 0.877
==== Epoch  71 ====
Training mIoU:
| Avg_c | Avg_i || Air   | Bag   | Cap   | Car   | Cha   | Ear   | Gui   | Kni   | Lam   | Lap   | Mot   | Mug   | Pis   | Roc   | Ska   | Tab   |
| 0.846 | 0.877 || 0.872 | 0.846 | 0.913 | 0.800 | 0.914 | 0.683 | 0.921 | 0.918 | 0.895 | 0.963 | 0.629 | 0.942 | 0.864 | 0.713 | 0.807 | 0.858 |
Testing mIoU:
| Avg_c | Avg_i || Air   | Bag   | Cap   | Car   | Cha   | Ear   | Gui   | Kni   | Lam   | Lap   | Mot   | Mug   | Pis   | Roc   | Ska   | Tab   |
| 0.830 | 0.861 || 0.831 | 0.812 | 0.859 | 0.801 | 0.917 | 0.753 | 0.912 | 0.867 | 0.857 | 0.962 | 0.715 | 0.949 | 0.816 | 0.633 | 0.769 | 0.836 |
 epoch  72 step   100 | avg loss: 0.100 | miou(c): 0.850 | miou(i): 0.880
 epoch  72 step   200 | avg loss: 0.101 | miou(c): 0.848 | miou(i): 0.879
 epoch  72 step   300 | avg loss: 0.102 | miou(c): 0.848 | miou(i): 0.877
 epoch  72 step   400 | avg loss: 0.103 | miou(c): 0.848 | miou(i): 0.877
==== Epoch  72 ====
Training mIoU:
| Avg_c | Avg_i || Air   | Bag   | Cap   | Car   | Cha   | Ear   | Gui   | Kni   | Lam   | Lap   | Mot   | Mug   | Pis   | Roc   | Ska   | Tab   |
| 0.849 | 0.877 || 0.872 | 0.854 | 0.914 | 0.802 | 0.915 | 0.716 | 0.922 | 0.923 | 0.896 | 0.965 | 0.649 | 0.938 | 0.865 | 0.689 | 0.800 | 0.858 |
Testing mIoU:
| Avg_c | Avg_i || Air   | Bag   | Cap   | Car   | Cha   | Ear   | Gui   | Kni   | Lam   | Lap   | Mot   | Mug   | Pis   | Roc   | Ska   | Tab   |
| 0.832 | 0.861 || 0.839 | 0.809 | 0.851 | 0.794 | 0.915 | 0.781 | 0.915 | 0.867 | 0.855 | 0.959 | 0.745 | 0.951 | 0.810 | 0.621 | 0.758 | 0.834 |
 epoch  73 step   100 | avg loss: 0.099 | miou(c): 0.855 | miou(i): 0.881
 epoch  73 step   200 | avg loss: 0.100 | miou(c): 0.849 | miou(i): 0.880
 epoch  73 step   300 | avg loss: 0.102 | miou(c): 0.848 | miou(i): 0.878
 epoch  73 step   400 | avg loss: 0.102 | miou(c): 0.851 | miou(i): 0.878
==== Epoch  73 ====
Training mIoU:
| Avg_c | Avg_i || Air   | Bag   | Cap   | Car   | Cha   | Ear   | Gui   | Kni   | Lam   | Lap   | Mot   | Mug   | Pis   | Roc   | Ska   | Tab   |
| 0.852 | 0.878 || 0.873 | 0.845 | 0.925 | 0.800 | 0.916 | 0.713 | 0.920 | 0.925 | 0.897 | 0.965 | 0.654 | 0.942 | 0.867 | 0.724 | 0.809 | 0.857 |
Testing mIoU:
| Avg_c | Avg_i || Air   | Bag   | Cap   | Car   | Cha   | Ear   | Gui   | Kni   | Lam   | Lap   | Mot   | Mug   | Pis   | Roc   | Ska   | Tab   |
| 0.834 | 0.860 || 0.836 | 0.796 | 0.879 | 0.798 | 0.914 | 0.781 | 0.914 | 0.870 | 0.845 | 0.963 | 0.738 | 0.955 | 0.821 | 0.631 | 0.764 | 0.835 |
 epoch  74 step   100 | avg loss: 0.101 | miou(c): 0.843 | miou(i): 0.878
 epoch  74 step   200 | avg loss: 0.101 | miou(c): 0.850 | miou(i): 0.879
 epoch  74 step   300 | avg loss: 0.101 | miou(c): 0.853 | miou(i): 0.879
 epoch  74 step   400 | avg loss: 0.101 | miou(c): 0.853 | miou(i): 0.878
==== Epoch  74 ====
Training mIoU:
| Avg_c | Avg_i || Air   | Bag   | Cap   | Car   | Cha   | Ear   | Gui   | Kni   | Lam   | Lap   | Mot   | Mug   | Pis   | Roc   | Ska   | Tab   |
| 0.852 | 0.878 || 0.874 | 0.855 | 0.928 | 0.804 | 0.915 | 0.703 | 0.921 | 0.922 | 0.899 | 0.965 | 0.656 | 0.941 | 0.865 | 0.720 | 0.808 | 0.857 |
Testing mIoU:
| Avg_c | Avg_i || Air   | Bag   | Cap   | Car   | Cha   | Ear   | Gui   | Kni   | Lam   | Lap   | Mot   | Mug   | Pis   | Roc   | Ska   | Tab   |
| 0.834 | 0.862 || 0.843 | 0.812 | 0.869 | 0.797 | 0.917 | 0.775 | 0.916 | 0.870 | 0.860 | 0.962 | 0.737 | 0.953 | 0.808 | 0.633 | 0.764 | 0.831 |
 epoch  75 step   100 | avg loss: 0.100 | miou(c): 0.854 | miou(i): 0.878
 epoch  75 step   200 | avg loss: 0.099 | miou(c): 0.854 | miou(i): 0.880
 epoch  75 step   300 | avg loss: 0.100 | miou(c): 0.856 | miou(i): 0.879
 epoch  75 step   400 | avg loss: 0.101 | miou(c): 0.854 | miou(i): 0.879
==== Epoch  75 ====
Training mIoU:
| Avg_c | Avg_i || Air   | Bag   | Cap   | Car   | Cha   | Ear   | Gui   | Kni   | Lam   | Lap   | Mot   | Mug   | Pis   | Roc   | Ska   | Tab   |
| 0.855 | 0.879 || 0.875 | 0.863 | 0.921 | 0.803 | 0.917 | 0.737 | 0.922 | 0.927 | 0.900 | 0.965 | 0.653 | 0.942 | 0.867 | 0.727 | 0.810 | 0.859 |
Testing mIoU:
| Avg_c | Avg_i || Air   | Bag   | Cap   | Car   | Cha   | Ear   | Gui   | Kni   | Lam   | Lap   | Mot   | Mug   | Pis   | Roc   | Ska   | Tab   |
| 0.831 | 0.860 || 0.844 | 0.814 | 0.879 | 0.802 | 0.914 | 0.777 | 0.917 | 0.870 | 0.856 | 0.964 | 0.671 | 0.950 | 0.818 | 0.629 | 0.763 | 0.830 |
 epoch  76 step   100 | avg loss: 0.097 | miou(c): 0.850 | miou(i): 0.885
 epoch  76 step   200 | avg loss: 0.099 | miou(c): 0.854 | miou(i): 0.882
 epoch  76 step   300 | avg loss: 0.100 | miou(c): 0.853 | miou(i): 0.879
 epoch  76 step   400 | avg loss: 0.100 | miou(c): 0.851 | miou(i): 0.879
==== Epoch  76 ====
Training mIoU:
| Avg_c | Avg_i || Air   | Bag   | Cap   | Car   | Cha   | Ear   | Gui   | Kni   | Lam   | Lap   | Mot   | Mug   | Pis   | Roc   | Ska   | Tab   |
| 0.852 | 0.879 || 0.874 | 0.846 | 0.926 | 0.806 | 0.916 | 0.709 | 0.922 | 0.926 | 0.898 | 0.965 | 0.653 | 0.938 | 0.868 | 0.723 | 0.809 | 0.860 |
Testing mIoU:
| Avg_c | Avg_i || Air   | Bag   | Cap   | Car   | Cha   | Ear   | Gui   | Kni   | Lam   | Lap   | Mot   | Mug   | Pis   | Roc   | Ska   | Tab   |
| 0.830 | 0.862 || 0.842 | 0.829 | 0.853 | 0.802 | 0.914 | 0.771 | 0.918 | 0.865 | 0.861 | 0.962 | 0.718 | 0.951 | 0.811 | 0.577 | 0.764 | 0.836 |
 epoch  77 step   100 | avg loss: 0.099 | miou(c): 0.849 | miou(i): 0.880
 epoch  77 step   200 | avg loss: 0.099 | miou(c): 0.851 | miou(i): 0.881
 epoch  77 step   300 | avg loss: 0.099 | miou(c): 0.850 | miou(i): 0.880
 epoch  77 step   400 | avg loss: 0.098 | miou(c): 0.852 | miou(i): 0.881
==== Epoch  77 ====
Training mIoU:
| Avg_c | Avg_i || Air   | Bag   | Cap   | Car   | Cha   | Ear   | Gui   | Kni   | Lam   | Lap   | Mot   | Mug   | Pis   | Roc   | Ska   | Tab   |
| 0.853 | 0.880 || 0.876 | 0.865 | 0.918 | 0.807 | 0.918 | 0.719 | 0.922 | 0.926 | 0.904 | 0.965 | 0.653 | 0.943 | 0.867 | 0.710 | 0.800 | 0.859 |
Testing mIoU:
| Avg_c | Avg_i || Air   | Bag   | Cap   | Car   | Cha   | Ear   | Gui   | Kni   | Lam   | Lap   | Mot   | Mug   | Pis   | Roc   | Ska   | Tab   |
| 0.837 | 0.861 || 0.844 | 0.831 | 0.877 | 0.800 | 0.914 | 0.764 | 0.914 | 0.874 | 0.857 | 0.963 | 0.740 | 0.950 | 0.820 | 0.651 | 0.757 | 0.829 |
 epoch  78 step   100 | avg loss: 0.095 | miou(c): 0.861 | miou(i): 0.881
 epoch  78 step   200 | avg loss: 0.096 | miou(c): 0.859 | miou(i): 0.882
 epoch  78 step   300 | avg loss: 0.097 | miou(c): 0.858 | miou(i): 0.881
 epoch  78 step   400 | avg loss: 0.098 | miou(c): 0.856 | miou(i): 0.881
==== Epoch  78 ====
Training mIoU:
| Avg_c | Avg_i || Air   | Bag   | Cap   | Car   | Cha   | Ear   | Gui   | Kni   | Lam   | Lap   | Mot   | Mug   | Pis   | Roc   | Ska   | Tab   |
| 0.857 | 0.880 || 0.877 | 0.854 | 0.938 | 0.808 | 0.918 | 0.745 | 0.921 | 0.927 | 0.903 | 0.965 | 0.655 | 0.942 | 0.868 | 0.731 | 0.807 | 0.858 |
Testing mIoU:
| Avg_c | Avg_i || Air   | Bag   | Cap   | Car   | Cha   | Ear   | Gui   | Kni   | Lam   | Lap   | Mot   | Mug   | Pis   | Roc   | Ska   | Tab   |
| 0.838 | 0.862 || 0.838 | 0.828 | 0.888 | 0.801 | 0.915 | 0.783 | 0.914 | 0.871 | 0.859 | 0.962 | 0.735 | 0.952 | 0.823 | 0.635 | 0.771 | 0.833 |
 epoch  79 step   100 | avg loss: 0.097 | miou(c): 0.852 | miou(i): 0.882
 epoch  79 step   200 | avg loss: 0.097 | miou(c): 0.858 | miou(i): 0.883
 epoch  79 step   300 | avg loss: 0.097 | miou(c): 0.856 | miou(i): 0.882
 epoch  79 step   400 | avg loss: 0.097 | miou(c): 0.857 | miou(i): 0.881
==== Epoch  79 ====
Training mIoU:
| Avg_c | Avg_i || Air   | Bag   | Cap   | Car   | Cha   | Ear   | Gui   | Kni   | Lam   | Lap   | Mot   | Mug   | Pis   | Roc   | Ska   | Tab   |
| 0.858 | 0.881 || 0.877 | 0.854 | 0.939 | 0.808 | 0.918 | 0.735 | 0.923 | 0.928 | 0.903 | 0.966 | 0.666 | 0.943 | 0.865 | 0.732 | 0.804 | 0.860 |
Testing mIoU:
| Avg_c | Avg_i || Air   | Bag   | Cap   | Car   | Cha   | Ear   | Gui   | Kni   | Lam   | Lap   | Mot   | Mug   | Pis   | Roc   | Ska   | Tab   |
| 0.835 | 0.860 || 0.840 | 0.799 | 0.882 | 0.799 | 0.916 | 0.779 | 0.916 | 0.876 | 0.858 | 0.962 | 0.735 | 0.957 | 0.821 | 0.632 | 0.766 | 0.827 |
 epoch  80 step   100 | avg loss: 0.096 | miou(c): 0.858 | miou(i): 0.883
 epoch  80 step   200 | avg loss: 0.096 | miou(c): 0.863 | miou(i): 0.882
 epoch  80 step   300 | avg loss: 0.096 | miou(c): 0.860 | miou(i): 0.882
 epoch  80 step   400 | avg loss: 0.096 | miou(c): 0.859 | miou(i): 0.882
==== Epoch  80 ====
Training mIoU:
| Avg_c | Avg_i || Air   | Bag   | Cap   | Car   | Cha   | Ear   | Gui   | Kni   | Lam   | Lap   | Mot   | Mug   | Pis   | Roc   | Ska   | Tab   |
| 0.858 | 0.882 || 0.878 | 0.858 | 0.936 | 0.809 | 0.919 | 0.731 | 0.923 | 0.926 | 0.906 | 0.965 | 0.655 | 0.943 | 0.869 | 0.743 | 0.811 | 0.859 |
Testing mIoU:
| Avg_c | Avg_i || Air   | Bag   | Cap   | Car   | Cha   | Ear   | Gui   | Kni   | Lam   | Lap   | Mot   | Mug   | Pis   | Roc   | Ska   | Tab   |
| 0.836 | 0.862 || 0.837 | 0.811 | 0.868 | 0.805 | 0.915 | 0.771 | 0.914 | 0.867 | 0.861 | 0.963 | 0.745 | 0.953 | 0.829 | 0.634 | 0.771 | 0.831 |
 epoch  81 step   100 | avg loss: 0.095 | miou(c): 0.857 | miou(i): 0.885
 epoch  81 step   200 | avg loss: 0.095 | miou(c): 0.856 | miou(i): 0.884
 epoch  81 step   300 | avg loss: 0.095 | miou(c): 0.856 | miou(i): 0.883
 epoch  81 step   400 | avg loss: 0.096 | miou(c): 0.858 | miou(i): 0.882
==== Epoch  81 ====
Training mIoU:
| Avg_c | Avg_i || Air   | Bag   | Cap   | Car   | Cha   | Ear   | Gui   | Kni   | Lam   | Lap   | Mot   | Mug   | Pis   | Roc   | Ska   | Tab   |
| 0.859 | 0.882 || 0.877 | 0.869 | 0.927 | 0.810 | 0.920 | 0.760 | 0.923 | 0.930 | 0.906 | 0.966 | 0.649 | 0.942 | 0.866 | 0.731 | 0.816 | 0.859 |
Testing mIoU:
| Avg_c | Avg_i || Air   | Bag   | Cap   | Car   | Cha   | Ear   | Gui   | Kni   | Lam   | Lap   | Mot   | Mug   | Pis   | Roc   | Ska   | Tab   |
| 0.835 | 0.861 || 0.844 | 0.805 | 0.879 | 0.803 | 0.912 | 0.771 | 0.915 | 0.876 | 0.854 | 0.963 | 0.744 | 0.951 | 0.820 | 0.615 | 0.774 | 0.831 |
 epoch  82 step   100 | avg loss: 0.093 | miou(c): 0.858 | miou(i): 0.885
 epoch  82 step   200 | avg loss: 0.093 | miou(c): 0.855 | miou(i): 0.884
 epoch  82 step   300 | avg loss: 0.095 | miou(c): 0.857 | miou(i): 0.883
 epoch  82 step   400 | avg loss: 0.095 | miou(c): 0.858 | miou(i): 0.883
==== Epoch  82 ====
Training mIoU:
| Avg_c | Avg_i || Air   | Bag   | Cap   | Car   | Cha   | Ear   | Gui   | Kni   | Lam   | Lap   | Mot   | Mug   | Pis   | Roc   | Ska   | Tab   |
| 0.858 | 0.883 || 0.877 | 0.856 | 0.942 | 0.811 | 0.920 | 0.727 | 0.924 | 0.931 | 0.905 | 0.966 | 0.659 | 0.944 | 0.869 | 0.736 | 0.805 | 0.861 |
Testing mIoU:
| Avg_c | Avg_i || Air   | Bag   | Cap   | Car   | Cha   | Ear   | Gui   | Kni   | Lam   | Lap   | Mot   | Mug   | Pis   | Roc   | Ska   | Tab   |
| 0.835 | 0.862 || 0.842 | 0.830 | 0.878 | 0.801 | 0.917 | 0.765 | 0.914 | 0.869 | 0.854 | 0.964 | 0.731 | 0.957 | 0.824 | 0.608 | 0.764 | 0.833 |
 epoch  83 step   100 | avg loss: 0.095 | miou(c): 0.862 | miou(i): 0.885
 epoch  83 step   200 | avg loss: 0.094 | miou(c): 0.860 | miou(i): 0.885
 epoch  83 step   300 | avg loss: 0.094 | miou(c): 0.861 | miou(i): 0.885
 epoch  83 step   400 | avg loss: 0.094 | miou(c): 0.861 | miou(i): 0.884
==== Epoch  83 ====
Training mIoU:
| Avg_c | Avg_i || Air   | Bag   | Cap   | Car   | Cha   | Ear   | Gui   | Kni   | Lam   | Lap   | Mot   | Mug   | Pis   | Roc   | Ska   | Tab   |
| 0.861 | 0.883 || 0.878 | 0.856 | 0.935 | 0.812 | 0.921 | 0.751 | 0.924 | 0.930 | 0.908 | 0.966 | 0.664 | 0.943 | 0.870 | 0.744 | 0.808 | 0.859 |
Testing mIoU:
| Avg_c | Avg_i || Air   | Bag   | Cap   | Car   | Cha   | Ear   | Gui   | Kni   | Lam   | Lap   | Mot   | Mug   | Pis   | Roc   | Ska   | Tab   |
| 0.837 | 0.862 || 0.846 | 0.824 | 0.874 | 0.803 | 0.916 | 0.771 | 0.918 | 0.871 | 0.856 | 0.964 | 0.744 | 0.949 | 0.827 | 0.633 | 0.769 | 0.828 |
 epoch  84 step   100 | avg loss: 0.093 | miou(c): 0.862 | miou(i): 0.886
 epoch  84 step   200 | avg loss: 0.093 | miou(c): 0.865 | miou(i): 0.885
 epoch  84 step   300 | avg loss: 0.093 | miou(c): 0.864 | miou(i): 0.884
 epoch  84 step   400 | avg loss: 0.093 | miou(c): 0.863 | miou(i): 0.884
==== Epoch  84 ====
Training mIoU:
| Avg_c | Avg_i || Air   | Bag   | Cap   | Car   | Cha   | Ear   | Gui   | Kni   | Lam   | Lap   | Mot   | Mug   | Pis   | Roc   | Ska   | Tab   |
| 0.863 | 0.884 || 0.879 | 0.857 | 0.939 | 0.812 | 0.922 | 0.754 | 0.924 | 0.931 | 0.908 | 0.965 | 0.668 | 0.943 | 0.867 | 0.756 | 0.816 | 0.861 |
Testing mIoU:
| Avg_c | Avg_i || Air   | Bag   | Cap   | Car   | Cha   | Ear   | Gui   | Kni   | Lam   | Lap   | Mot   | Mug   | Pis   | Roc   | Ska   | Tab   |
| 0.838 | 0.861 || 0.841 | 0.816 | 0.871 | 0.804 | 0.916 | 0.811 | 0.917 | 0.875 | 0.860 | 0.963 | 0.742 | 0.943 | 0.823 | 0.632 | 0.764 | 0.827 |
 epoch  85 step   100 | avg loss: 0.092 | miou(c): 0.863 | miou(i): 0.885
 epoch  85 step   200 | avg loss: 0.093 | miou(c): 0.859 | miou(i): 0.883
 epoch  85 step   300 | avg loss: 0.093 | miou(c): 0.860 | miou(i): 0.883
 epoch  85 step   400 | avg loss: 0.093 | miou(c): 0.859 | miou(i): 0.883
==== Epoch  85 ====
Training mIoU:
| Avg_c | Avg_i || Air   | Bag   | Cap   | Car   | Cha   | Ear   | Gui   | Kni   | Lam   | Lap   | Mot   | Mug   | Pis   | Roc   | Ska   | Tab   |
| 0.860 | 0.883 || 0.879 | 0.858 | 0.936 | 0.813 | 0.920 | 0.727 | 0.924 | 0.932 | 0.909 | 0.965 | 0.663 | 0.943 | 0.870 | 0.738 | 0.814 | 0.859 |
Testing mIoU:
| Avg_c | Avg_i || Air   | Bag   | Cap   | Car   | Cha   | Ear   | Gui   | Kni   | Lam   | Lap   | Mot   | Mug   | Pis   | Roc   | Ska   | Tab   |
| 0.839 | 0.864 || 0.847 | 0.830 | 0.879 | 0.798 | 0.916 | 0.774 | 0.917 | 0.866 | 0.858 | 0.964 | 0.750 | 0.954 | 0.825 | 0.634 | 0.772 | 0.834 |
 epoch  86 step   100 | avg loss: 0.094 | miou(c): 0.863 | miou(i): 0.886
 epoch  86 step   200 | avg loss: 0.092 | miou(c): 0.862 | miou(i): 0.887
 epoch  86 step   300 | avg loss: 0.092 | miou(c): 0.866 | miou(i): 0.886
 epoch  86 step   400 | avg loss: 0.093 | miou(c): 0.862 | miou(i): 0.884
==== Epoch  86 ====
Training mIoU:
| Avg_c | Avg_i || Air   | Bag   | Cap   | Car   | Cha   | Ear   | Gui   | Kni   | Lam   | Lap   | Mot   | Mug   | Pis   | Roc   | Ska   | Tab   |
| 0.862 | 0.884 || 0.881 | 0.868 | 0.940 | 0.812 | 0.922 | 0.739 | 0.924 | 0.932 | 0.909 | 0.965 | 0.667 | 0.943 | 0.869 | 0.753 | 0.809 | 0.860 |
Testing mIoU:
| Avg_c | Avg_i || Air   | Bag   | Cap   | Car   | Cha   | Ear   | Gui   | Kni   | Lam   | Lap   | Mot   | Mug   | Pis   | Roc   | Ska   | Tab   |
| 0.836 | 0.863 || 0.845 | 0.818 | 0.863 | 0.800 | 0.917 | 0.778 | 0.918 | 0.880 | 0.855 | 0.963 | 0.743 | 0.954 | 0.830 | 0.623 | 0.760 | 0.832 |
 epoch  87 step   100 | avg loss: 0.092 | miou(c): 0.863 | miou(i): 0.885
 epoch  87 step   200 | avg loss: 0.091 | miou(c): 0.864 | miou(i): 0.886
 epoch  87 step   300 | avg loss: 0.091 | miou(c): 0.862 | miou(i): 0.886
 epoch  87 step   400 | avg loss: 0.092 | miou(c): 0.862 | miou(i): 0.885
==== Epoch  87 ====
Training mIoU:
| Avg_c | Avg_i || Air   | Bag   | Cap   | Car   | Cha   | Ear   | Gui   | Kni   | Lam   | Lap   | Mot   | Mug   | Pis   | Roc   | Ska   | Tab   |
| 0.862 | 0.885 || 0.880 | 0.857 | 0.927 | 0.812 | 0.922 | 0.761 | 0.924 | 0.932 | 0.911 | 0.966 | 0.669 | 0.941 | 0.872 | 0.748 | 0.805 | 0.862 |
Testing mIoU:
| Avg_c | Avg_i || Air   | Bag   | Cap   | Car   | Cha   | Ear   | Gui   | Kni   | Lam   | Lap   | Mot   | Mug   | Pis   | Roc   | Ska   | Tab   |
| 0.838 | 0.863 || 0.847 | 0.815 | 0.888 | 0.804 | 0.917 | 0.782 | 0.916 | 0.871 | 0.856 | 0.964 | 0.753 | 0.952 | 0.820 | 0.626 | 0.764 | 0.830 |
 epoch  88 step   100 | avg loss: 0.092 | miou(c): 0.855 | miou(i): 0.886
 epoch  88 step   200 | avg loss: 0.091 | miou(c): 0.860 | miou(i): 0.885
 epoch  88 step   300 | avg loss: 0.092 | miou(c): 0.859 | miou(i): 0.884
 epoch  88 step   400 | avg loss: 0.092 | miou(c): 0.860 | miou(i): 0.885
==== Epoch  88 ====
Training mIoU:
| Avg_c | Avg_i || Air   | Bag   | Cap   | Car   | Cha   | Ear   | Gui   | Kni   | Lam   | Lap   | Mot   | Mug   | Pis   | Roc   | Ska   | Tab   |
| 0.862 | 0.885 || 0.882 | 0.864 | 0.943 | 0.814 | 0.921 | 0.730 | 0.924 | 0.932 | 0.914 | 0.966 | 0.672 | 0.944 | 0.870 | 0.734 | 0.812 | 0.861 |
Testing mIoU:
| Avg_c | Avg_i || Air   | Bag   | Cap   | Car   | Cha   | Ear   | Gui   | Kni   | Lam   | Lap   | Mot   | Mug   | Pis   | Roc   | Ska   | Tab   |
| 0.837 | 0.864 || 0.843 | 0.815 | 0.875 | 0.804 | 0.918 | 0.794 | 0.918 | 0.867 | 0.860 | 0.963 | 0.745 | 0.955 | 0.824 | 0.614 | 0.762 | 0.833 |
 epoch  89 step   100 | avg loss: 0.091 | miou(c): 0.860 | miou(i): 0.886
 epoch  89 step   200 | avg loss: 0.090 | miou(c): 0.862 | miou(i): 0.887
 epoch  89 step   300 | avg loss: 0.091 | miou(c): 0.861 | miou(i): 0.887
 epoch  89 step   400 | avg loss: 0.091 | miou(c): 0.863 | miou(i): 0.886
==== Epoch  89 ====
Training mIoU:
| Avg_c | Avg_i || Air   | Bag   | Cap   | Car   | Cha   | Ear   | Gui   | Kni   | Lam   | Lap   | Mot   | Mug   | Pis   | Roc   | Ska   | Tab   |
| 0.863 | 0.886 || 0.881 | 0.876 | 0.928 | 0.812 | 0.921 | 0.748 | 0.925 | 0.933 | 0.912 | 0.966 | 0.673 | 0.944 | 0.873 | 0.736 | 0.821 | 0.864 |
Testing mIoU:
| Avg_c | Avg_i || Air   | Bag   | Cap   | Car   | Cha   | Ear   | Gui   | Kni   | Lam   | Lap   | Mot   | Mug   | Pis   | Roc   | Ska   | Tab   |
| 0.839 | 0.864 || 0.846 | 0.818 | 0.873 | 0.805 | 0.918 | 0.786 | 0.917 | 0.868 | 0.860 | 0.962 | 0.745 | 0.954 | 0.825 | 0.641 | 0.768 | 0.833 |
 epoch  90 step   100 | avg loss: 0.092 | miou(c): 0.863 | miou(i): 0.888
 epoch  90 step   200 | avg loss: 0.092 | miou(c): 0.864 | miou(i): 0.887
 epoch  90 step   300 | avg loss: 0.091 | miou(c): 0.863 | miou(i): 0.886
 epoch  90 step   400 | avg loss: 0.091 | miou(c): 0.864 | miou(i): 0.886
==== Epoch  90 ====
Training mIoU:
| Avg_c | Avg_i || Air   | Bag   | Cap   | Car   | Cha   | Ear   | Gui   | Kni   | Lam   | Lap   | Mot   | Mug   | Pis   | Roc   | Ska   | Tab   |
| 0.863 | 0.886 || 0.882 | 0.865 | 0.940 | 0.815 | 0.922 | 0.748 | 0.925 | 0.934 | 0.912 | 0.966 | 0.668 | 0.944 | 0.870 | 0.747 | 0.813 | 0.863 |
Testing mIoU:
| Avg_c | Avg_i || Air   | Bag   | Cap   | Car   | Cha   | Ear   | Gui   | Kni   | Lam   | Lap   | Mot   | Mug   | Pis   | Roc   | Ska   | Tab   |
| 0.837 | 0.862 || 0.842 | 0.829 | 0.846 | 0.802 | 0.916 | 0.784 | 0.917 | 0.872 | 0.861 | 0.963 | 0.744 | 0.955 | 0.828 | 0.639 | 0.763 | 0.830 |
 epoch  91 step   100 | avg loss: 0.091 | miou(c): 0.861 | miou(i): 0.885
 epoch  91 step   200 | avg loss: 0.090 | miou(c): 0.867 | miou(i): 0.886
 epoch  91 step   300 | avg loss: 0.090 | miou(c): 0.866 | miou(i): 0.886
 epoch  91 step   400 | avg loss: 0.091 | miou(c): 0.866 | miou(i): 0.886
==== Epoch  91 ====
Training mIoU:
| Avg_c | Avg_i || Air   | Bag   | Cap   | Car   | Cha   | Ear   | Gui   | Kni   | Lam   | Lap   | Mot   | Mug   | Pis   | Roc   | Ska   | Tab   |
| 0.865 | 0.886 || 0.882 | 0.863 | 0.952 | 0.814 | 0.922 | 0.756 | 0.925 | 0.935 | 0.914 | 0.966 | 0.675 | 0.943 | 0.871 | 0.746 | 0.814 | 0.862 |
Testing mIoU:
| Avg_c | Avg_i || Air   | Bag   | Cap   | Car   | Cha   | Ear   | Gui   | Kni   | Lam   | Lap   | Mot   | Mug   | Pis   | Roc   | Ska   | Tab   |
| 0.839 | 0.862 || 0.844 | 0.843 | 0.880 | 0.805 | 0.916 | 0.784 | 0.915 | 0.869 | 0.857 | 0.963 | 0.748 | 0.952 | 0.827 | 0.623 | 0.772 | 0.828 |
 epoch  92 step   100 | avg loss: 0.091 | miou(c): 0.859 | miou(i): 0.883
 epoch  92 step   200 | avg loss: 0.091 | miou(c): 0.865 | miou(i): 0.883
 epoch  92 step   300 | avg loss: 0.090 | miou(c): 0.865 | miou(i): 0.886
 epoch  92 step   400 | avg loss: 0.090 | miou(c): 0.864 | miou(i): 0.886
==== Epoch  92 ====
Training mIoU:
| Avg_c | Avg_i || Air   | Bag   | Cap   | Car   | Cha   | Ear   | Gui   | Kni   | Lam   | Lap   | Mot   | Mug   | Pis   | Roc   | Ska   | Tab   |
| 0.864 | 0.886 || 0.882 | 0.867 | 0.941 | 0.814 | 0.923 | 0.752 | 0.926 | 0.934 | 0.913 | 0.967 | 0.672 | 0.938 | 0.870 | 0.754 | 0.813 | 0.862 |
Testing mIoU:
| Avg_c | Avg_i || Air   | Bag   | Cap   | Car   | Cha   | Ear   | Gui   | Kni   | Lam   | Lap   | Mot   | Mug   | Pis   | Roc   | Ska   | Tab   |
| 0.837 | 0.862 || 0.846 | 0.818 | 0.872 | 0.805 | 0.918 | 0.779 | 0.918 | 0.869 | 0.859 | 0.963 | 0.748 | 0.956 | 0.826 | 0.624 | 0.771 | 0.827 |
 epoch  93 step   100 | avg loss: 0.090 | miou(c): 0.860 | miou(i): 0.887
 epoch  93 step   200 | avg loss: 0.089 | miou(c): 0.864 | miou(i): 0.888
 epoch  93 step   300 | avg loss: 0.090 | miou(c): 0.864 | miou(i): 0.887
 epoch  93 step   400 | avg loss: 0.090 | miou(c): 0.864 | miou(i): 0.887
==== Epoch  93 ====
Training mIoU:
| Avg_c | Avg_i || Air   | Bag   | Cap   | Car   | Cha   | Ear   | Gui   | Kni   | Lam   | Lap   | Mot   | Mug   | Pis   | Roc   | Ska   | Tab   |
| 0.863 | 0.887 || 0.883 | 0.858 | 0.945 | 0.815 | 0.923 | 0.728 | 0.925 | 0.936 | 0.914 | 0.966 | 0.677 | 0.944 | 0.872 | 0.747 | 0.817 | 0.865 |
Testing mIoU:
| Avg_c | Avg_i || Air   | Bag   | Cap   | Car   | Cha   | Ear   | Gui   | Kni   | Lam   | Lap   | Mot   | Mug   | Pis   | Roc   | Ska   | Tab   |
| 0.838 | 0.863 || 0.845 | 0.823 | 0.869 | 0.806 | 0.915 | 0.782 | 0.915 | 0.875 | 0.859 | 0.964 | 0.750 | 0.954 | 0.826 | 0.627 | 0.760 | 0.833 |
 epoch  94 step   100 | avg loss: 0.088 | miou(c): 0.857 | miou(i): 0.886
 epoch  94 step   200 | avg loss: 0.090 | miou(c): 0.859 | miou(i): 0.885
 epoch  94 step   300 | avg loss: 0.090 | miou(c): 0.861 | miou(i): 0.886
 epoch  94 step   400 | avg loss: 0.090 | miou(c): 0.863 | miou(i): 0.886
==== Epoch  94 ====
Training mIoU:
| Avg_c | Avg_i || Air   | Bag   | Cap   | Car   | Cha   | Ear   | Gui   | Kni   | Lam   | Lap   | Mot   | Mug   | Pis   | Roc   | Ska   | Tab   |
| 0.864 | 0.886 || 0.883 | 0.866 | 0.928 | 0.816 | 0.923 | 0.745 | 0.925 | 0.936 | 0.913 | 0.967 | 0.679 | 0.942 | 0.870 | 0.750 | 0.812 | 0.863 |
Testing mIoU:
| Avg_c | Avg_i || Air   | Bag   | Cap   | Car   | Cha   | Ear   | Gui   | Kni   | Lam   | Lap   | Mot   | Mug   | Pis   | Roc   | Ska   | Tab   |
| 0.837 | 0.862 || 0.841 | 0.816 | 0.875 | 0.801 | 0.917 | 0.773 | 0.917 | 0.879 | 0.860 | 0.964 | 0.743 | 0.957 | 0.831 | 0.621 | 0.764 | 0.828 |
 epoch  95 step   100 | avg loss: 0.088 | miou(c): 0.863 | miou(i): 0.890
 epoch  95 step   200 | avg loss: 0.089 | miou(c): 0.868 | miou(i): 0.888
 epoch  95 step   300 | avg loss: 0.090 | miou(c): 0.868 | miou(i): 0.886
 epoch  95 step   400 | avg loss: 0.089 | miou(c): 0.866 | miou(i): 0.887
==== Epoch  95 ====
Training mIoU:
| Avg_c | Avg_i || Air   | Bag   | Cap   | Car   | Cha   | Ear   | Gui   | Kni   | Lam   | Lap   | Mot   | Mug   | Pis   | Roc   | Ska   | Tab   |
| 0.866 | 0.887 || 0.883 | 0.857 | 0.940 | 0.815 | 0.922 | 0.765 | 0.925 | 0.937 | 0.913 | 0.966 | 0.685 | 0.944 | 0.871 | 0.746 | 0.819 | 0.864 |
Testing mIoU:
| Avg_c | Avg_i || Air   | Bag   | Cap   | Car   | Cha   | Ear   | Gui   | Kni   | Lam   | Lap   | Mot   | Mug   | Pis   | Roc   | Ska   | Tab   |
| 0.835 | 0.863 || 0.846 | 0.801 | 0.868 | 0.809 | 0.915 | 0.782 | 0.918 | 0.876 | 0.857 | 0.964 | 0.745 | 0.952 | 0.818 | 0.616 | 0.767 | 0.832 |
 epoch  96 step   100 | avg loss: 0.089 | miou(c): 0.865 | miou(i): 0.888
 epoch  96 step   200 | avg loss: 0.090 | miou(c): 0.867 | miou(i): 0.888
 epoch  96 step   300 | avg loss: 0.090 | miou(c): 0.868 | miou(i): 0.888
 epoch  96 step   400 | avg loss: 0.089 | miou(c): 0.865 | miou(i): 0.887
==== Epoch  96 ====
Training mIoU:
| Avg_c | Avg_i || Air   | Bag   | Cap   | Car   | Cha   | Ear   | Gui   | Kni   | Lam   | Lap   | Mot   | Mug   | Pis   | Roc   | Ska   | Tab   |
| 0.865 | 0.887 || 0.883 | 0.865 | 0.933 | 0.815 | 0.924 | 0.759 | 0.926 | 0.936 | 0.914 | 0.966 | 0.680 | 0.944 | 0.871 | 0.748 | 0.820 | 0.863 |
Testing mIoU:
| Avg_c | Avg_i || Air   | Bag   | Cap   | Car   | Cha   | Ear   | Gui   | Kni   | Lam   | Lap   | Mot   | Mug   | Pis   | Roc   | Ska   | Tab   |
| 0.839 | 0.863 || 0.842 | 0.827 | 0.866 | 0.808 | 0.917 | 0.784 | 0.915 | 0.876 | 0.859 | 0.963 | 0.753 | 0.953 | 0.829 | 0.639 | 0.768 | 0.830 |
 epoch  97 step   100 | avg loss: 0.089 | miou(c): 0.871 | miou(i): 0.887
 epoch  97 step   200 | avg loss: 0.088 | miou(c): 0.869 | miou(i): 0.887
 epoch  97 step   300 | avg loss: 0.088 | miou(c): 0.868 | miou(i): 0.887
 epoch  97 step   400 | avg loss: 0.089 | miou(c): 0.866 | miou(i): 0.887
==== Epoch  97 ====
Training mIoU:
| Avg_c | Avg_i || Air   | Bag   | Cap   | Car   | Cha   | Ear   | Gui   | Kni   | Lam   | Lap   | Mot   | Mug   | Pis   | Roc   | Ska   | Tab   |
| 0.867 | 0.887 || 0.883 | 0.856 | 0.946 | 0.819 | 0.923 | 0.769 | 0.926 | 0.935 | 0.915 | 0.967 | 0.679 | 0.944 | 0.873 | 0.749 | 0.822 | 0.863 |
Testing mIoU:
| Avg_c | Avg_i || Air   | Bag   | Cap   | Car   | Cha   | Ear   | Gui   | Kni   | Lam   | Lap   | Mot   | Mug   | Pis   | Roc   | Ska   | Tab   |
| 0.836 | 0.862 || 0.844 | 0.815 | 0.867 | 0.806 | 0.917 | 0.781 | 0.916 | 0.874 | 0.858 | 0.964 | 0.737 | 0.952 | 0.825 | 0.628 | 0.764 | 0.828 |
 epoch  98 step   100 | avg loss: 0.089 | miou(c): 0.864 | miou(i): 0.886
 epoch  98 step   200 | avg loss: 0.089 | miou(c): 0.866 | miou(i): 0.887
 epoch  98 step   300 | avg loss: 0.089 | miou(c): 0.862 | miou(i): 0.886
 epoch  98 step   400 | avg loss: 0.089 | miou(c): 0.866 | miou(i): 0.887
==== Epoch  98 ====
Training mIoU:
| Avg_c | Avg_i || Air   | Bag   | Cap   | Car   | Cha   | Ear   | Gui   | Kni   | Lam   | Lap   | Mot   | Mug   | Pis   | Roc   | Ska   | Tab   |
| 0.866 | 0.887 || 0.882 | 0.859 | 0.943 | 0.817 | 0.924 | 0.746 | 0.926 | 0.936 | 0.913 | 0.966 | 0.680 | 0.940 | 0.874 | 0.768 | 0.818 | 0.863 |
Testing mIoU:
| Avg_c | Avg_i || Air   | Bag   | Cap   | Car   | Cha   | Ear   | Gui   | Kni   | Lam   | Lap   | Mot   | Mug   | Pis   | Roc   | Ska   | Tab   |
| 0.836 | 0.862 || 0.844 | 0.822 | 0.855 | 0.806 | 0.917 | 0.775 | 0.917 | 0.872 | 0.860 | 0.964 | 0.747 | 0.943 | 0.823 | 0.626 | 0.772 | 0.828 |
 epoch  99 step   100 | avg loss: 0.089 | miou(c): 0.868 | miou(i): 0.890
 epoch  99 step   200 | avg loss: 0.088 | miou(c): 0.871 | miou(i): 0.888
 epoch  99 step   300 | avg loss: 0.088 | miou(c): 0.870 | miou(i): 0.888
 epoch  99 step   400 | avg loss: 0.089 | miou(c): 0.870 | miou(i): 0.887
==== Epoch  99 ====
Training mIoU:
| Avg_c | Avg_i || Air   | Bag   | Cap   | Car   | Cha   | Ear   | Gui   | Kni   | Lam   | Lap   | Mot   | Mug   | Pis   | Roc   | Ska   | Tab   |
| 0.868 | 0.887 || 0.884 | 0.875 | 0.941 | 0.817 | 0.924 | 0.759 | 0.926 | 0.935 | 0.917 | 0.967 | 0.678 | 0.945 | 0.872 | 0.772 | 0.819 | 0.862 |
Testing mIoU:
| Avg_c | Avg_i || Air   | Bag   | Cap   | Car   | Cha   | Ear   | Gui   | Kni   | Lam   | Lap   | Mot   | Mug   | Pis   | Roc   | Ska   | Tab   |
| 0.836 | 0.862 || 0.844 | 0.825 | 0.865 | 0.805 | 0.917 | 0.785 | 0.917 | 0.868 | 0.860 | 0.964 | 0.744 | 0.955 | 0.829 | 0.615 | 0.763 | 0.827 |
 epoch 100 step   100 | avg loss: 0.090 | miou(c): 0.864 | miou(i): 0.887
 epoch 100 step   200 | avg loss: 0.089 | miou(c): 0.869 | miou(i): 0.887
 epoch 100 step   300 | avg loss: 0.089 | miou(c): 0.868 | miou(i): 0.888
 epoch 100 step   400 | avg loss: 0.088 | miou(c): 0.867 | miou(i): 0.888
==== Epoch 100 ====
Training mIoU:
| Avg_c | Avg_i || Air   | Bag   | Cap   | Car   | Cha   | Ear   | Gui   | Kni   | Lam   | Lap   | Mot   | Mug   | Pis   | Roc   | Ska   | Tab   |
| 0.867 | 0.887 || 0.884 | 0.873 | 0.955 | 0.818 | 0.924 | 0.744 | 0.926 | 0.934 | 0.914 | 0.967 | 0.686 | 0.942 | 0.873 | 0.744 | 0.821 | 0.863 |
Testing mIoU:
| Avg_c | Avg_i || Air   | Bag   | Cap   | Car   | Cha   | Ear   | Gui   | Kni   | Lam   | Lap   | Mot   | Mug   | Pis   | Roc   | Ska   | Tab   |
| 0.836 | 0.863 || 0.843 | 0.826 | 0.871 | 0.804 | 0.918 | 0.759 | 0.918 | 0.877 | 0.858 | 0.964 | 0.745 | 0.941 | 0.828 | 0.627 | 0.771 | 0.830 |
 epoch 101 step   100 | avg loss: 0.087 | miou(c): 0.875 | miou(i): 0.889
 epoch 101 step   200 | avg loss: 0.088 | miou(c): 0.873 | miou(i): 0.889
 epoch 101 step   300 | avg loss: 0.088 | miou(c): 0.870 | miou(i): 0.889
 epoch 101 step   400 | avg loss: 0.088 | miou(c): 0.868 | miou(i): 0.888
==== Epoch 101 ====
Training mIoU:
| Avg_c | Avg_i || Air   | Bag   | Cap   | Car   | Cha   | Ear   | Gui   | Kni   | Lam   | Lap   | Mot   | Mug   | Pis   | Roc   | Ska   | Tab   |
| 0.868 | 0.887 || 0.883 | 0.874 | 0.945 | 0.818 | 0.924 | 0.763 | 0.925 | 0.935 | 0.915 | 0.967 | 0.681 | 0.945 | 0.873 | 0.758 | 0.812 | 0.864 |
Testing mIoU:
| Avg_c | Avg_i || Air   | Bag   | Cap   | Car   | Cha   | Ear   | Gui   | Kni   | Lam   | Lap   | Mot   | Mug   | Pis   | Roc   | Ska   | Tab   |
| 0.837 | 0.863 || 0.848 | 0.820 | 0.864 | 0.801 | 0.917 | 0.768 | 0.918 | 0.878 | 0.859 | 0.963 | 0.742 | 0.957 | 0.822 | 0.634 | 0.768 | 0.830 |
 epoch 102 step   100 | avg loss: 0.088 | miou(c): 0.869 | miou(i): 0.887
 epoch 102 step   200 | avg loss: 0.088 | miou(c): 0.871 | miou(i): 0.887
 epoch 102 step   300 | avg loss: 0.088 | miou(c): 0.872 | miou(i): 0.887
 epoch 102 step   400 | avg loss: 0.088 | miou(c): 0.869 | miou(i): 0.887
==== Epoch 102 ====
Training mIoU:
| Avg_c | Avg_i || Air   | Bag   | Cap   | Car   | Cha   | Ear   | Gui   | Kni   | Lam   | Lap   | Mot   | Mug   | Pis   | Roc   | Ska   | Tab   |
| 0.869 | 0.887 || 0.883 | 0.871 | 0.943 | 0.821 | 0.923 | 0.764 | 0.926 | 0.938 | 0.916 | 0.967 | 0.690 | 0.944 | 0.874 | 0.768 | 0.820 | 0.863 |
Testing mIoU:
| Avg_c | Avg_i || Air   | Bag   | Cap   | Car   | Cha   | Ear   | Gui   | Kni   | Lam   | Lap   | Mot   | Mug   | Pis   | Roc   | Ska   | Tab   |
| 0.838 | 0.864 || 0.848 | 0.832 | 0.878 | 0.805 | 0.917 | 0.768 | 0.919 | 0.872 | 0.859 | 0.963 | 0.749 | 0.949 | 0.825 | 0.628 | 0.759 | 0.831 |
 epoch 103 step   100 | avg loss: 0.090 | miou(c): 0.867 | miou(i): 0.886
 epoch 103 step   200 | avg loss: 0.090 | miou(c): 0.865 | miou(i): 0.888
 epoch 103 step   300 | avg loss: 0.089 | miou(c): 0.866 | miou(i): 0.888
 epoch 103 step   400 | avg loss: 0.088 | miou(c): 0.866 | miou(i): 0.888
==== Epoch 103 ====
Training mIoU:
| Avg_c | Avg_i || Air   | Bag   | Cap   | Car   | Cha   | Ear   | Gui   | Kni   | Lam   | Lap   | Mot   | Mug   | Pis   | Roc   | Ska   | Tab   |
| 0.866 | 0.888 || 0.883 | 0.861 | 0.932 | 0.817 | 0.924 | 0.751 | 0.926 | 0.935 | 0.915 | 0.967 | 0.689 | 0.943 | 0.872 | 0.757 | 0.819 | 0.864 |
Testing mIoU:
| Avg_c | Avg_i || Air   | Bag   | Cap   | Car   | Cha   | Ear   | Gui   | Kni   | Lam   | Lap   | Mot   | Mug   | Pis   | Roc   | Ska   | Tab   |
| 0.837 | 0.862 || 0.846 | 0.822 | 0.867 | 0.803 | 0.917 | 0.788 | 0.917 | 0.874 | 0.855 | 0.964 | 0.743 | 0.955 | 0.826 | 0.620 | 0.769 | 0.828 |
 epoch 104 step   100 | avg loss: 0.087 | miou(c): 0.870 | miou(i): 0.891
 epoch 104 step   200 | avg loss: 0.087 | miou(c): 0.867 | miou(i): 0.887
 epoch 104 step   300 | avg loss: 0.088 | miou(c): 0.866 | miou(i): 0.887
 epoch 104 step   400 | avg loss: 0.088 | miou(c): 0.865 | miou(i): 0.888
==== Epoch 104 ====
Training mIoU:
| Avg_c | Avg_i || Air   | Bag   | Cap   | Car   | Cha   | Ear   | Gui   | Kni   | Lam   | Lap   | Mot   | Mug   | Pis   | Roc   | Ska   | Tab   |
| 0.865 | 0.887 || 0.885 | 0.863 | 0.940 | 0.818 | 0.924 | 0.740 | 0.925 | 0.936 | 0.914 | 0.967 | 0.673 | 0.941 | 0.871 | 0.754 | 0.817 | 0.863 |
Testing mIoU:
| Avg_c | Avg_i || Air   | Bag   | Cap   | Car   | Cha   | Ear   | Gui   | Kni   | Lam   | Lap   | Mot   | Mug   | Pis   | Roc   | Ska   | Tab   |
| 0.838 | 0.863 || 0.849 | 0.820 | 0.877 | 0.806 | 0.917 | 0.781 | 0.918 | 0.879 | 0.857 | 0.964 | 0.750 | 0.952 | 0.819 | 0.622 | 0.770 | 0.828 |
 epoch 105 step   100 | avg loss: 0.090 | miou(c): 0.870 | miou(i): 0.889
 epoch 105 step   200 | avg loss: 0.088 | miou(c): 0.868 | miou(i): 0.889
 epoch 105 step   300 | avg loss: 0.088 | miou(c): 0.868 | miou(i): 0.889
 epoch 105 step   400 | avg loss: 0.088 | miou(c): 0.866 | miou(i): 0.888
==== Epoch 105 ====
Training mIoU:
| Avg_c | Avg_i || Air   | Bag   | Cap   | Car   | Cha   | Ear   | Gui   | Kni   | Lam   | Lap   | Mot   | Mug   | Pis   | Roc   | Ska   | Tab   |
| 0.866 | 0.888 || 0.886 | 0.866 | 0.937 | 0.818 | 0.925 | 0.766 | 0.926 | 0.935 | 0.917 | 0.966 | 0.671 | 0.942 | 0.872 | 0.756 | 0.817 | 0.864 |
Testing mIoU:
| Avg_c | Avg_i || Air   | Bag   | Cap   | Car   | Cha   | Ear   | Gui   | Kni   | Lam   | Lap   | Mot   | Mug   | Pis   | Roc   | Ska   | Tab   |
| 0.837 | 0.863 || 0.847 | 0.824 | 0.873 | 0.805 | 0.917 | 0.770 | 0.919 | 0.877 | 0.859 | 0.964 | 0.748 | 0.951 | 0.823 | 0.629 | 0.762 | 0.830 |
 epoch 106 step   100 | avg loss: 0.089 | miou(c): 0.872 | miou(i): 0.884
 epoch 106 step   200 | avg loss: 0.089 | miou(c): 0.870 | miou(i): 0.886
 epoch 106 step   300 | avg loss: 0.089 | miou(c): 0.868 | miou(i): 0.886
 epoch 106 step   400 | avg loss: 0.088 | miou(c): 0.868 | miou(i): 0.888
==== Epoch 106 ====
Training mIoU:
| Avg_c | Avg_i || Air   | Bag   | Cap   | Car   | Cha   | Ear   | Gui   | Kni   | Lam   | Lap   | Mot   | Mug   | Pis   | Roc   | Ska   | Tab   |
| 0.868 | 0.888 || 0.883 | 0.873 | 0.943 | 0.815 | 0.924 | 0.762 | 0.926 | 0.938 | 0.914 | 0.966 | 0.673 | 0.943 | 0.875 | 0.768 | 0.821 | 0.864 |
Testing mIoU:
| Avg_c | Avg_i || Air   | Bag   | Cap   | Car   | Cha   | Ear   | Gui   | Kni   | Lam   | Lap   | Mot   | Mug   | Pis   | Roc   | Ska   | Tab   |
| 0.837 | 0.863 || 0.847 | 0.817 | 0.858 | 0.806 | 0.916 | 0.770 | 0.916 | 0.867 | 0.863 | 0.963 | 0.745 | 0.956 | 0.823 | 0.645 | 0.770 | 0.830 |
 epoch 107 step   100 | avg loss: 0.088 | miou(c): 0.862 | miou(i): 0.889
 epoch 107 step   200 | avg loss: 0.088 | miou(c): 0.862 | miou(i): 0.887
 epoch 107 step   300 | avg loss: 0.088 | miou(c): 0.864 | miou(i): 0.887
 epoch 107 step   400 | avg loss: 0.088 | miou(c): 0.864 | miou(i): 0.887
==== Epoch 107 ====
Training mIoU:
| Avg_c | Avg_i || Air   | Bag   | Cap   | Car   | Cha   | Ear   | Gui   | Kni   | Lam   | Lap   | Mot   | Mug   | Pis   | Roc   | Ska   | Tab   |
| 0.865 | 0.887 || 0.884 | 0.864 | 0.933 | 0.814 | 0.924 | 0.732 | 0.926 | 0.935 | 0.917 | 0.966 | 0.680 | 0.942 | 0.875 | 0.762 | 0.820 | 0.863 |
Testing mIoU:
| Avg_c | Avg_i || Air   | Bag   | Cap   | Car   | Cha   | Ear   | Gui   | Kni   | Lam   | Lap   | Mot   | Mug   | Pis   | Roc   | Ska   | Tab   |
| 0.838 | 0.864 || 0.849 | 0.829 | 0.883 | 0.805 | 0.916 | 0.770 | 0.918 | 0.877 | 0.861 | 0.963 | 0.750 | 0.954 | 0.823 | 0.611 | 0.766 | 0.830 |
 epoch 108 step   100 | avg loss: 0.091 | miou(c): 0.861 | miou(i): 0.885
 epoch 108 step   200 | avg loss: 0.090 | miou(c): 0.857 | miou(i): 0.884
 epoch 108 step   300 | avg loss: 0.089 | miou(c): 0.863 | miou(i): 0.885
 epoch 108 step   400 | avg loss: 0.089 | miou(c): 0.864 | miou(i): 0.887
==== Epoch 108 ====
Training mIoU:
| Avg_c | Avg_i || Air   | Bag   | Cap   | Car   | Cha   | Ear   | Gui   | Kni   | Lam   | Lap   | Mot   | Mug   | Pis   | Roc   | Ska   | Tab   |
| 0.864 | 0.887 || 0.884 | 0.867 | 0.931 | 0.816 | 0.924 | 0.727 | 0.927 | 0.937 | 0.916 | 0.966 | 0.679 | 0.944 | 0.874 | 0.756 | 0.819 | 0.863 |
Testing mIoU:
| Avg_c | Avg_i || Air   | Bag   | Cap   | Car   | Cha   | Ear   | Gui   | Kni   | Lam   | Lap   | Mot   | Mug   | Pis   | Roc   | Ska   | Tab   |
| 0.837 | 0.863 || 0.847 | 0.828 | 0.874 | 0.806 | 0.918 | 0.778 | 0.917 | 0.873 | 0.857 | 0.964 | 0.745 | 0.957 | 0.821 | 0.622 | 0.763 | 0.830 |
 epoch 109 step   100 | avg loss: 0.089 | miou(c): 0.862 | miou(i): 0.886
 epoch 109 step   200 | avg loss: 0.089 | miou(c): 0.865 | miou(i): 0.886
 epoch 109 step   300 | avg loss: 0.088 | miou(c): 0.866 | miou(i): 0.888
 epoch 109 step   400 | avg loss: 0.088 | miou(c): 0.866 | miou(i): 0.888
==== Epoch 109 ====
Training mIoU:
| Avg_c | Avg_i || Air   | Bag   | Cap   | Car   | Cha   | Ear   | Gui   | Kni   | Lam   | Lap   | Mot   | Mug   | Pis   | Roc   | Ska   | Tab   |
| 0.865 | 0.888 || 0.883 | 0.862 | 0.945 | 0.817 | 0.924 | 0.738 | 0.926 | 0.936 | 0.915 | 0.966 | 0.682 | 0.941 | 0.874 | 0.758 | 0.815 | 0.865 |
Testing mIoU:
| Avg_c | Avg_i || Air   | Bag   | Cap   | Car   | Cha   | Ear   | Gui   | Kni   | Lam   | Lap   | Mot   | Mug   | Pis   | Roc   | Ska   | Tab   |
| 0.839 | 0.862 || 0.845 | 0.826 | 0.885 | 0.805 | 0.917 | 0.801 | 0.918 | 0.872 | 0.859 | 0.964 | 0.739 | 0.944 | 0.826 | 0.634 | 0.765 | 0.828 |
 epoch 110 step   100 | avg loss: 0.090 | miou(c): 0.869 | miou(i): 0.886
 epoch 110 step   200 | avg loss: 0.089 | miou(c): 0.866 | miou(i): 0.886
 epoch 110 step   300 | avg loss: 0.089 | miou(c): 0.868 | miou(i): 0.887
 epoch 110 step   400 | avg loss: 0.089 | miou(c): 0.866 | miou(i): 0.887
==== Epoch 110 ====
Training mIoU:
| Avg_c | Avg_i || Air   | Bag   | Cap   | Car   | Cha   | Ear   | Gui   | Kni   | Lam   | Lap   | Mot   | Mug   | Pis   | Roc   | Ska   | Tab   |
| 0.865 | 0.887 || 0.884 | 0.860 | 0.941 | 0.813 | 0.924 | 0.733 | 0.927 | 0.936 | 0.916 | 0.966 | 0.684 | 0.945 | 0.872 | 0.762 | 0.820 | 0.864 |
Testing mIoU:
| Avg_c | Avg_i || Air   | Bag   | Cap   | Car   | Cha   | Ear   | Gui   | Kni   | Lam   | Lap   | Mot   | Mug   | Pis   | Roc   | Ska   | Tab   |
| 0.838 | 0.863 || 0.844 | 0.818 | 0.875 | 0.808 | 0.918 | 0.786 | 0.919 | 0.868 | 0.860 | 0.964 | 0.747 | 0.952 | 0.826 | 0.620 | 0.768 | 0.828 |
 epoch 111 step   100 | avg loss: 0.088 | miou(c): 0.870 | miou(i): 0.888
 epoch 111 step   200 | avg loss: 0.088 | miou(c): 0.868 | miou(i): 0.888
 epoch 111 step   300 | avg loss: 0.088 | miou(c): 0.866 | miou(i): 0.889
 epoch 111 step   400 | avg loss: 0.088 | miou(c): 0.867 | miou(i): 0.888
==== Epoch 111 ====
Training mIoU:
| Avg_c | Avg_i || Air   | Bag   | Cap   | Car   | Cha   | Ear   | Gui   | Kni   | Lam   | Lap   | Mot   | Mug   | Pis   | Roc   | Ska   | Tab   |
| 0.868 | 0.888 || 0.885 | 0.871 | 0.946 | 0.819 | 0.923 | 0.764 | 0.926 | 0.937 | 0.917 | 0.967 | 0.673 | 0.947 | 0.875 | 0.756 | 0.819 | 0.864 |
Testing mIoU:
| Avg_c | Avg_i || Air   | Bag   | Cap   | Car   | Cha   | Ear   | Gui   | Kni   | Lam   | Lap   | Mot   | Mug   | Pis   | Roc   | Ska   | Tab   |
| 0.837 | 0.863 || 0.844 | 0.820 | 0.867 | 0.807 | 0.917 | 0.774 | 0.916 | 0.871 | 0.860 | 0.964 | 0.752 | 0.955 | 0.824 | 0.624 | 0.768 | 0.830 |
 epoch 112 step   100 | avg loss: 0.087 | miou(c): 0.862 | miou(i): 0.886
 epoch 112 step   200 | avg loss: 0.088 | miou(c): 0.867 | miou(i): 0.887
 epoch 112 step   300 | avg loss: 0.087 | miou(c): 0.866 | miou(i): 0.888
 epoch 112 step   400 | avg loss: 0.088 | miou(c): 0.866 | miou(i): 0.888
==== Epoch 112 ====
Training mIoU:
| Avg_c | Avg_i || Air   | Bag   | Cap   | Car   | Cha   | Ear   | Gui   | Kni   | Lam   | Lap   | Mot   | Mug   | Pis   | Roc   | Ska   | Tab   |
| 0.867 | 0.888 || 0.884 | 0.858 | 0.943 | 0.815 | 0.923 | 0.766 | 0.926 | 0.937 | 0.916 | 0.966 | 0.676 | 0.943 | 0.874 | 0.758 | 0.820 | 0.866 |
Testing mIoU:
| Avg_c | Avg_i || Air   | Bag   | Cap   | Car   | Cha   | Ear   | Gui   | Kni   | Lam   | Lap   | Mot   | Mug   | Pis   | Roc   | Ska   | Tab   |
| 0.838 | 0.863 || 0.845 | 0.827 | 0.860 | 0.804 | 0.918 | 0.784 | 0.917 | 0.878 | 0.856 | 0.963 | 0.744 | 0.955 | 0.826 | 0.629 | 0.763 | 0.831 |
 epoch 113 step   100 | avg loss: 0.090 | miou(c): 0.863 | miou(i): 0.888
 epoch 113 step   200 | avg loss: 0.088 | miou(c): 0.863 | miou(i): 0.888
 epoch 113 step   300 | avg loss: 0.088 | miou(c): 0.866 | miou(i): 0.888
 epoch 113 step   400 | avg loss: 0.088 | miou(c): 0.866 | miou(i): 0.888
==== Epoch 113 ====
Training mIoU:
| Avg_c | Avg_i || Air   | Bag   | Cap   | Car   | Cha   | Ear   | Gui   | Kni   | Lam   | Lap   | Mot   | Mug   | Pis   | Roc   | Ska   | Tab   |
| 0.867 | 0.888 || 0.884 | 0.860 | 0.935 | 0.816 | 0.924 | 0.763 | 0.925 | 0.937 | 0.917 | 0.967 | 0.676 | 0.941 | 0.873 | 0.762 | 0.818 | 0.866 |
Testing mIoU:
| Avg_c | Avg_i || Air   | Bag   | Cap   | Car   | Cha   | Ear   | Gui   | Kni   | Lam   | Lap   | Mot   | Mug   | Pis   | Roc   | Ska   | Tab   |
| 0.837 | 0.863 || 0.844 | 0.816 | 0.866 | 0.805 | 0.917 | 0.777 | 0.918 | 0.871 | 0.859 | 0.964 | 0.752 | 0.953 | 0.822 | 0.627 | 0.766 | 0.829 |
 epoch 114 step   100 | avg loss: 0.089 | miou(c): 0.865 | miou(i): 0.884
 epoch 114 step   200 | avg loss: 0.088 | miou(c): 0.865 | miou(i): 0.888
 epoch 114 step   300 | avg loss: 0.088 | miou(c): 0.868 | miou(i): 0.888
 epoch 114 step   400 | avg loss: 0.088 | miou(c): 0.867 | miou(i): 0.888
==== Epoch 114 ====
Training mIoU:
| Avg_c | Avg_i || Air   | Bag   | Cap   | Car   | Cha   | Ear   | Gui   | Kni   | Lam   | Lap   | Mot   | Mug   | Pis   | Roc   | Ska   | Tab   |
| 0.866 | 0.888 || 0.884 | 0.864 | 0.944 | 0.817 | 0.925 | 0.754 | 0.925 | 0.935 | 0.915 | 0.966 | 0.678 | 0.940 | 0.870 | 0.763 | 0.820 | 0.865 |
Testing mIoU:
| Avg_c | Avg_i || Air   | Bag   | Cap   | Car   | Cha   | Ear   | Gui   | Kni   | Lam   | Lap   | Mot   | Mug   | Pis   | Roc   | Ska   | Tab   |
| 0.837 | 0.864 || 0.849 | 0.823 | 0.862 | 0.810 | 0.918 | 0.789 | 0.917 | 0.876 | 0.858 | 0.964 | 0.749 | 0.944 | 0.833 | 0.609 | 0.765 | 0.830 |
 epoch 115 step   100 | avg loss: 0.089 | miou(c): 0.853 | miou(i): 0.887
 epoch 115 step   200 | avg loss: 0.089 | miou(c): 0.862 | miou(i): 0.888
 epoch 115 step   300 | avg loss: 0.088 | miou(c): 0.865 | miou(i): 0.888
 epoch 115 step   400 | avg loss: 0.088 | miou(c): 0.864 | miou(i): 0.888
==== Epoch 115 ====
Training mIoU:
| Avg_c | Avg_i || Air   | Bag   | Cap   | Car   | Cha   | Ear   | Gui   | Kni   | Lam   | Lap   | Mot   | Mug   | Pis   | Roc   | Ska   | Tab   |
| 0.865 | 0.887 || 0.883 | 0.874 | 0.933 | 0.816 | 0.923 | 0.733 | 0.927 | 0.936 | 0.918 | 0.967 | 0.682 | 0.944 | 0.872 | 0.760 | 0.815 | 0.864 |
Testing mIoU:
| Avg_c | Avg_i || Air   | Bag   | Cap   | Car   | Cha   | Ear   | Gui   | Kni   | Lam   | Lap   | Mot   | Mug   | Pis   | Roc   | Ska   | Tab   |
| 0.838 | 0.863 || 0.846 | 0.828 | 0.877 | 0.803 | 0.916 | 0.772 | 0.918 | 0.874 | 0.858 | 0.964 | 0.744 | 0.955 | 0.821 | 0.637 | 0.769 | 0.831 |
 epoch 116 step   100 | avg loss: 0.088 | miou(c): 0.874 | miou(i): 0.890
 epoch 116 step   200 | avg loss: 0.088 | miou(c): 0.873 | miou(i): 0.890
 epoch 116 step   300 | avg loss: 0.088 | miou(c): 0.867 | miou(i): 0.888
 epoch 116 step   400 | avg loss: 0.088 | miou(c): 0.867 | miou(i): 0.887
==== Epoch 116 ====
Training mIoU:
| Avg_c | Avg_i || Air   | Bag   | Cap   | Car   | Cha   | Ear   | Gui   | Kni   | Lam   | Lap   | Mot   | Mug   | Pis   | Roc   | Ska   | Tab   |
| 0.867 | 0.888 || 0.883 | 0.851 | 0.943 | 0.818 | 0.925 | 0.762 | 0.926 | 0.936 | 0.914 | 0.967 | 0.686 | 0.945 | 0.872 | 0.758 | 0.814 | 0.864 |
Testing mIoU:
| Avg_c | Avg_i || Air   | Bag   | Cap   | Car   | Cha   | Ear   | Gui   | Kni   | Lam   | Lap   | Mot   | Mug   | Pis   | Roc   | Ska   | Tab   |
| 0.834 | 0.862 || 0.845 | 0.809 | 0.871 | 0.802 | 0.917 | 0.759 | 0.918 | 0.871 | 0.859 | 0.964 | 0.747 | 0.942 | 0.823 | 0.624 | 0.768 | 0.829 |
 epoch 117 step   100 | avg loss: 0.091 | miou(c): 0.870 | miou(i): 0.889
 epoch 117 step   200 | avg loss: 0.089 | miou(c): 0.868 | miou(i): 0.889
 epoch 117 step   300 | avg loss: 0.089 | miou(c): 0.866 | miou(i): 0.887
 epoch 117 step   400 | avg loss: 0.088 | miou(c): 0.866 | miou(i): 0.887
==== Epoch 117 ====
Training mIoU:
| Avg_c | Avg_i || Air   | Bag   | Cap   | Car   | Cha   | Ear   | Gui   | Kni   | Lam   | Lap   | Mot   | Mug   | Pis   | Roc   | Ska   | Tab   |
| 0.867 | 0.887 || 0.884 | 0.861 | 0.943 | 0.815 | 0.924 | 0.766 | 0.925 | 0.934 | 0.915 | 0.967 | 0.678 | 0.946 | 0.871 | 0.760 | 0.816 | 0.864 |
Testing mIoU:
| Avg_c | Avg_i || Air   | Bag   | Cap   | Car   | Cha   | Ear   | Gui   | Kni   | Lam   | Lap   | Mot   | Mug   | Pis   | Roc   | Ska   | Tab   |
| 0.838 | 0.863 || 0.848 | 0.817 | 0.864 | 0.809 | 0.918 | 0.782 | 0.918 | 0.877 | 0.858 | 0.963 | 0.751 | 0.956 | 0.824 | 0.633 | 0.771 | 0.828 |
 epoch 118 step   100 | avg loss: 0.087 | miou(c): 0.865 | miou(i): 0.887
 epoch 118 step   200 | avg loss: 0.089 | miou(c): 0.867 | miou(i): 0.887
 epoch 118 step   300 | avg loss: 0.089 | miou(c): 0.867 | miou(i): 0.887
 epoch 118 step   400 | avg loss: 0.088 | miou(c): 0.868 | miou(i): 0.888
==== Epoch 118 ====
Training mIoU:
| Avg_c | Avg_i || Air   | Bag   | Cap   | Car   | Cha   | Ear   | Gui   | Kni   | Lam   | Lap   | Mot   | Mug   | Pis   | Roc   | Ska   | Tab   |
| 0.869 | 0.888 || 0.884 | 0.870 | 0.932 | 0.816 | 0.925 | 0.775 | 0.926 | 0.937 | 0.915 | 0.967 | 0.679 | 0.944 | 0.874 | 0.771 | 0.821 | 0.865 |
Testing mIoU:
| Avg_c | Avg_i || Air   | Bag   | Cap   | Car   | Cha   | Ear   | Gui   | Kni   | Lam   | Lap   | Mot   | Mug   | Pis   | Roc   | Ska   | Tab   |
| 0.838 | 0.863 || 0.848 | 0.830 | 0.883 | 0.806 | 0.918 | 0.759 | 0.918 | 0.872 | 0.859 | 0.964 | 0.759 | 0.943 | 0.822 | 0.628 | 0.767 | 0.828 |
 epoch 119 step   100 | avg loss: 0.087 | miou(c): 0.871 | miou(i): 0.890
 epoch 119 step   200 | avg loss: 0.087 | miou(c): 0.873 | miou(i): 0.890
 epoch 119 step   300 | avg loss: 0.088 | miou(c): 0.870 | miou(i): 0.889
 epoch 119 step   400 | avg loss: 0.088 | miou(c): 0.867 | miou(i): 0.888
==== Epoch 119 ====
Training mIoU:
| Avg_c | Avg_i || Air   | Bag   | Cap   | Car   | Cha   | Ear   | Gui   | Kni   | Lam   | Lap   | Mot   | Mug   | Pis   | Roc   | Ska   | Tab   |
| 0.867 | 0.888 || 0.885 | 0.861 | 0.944 | 0.817 | 0.924 | 0.750 | 0.926 | 0.937 | 0.915 | 0.966 | 0.686 | 0.942 | 0.874 | 0.760 | 0.822 | 0.865 |
Testing mIoU:
| Avg_c | Avg_i || Air   | Bag   | Cap   | Car   | Cha   | Ear   | Gui   | Kni   | Lam   | Lap   | Mot   | Mug   | Pis   | Roc   | Ska   | Tab   |
| 0.838 | 0.863 || 0.847 | 0.824 | 0.877 | 0.802 | 0.917 | 0.783 | 0.918 | 0.871 | 0.860 | 0.963 | 0.749 | 0.956 | 0.829 | 0.616 | 0.768 | 0.829 |
 epoch 120 step   100 | avg loss: 0.087 | miou(c): 0.870 | miou(i): 0.886
 epoch 120 step   200 | avg loss: 0.088 | miou(c): 0.871 | miou(i): 0.887
 epoch 120 step   300 | avg loss: 0.088 | miou(c): 0.867 | miou(i): 0.887
 epoch 120 step   400 | avg loss: 0.088 | miou(c): 0.868 | miou(i): 0.888
==== Epoch 120 ====
Training mIoU:
| Avg_c | Avg_i || Air   | Bag   | Cap   | Car   | Cha   | Ear   | Gui   | Kni   | Lam   | Lap   | Mot   | Mug   | Pis   | Roc   | Ska   | Tab   |
| 0.866 | 0.887 || 0.885 | 0.861 | 0.934 | 0.819 | 0.924 | 0.743 | 0.926 | 0.938 | 0.917 | 0.966 | 0.677 | 0.943 | 0.871 | 0.779 | 0.816 | 0.861 |
Testing mIoU:
| Avg_c | Avg_i || Air   | Bag   | Cap   | Car   | Cha   | Ear   | Gui   | Kni   | Lam   | Lap   | Mot   | Mug   | Pis   | Roc   | Ska   | Tab   |
| 0.840 | 0.863 || 0.842 | 0.822 | 0.865 | 0.808 | 0.917 | 0.784 | 0.918 | 0.875 | 0.857 | 0.964 | 0.753 | 0.955 | 0.831 | 0.647 | 0.769 | 0.829 |
 epoch 121 step   100 | avg loss: 0.089 | miou(c): 0.867 | miou(i): 0.887
 epoch 121 step   200 | avg loss: 0.088 | miou(c): 0.863 | miou(i): 0.887
 epoch 121 step   300 | avg loss: 0.088 | miou(c): 0.867 | miou(i): 0.888
 epoch 121 step   400 | avg loss: 0.088 | miou(c): 0.868 | miou(i): 0.888
==== Epoch 121 ====
Training mIoU:
| Avg_c | Avg_i || Air   | Bag   | Cap   | Car   | Cha   | Ear   | Gui   | Kni   | Lam   | Lap   | Mot   | Mug   | Pis   | Roc   | Ska   | Tab   |
| 0.867 | 0.887 || 0.883 | 0.874 | 0.944 | 0.817 | 0.924 | 0.738 | 0.926 | 0.936 | 0.918 | 0.966 | 0.687 | 0.944 | 0.873 | 0.755 | 0.818 | 0.863 |
Testing mIoU:
| Avg_c | Avg_i || Air   | Bag   | Cap   | Car   | Cha   | Ear   | Gui   | Kni   | Lam   | Lap   | Mot   | Mug   | Pis   | Roc   | Ska   | Tab   |
| 0.835 | 0.863 || 0.845 | 0.819 | 0.866 | 0.810 | 0.917 | 0.751 | 0.918 | 0.875 | 0.856 | 0.964 | 0.747 | 0.942 | 0.828 | 0.626 | 0.767 | 0.830 |
 epoch 122 step   100 | avg loss: 0.088 | miou(c): 0.868 | miou(i): 0.885
 epoch 122 step   200 | avg loss: 0.088 | miou(c): 0.867 | miou(i): 0.886
 epoch 122 step   300 | avg loss: 0.088 | miou(c): 0.866 | miou(i): 0.885
 epoch 122 step   400 | avg loss: 0.088 | miou(c): 0.865 | miou(i): 0.886
==== Epoch 122 ====
Training mIoU:
| Avg_c | Avg_i || Air   | Bag   | Cap   | Car   | Cha   | Ear   | Gui   | Kni   | Lam   | Lap   | Mot   | Mug   | Pis   | Roc   | Ska   | Tab   |
| 0.865 | 0.887 || 0.884 | 0.871 | 0.934 | 0.818 | 0.924 | 0.740 | 0.926 | 0.937 | 0.914 | 0.966 | 0.677 | 0.941 | 0.873 | 0.752 | 0.815 | 0.861 |
Testing mIoU:
| Avg_c | Avg_i || Air   | Bag   | Cap   | Car   | Cha   | Ear   | Gui   | Kni   | Lam   | Lap   | Mot   | Mug   | Pis   | Roc   | Ska   | Tab   |
| 0.840 | 0.863 || 0.843 | 0.832 | 0.865 | 0.804 | 0.918 | 0.804 | 0.918 | 0.868 | 0.859 | 0.963 | 0.754 | 0.954 | 0.827 | 0.624 | 0.770 | 0.829 |
 epoch 123 step   100 | avg loss: 0.087 | miou(c): 0.867 | miou(i): 0.887
 epoch 123 step   200 | avg loss: 0.088 | miou(c): 0.864 | miou(i): 0.888
 epoch 123 step   300 | avg loss: 0.089 | miou(c): 0.866 | miou(i): 0.888
 epoch 123 step   400 | avg loss: 0.088 | miou(c): 0.866 | miou(i): 0.888
==== Epoch 123 ====
Training mIoU:
| Avg_c | Avg_i || Air   | Bag   | Cap   | Car   | Cha   | Ear   | Gui   | Kni   | Lam   | Lap   | Mot   | Mug   | Pis   | Roc   | Ska   | Tab   |
| 0.866 | 0.888 || 0.884 | 0.862 | 0.944 | 0.818 | 0.925 | 0.747 | 0.926 | 0.936 | 0.916 | 0.967 | 0.679 | 0.945 | 0.872 | 0.758 | 0.820 | 0.865 |
Testing mIoU:
| Avg_c | Avg_i || Air   | Bag   | Cap   | Car   | Cha   | Ear   | Gui   | Kni   | Lam   | Lap   | Mot   | Mug   | Pis   | Roc   | Ska   | Tab   |
| 0.837 | 0.863 || 0.845 | 0.816 | 0.871 | 0.802 | 0.917 | 0.783 | 0.917 | 0.875 | 0.856 | 0.964 | 0.749 | 0.956 | 0.821 | 0.617 | 0.770 | 0.832 |
 epoch 124 step   100 | avg loss: 0.091 | miou(c): 0.863 | miou(i): 0.886
 epoch 124 step   200 | avg loss: 0.089 | miou(c): 0.866 | miou(i): 0.889
 epoch 124 step   300 | avg loss: 0.088 | miou(c): 0.866 | miou(i): 0.888
 epoch 124 step   400 | avg loss: 0.088 | miou(c): 0.867 | miou(i): 0.888
==== Epoch 124 ====
Training mIoU:
| Avg_c | Avg_i || Air   | Bag   | Cap   | Car   | Cha   | Ear   | Gui   | Kni   | Lam   | Lap   | Mot   | Mug   | Pis   | Roc   | Ska   | Tab   |
| 0.867 | 0.888 || 0.884 | 0.867 | 0.938 | 0.818 | 0.924 | 0.760 | 0.926 | 0.937 | 0.914 | 0.967 | 0.675 | 0.944 | 0.871 | 0.768 | 0.822 | 0.864 |
Testing mIoU:
| Avg_c | Avg_i || Air   | Bag   | Cap   | Car   | Cha   | Ear   | Gui   | Kni   | Lam   | Lap   | Mot   | Mug   | Pis   | Roc   | Ska   | Tab   |
| 0.837 | 0.863 || 0.845 | 0.813 | 0.873 | 0.803 | 0.917 | 0.776 | 0.916 | 0.871 | 0.860 | 0.963 | 0.747 | 0.954 | 0.824 | 0.634 | 0.768 | 0.831 |
 epoch 125 step   100 | avg loss: 0.088 | miou(c): 0.869 | miou(i): 0.890
 epoch 125 step   200 | avg loss: 0.089 | miou(c): 0.866 | miou(i): 0.888
 epoch 125 step   300 | avg loss: 0.088 | miou(c): 0.867 | miou(i): 0.888
 epoch 125 step   400 | avg loss: 0.088 | miou(c): 0.866 | miou(i): 0.888
==== Epoch 125 ====
Training mIoU:
| Avg_c | Avg_i || Air   | Bag   | Cap   | Car   | Cha   | Ear   | Gui   | Kni   | Lam   | Lap   | Mot   | Mug   | Pis   | Roc   | Ska   | Tab   |
| 0.867 | 0.888 || 0.885 | 0.875 | 0.934 | 0.815 | 0.924 | 0.761 | 0.926 | 0.935 | 0.916 | 0.967 | 0.679 | 0.945 | 0.872 | 0.747 | 0.818 | 0.866 |
Testing mIoU:
| Avg_c | Avg_i || Air   | Bag   | Cap   | Car   | Cha   | Ear   | Gui   | Kni   | Lam   | Lap   | Mot   | Mug   | Pis   | Roc   | Ska   | Tab   |
| 0.837 | 0.863 || 0.845 | 0.835 | 0.857 | 0.804 | 0.917 | 0.785 | 0.917 | 0.871 | 0.857 | 0.962 | 0.751 | 0.955 | 0.822 | 0.611 | 0.770 | 0.830 |
 epoch 126 step   100 | avg loss: 0.087 | miou(c): 0.861 | miou(i): 0.887
 epoch 126 step   200 | avg loss: 0.087 | miou(c): 0.867 | miou(i): 0.887
 epoch 126 step   300 | avg loss: 0.087 | miou(c): 0.866 | miou(i): 0.888
 epoch 126 step   400 | avg loss: 0.088 | miou(c): 0.865 | miou(i): 0.888
==== Epoch 126 ====
Training mIoU:
| Avg_c | Avg_i || Air   | Bag   | Cap   | Car   | Cha   | Ear   | Gui   | Kni   | Lam   | Lap   | Mot   | Mug   | Pis   | Roc   | Ska   | Tab   |
| 0.866 | 0.888 || 0.885 | 0.859 | 0.945 | 0.817 | 0.924 | 0.739 | 0.926 | 0.937 | 0.913 | 0.967 | 0.683 | 0.944 | 0.872 | 0.760 | 0.815 | 0.865 |
Testing mIoU:
| Avg_c | Avg_i || Air   | Bag   | Cap   | Car   | Cha   | Ear   | Gui   | Kni   | Lam   | Lap   | Mot   | Mug   | Pis   | Roc   | Ska   | Tab   |
| 0.836 | 0.862 || 0.843 | 0.820 | 0.865 | 0.806 | 0.916 | 0.773 | 0.918 | 0.875 | 0.860 | 0.963 | 0.749 | 0.940 | 0.822 | 0.620 | 0.767 | 0.830 |
 epoch 127 step   100 | avg loss: 0.089 | miou(c): 0.863 | miou(i): 0.887
 epoch 127 step   200 | avg loss: 0.088 | miou(c): 0.865 | miou(i): 0.887
 epoch 127 step   300 | avg loss: 0.089 | miou(c): 0.866 | miou(i): 0.887
 epoch 127 step   400 | avg loss: 0.088 | miou(c): 0.867 | miou(i): 0.888
==== Epoch 127 ====
Training mIoU:
| Avg_c | Avg_i || Air   | Bag   | Cap   | Car   | Cha   | Ear   | Gui   | Kni   | Lam   | Lap   | Mot   | Mug   | Pis   | Roc   | Ska   | Tab   |
| 0.867 | 0.888 || 0.884 | 0.863 | 0.943 | 0.817 | 0.923 | 0.758 | 0.926 | 0.938 | 0.916 | 0.967 | 0.683 | 0.944 | 0.874 | 0.750 | 0.818 | 0.864 |
Testing mIoU:
| Avg_c | Avg_i || Air   | Bag   | Cap   | Car   | Cha   | Ear   | Gui   | Kni   | Lam   | Lap   | Mot   | Mug   | Pis   | Roc   | Ska   | Tab   |
| 0.837 | 0.863 || 0.845 | 0.825 | 0.871 | 0.804 | 0.918 | 0.782 | 0.916 | 0.875 | 0.861 | 0.963 | 0.741 | 0.959 | 0.824 | 0.624 | 0.761 | 0.829 |
 epoch 128 step   100 | avg loss: 0.088 | miou(c): 0.866 | miou(i): 0.887
 epoch 128 step   200 | avg loss: 0.088 | miou(c): 0.865 | miou(i): 0.887
 epoch 128 step   300 | avg loss: 0.088 | miou(c): 0.865 | miou(i): 0.888
 epoch 128 step   400 | avg loss: 0.088 | miou(c): 0.866 | miou(i): 0.888
==== Epoch 128 ====
Training mIoU:
| Avg_c | Avg_i || Air   | Bag   | Cap   | Car   | Cha   | Ear   | Gui   | Kni   | Lam   | Lap   | Mot   | Mug   | Pis   | Roc   | Ska   | Tab   |
| 0.867 | 0.888 || 0.884 | 0.870 | 0.931 | 0.817 | 0.925 | 0.759 | 0.926 | 0.937 | 0.919 | 0.967 | 0.681 | 0.944 | 0.874 | 0.764 | 0.816 | 0.864 |
Testing mIoU:
| Avg_c | Avg_i || Air   | Bag   | Cap   | Car   | Cha   | Ear   | Gui   | Kni   | Lam   | Lap   | Mot   | Mug   | Pis   | Roc   | Ska   | Tab   |
| 0.839 | 0.863 || 0.845 | 0.836 | 0.869 | 0.808 | 0.917 | 0.780 | 0.917 | 0.870 | 0.858 | 0.963 | 0.754 | 0.956 | 0.825 | 0.626 | 0.769 | 0.831 |
 epoch 129 step   100 | avg loss: 0.089 | miou(c): 0.866 | miou(i): 0.886
 epoch 129 step   200 | avg loss: 0.088 | miou(c): 0.865 | miou(i): 0.887
 epoch 129 step   300 | avg loss: 0.088 | miou(c): 0.870 | miou(i): 0.888
 epoch 129 step   400 | avg loss: 0.088 | miou(c): 0.868 | miou(i): 0.888
==== Epoch 129 ====
Training mIoU:
| Avg_c | Avg_i || Air   | Bag   | Cap   | Car   | Cha   | Ear   | Gui   | Kni   | Lam   | Lap   | Mot   | Mug   | Pis   | Roc   | Ska   | Tab   |
| 0.867 | 0.888 || 0.884 | 0.870 | 0.943 | 0.818 | 0.925 | 0.762 | 0.926 | 0.936 | 0.916 | 0.967 | 0.676 | 0.944 | 0.872 | 0.759 | 0.818 | 0.864 |
Testing mIoU:
| Avg_c | Avg_i || Air   | Bag   | Cap   | Car   | Cha   | Ear   | Gui   | Kni   | Lam   | Lap   | Mot   | Mug   | Pis   | Roc   | Ska   | Tab   |
| 0.837 | 0.862 || 0.845 | 0.820 | 0.858 | 0.805 | 0.918 | 0.779 | 0.917 | 0.876 | 0.856 | 0.963 | 0.753 | 0.954 | 0.826 | 0.633 | 0.769 | 0.827 |
 epoch 130 step   100 | avg loss: 0.089 | miou(c): 0.866 | miou(i): 0.885
 epoch 130 step   200 | avg loss: 0.089 | miou(c): 0.866 | miou(i): 0.887
 epoch 130 step   300 | avg loss: 0.088 | miou(c): 0.868 | miou(i): 0.887
 epoch 130 step   400 | avg loss: 0.089 | miou(c): 0.868 | miou(i): 0.887
==== Epoch 130 ====
Training mIoU:
| Avg_c | Avg_i || Air   | Bag   | Cap   | Car   | Cha   | Ear   | Gui   | Kni   | Lam   | Lap   | Mot   | Mug   | Pis   | Roc   | Ska   | Tab   |
| 0.867 | 0.887 || 0.882 | 0.864 | 0.945 | 0.817 | 0.923 | 0.761 | 0.926 | 0.935 | 0.916 | 0.966 | 0.681 | 0.943 | 0.872 | 0.762 | 0.816 | 0.862 |
Testing mIoU:
| Avg_c | Avg_i || Air   | Bag   | Cap   | Car   | Cha   | Ear   | Gui   | Kni   | Lam   | Lap   | Mot   | Mug   | Pis   | Roc   | Ska   | Tab   |
| 0.837 | 0.862 || 0.846 | 0.815 | 0.871 | 0.802 | 0.917 | 0.784 | 0.916 | 0.873 | 0.859 | 0.963 | 0.745 | 0.939 | 0.832 | 0.629 | 0.766 | 0.830 |
 epoch 131 step   100 | avg loss: 0.087 | miou(c): 0.871 | miou(i): 0.891
 epoch 131 step   200 | avg loss: 0.088 | miou(c): 0.870 | miou(i): 0.889
 epoch 131 step   300 | avg loss: 0.088 | miou(c): 0.867 | miou(i): 0.888
 epoch 131 step   400 | avg loss: 0.088 | miou(c): 0.866 | miou(i): 0.888
==== Epoch 131 ====
Training mIoU:
| Avg_c | Avg_i || Air   | Bag   | Cap   | Car   | Cha   | Ear   | Gui   | Kni   | Lam   | Lap   | Mot   | Mug   | Pis   | Roc   | Ska   | Tab   |
| 0.866 | 0.887 || 0.883 | 0.861 | 0.942 | 0.817 | 0.924 | 0.747 | 0.925 | 0.937 | 0.916 | 0.967 | 0.684 | 0.945 | 0.872 | 0.755 | 0.820 | 0.864 |
Testing mIoU:
| Avg_c | Avg_i || Air   | Bag   | Cap   | Car   | Cha   | Ear   | Gui   | Kni   | Lam   | Lap   | Mot   | Mug   | Pis   | Roc   | Ska   | Tab   |
| 0.835 | 0.862 || 0.848 | 0.815 | 0.866 | 0.802 | 0.917 | 0.771 | 0.918 | 0.879 | 0.856 | 0.963 | 0.741 | 0.943 | 0.824 | 0.632 | 0.762 | 0.828 |
 epoch 132 step   100 | avg loss: 0.087 | miou(c): 0.865 | miou(i): 0.890
 epoch 132 step   200 | avg loss: 0.087 | miou(c): 0.869 | miou(i): 0.890
 epoch 132 step   300 | avg loss: 0.088 | miou(c): 0.867 | miou(i): 0.889
 epoch 132 step   400 | avg loss: 0.088 | miou(c): 0.867 | miou(i): 0.888
==== Epoch 132 ====
Training mIoU:
| Avg_c | Avg_i || Air   | Bag   | Cap   | Car   | Cha   | Ear   | Gui   | Kni   | Lam   | Lap   | Mot   | Mug   | Pis   | Roc   | Ska   | Tab   |
| 0.867 | 0.888 || 0.884 | 0.864 | 0.942 | 0.819 | 0.924 | 0.751 | 0.927 | 0.935 | 0.918 | 0.967 | 0.683 | 0.944 | 0.875 | 0.760 | 0.814 | 0.864 |
Testing mIoU:
| Avg_c | Avg_i || Air   | Bag   | Cap   | Car   | Cha   | Ear   | Gui   | Kni   | Lam   | Lap   | Mot   | Mug   | Pis   | Roc   | Ska   | Tab   |
| 0.836 | 0.862 || 0.843 | 0.822 | 0.861 | 0.804 | 0.917 | 0.775 | 0.917 | 0.873 | 0.855 | 0.964 | 0.751 | 0.944 | 0.825 | 0.629 | 0.763 | 0.828 |
 epoch 133 step   100 | avg loss: 0.086 | miou(c): 0.872 | miou(i): 0.891
 epoch 133 step   200 | avg loss: 0.088 | miou(c): 0.867 | miou(i): 0.889
 epoch 133 step   300 | avg loss: 0.088 | miou(c): 0.866 | miou(i): 0.889
 epoch 133 step   400 | avg loss: 0.088 | miou(c): 0.867 | miou(i): 0.888
==== Epoch 133 ====
Training mIoU:
| Avg_c | Avg_i || Air   | Bag   | Cap   | Car   | Cha   | Ear   | Gui   | Kni   | Lam   | Lap   | Mot   | Mug   | Pis   | Roc   | Ska   | Tab   |
| 0.868 | 0.888 || 0.884 | 0.863 | 0.945 | 0.817 | 0.923 | 0.771 | 0.926 | 0.936 | 0.914 | 0.967 | 0.675 | 0.944 | 0.874 | 0.761 | 0.820 | 0.865 |
Testing mIoU:
| Avg_c | Avg_i || Air   | Bag   | Cap   | Car   | Cha   | Ear   | Gui   | Kni   | Lam   | Lap   | Mot   | Mug   | Pis   | Roc   | Ska   | Tab   |
| 0.836 | 0.864 || 0.846 | 0.820 | 0.858 | 0.808 | 0.917 | 0.752 | 0.919 | 0.873 | 0.859 | 0.964 | 0.752 | 0.954 | 0.827 | 0.624 | 0.767 | 0.832 |
 epoch 134 step   100 | avg loss: 0.088 | miou(c): 0.867 | miou(i): 0.887
 epoch 134 step   200 | avg loss: 0.088 | miou(c): 0.867 | miou(i): 0.887
 epoch 134 step   300 | avg loss: 0.088 | miou(c): 0.865 | miou(i): 0.888
 epoch 134 step   400 | avg loss: 0.088 | miou(c): 0.867 | miou(i): 0.888
==== Epoch 134 ====
Training mIoU:
| Avg_c | Avg_i || Air   | Bag   | Cap   | Car   | Cha   | Ear   | Gui   | Kni   | Lam   | Lap   | Mot   | Mug   | Pis   | Roc   | Ska   | Tab   |
| 0.867 | 0.887 || 0.884 | 0.865 | 0.927 | 0.817 | 0.924 | 0.773 | 0.927 | 0.937 | 0.916 | 0.966 | 0.676 | 0.944 | 0.874 | 0.763 | 0.814 | 0.863 |
Testing mIoU:
| Avg_c | Avg_i || Air   | Bag   | Cap   | Car   | Cha   | Ear   | Gui   | Kni   | Lam   | Lap   | Mot   | Mug   | Pis   | Roc   | Ska   | Tab   |
| 0.838 | 0.864 || 0.847 | 0.826 | 0.867 | 0.804 | 0.917 | 0.778 | 0.919 | 0.873 | 0.859 | 0.964 | 0.754 | 0.955 | 0.819 | 0.632 | 0.767 | 0.831 |
 epoch 135 step   100 | avg loss: 0.088 | miou(c): 0.876 | miou(i): 0.888
 epoch 135 step   200 | avg loss: 0.088 | miou(c): 0.871 | miou(i): 0.888
 epoch 135 step   300 | avg loss: 0.088 | miou(c): 0.870 | miou(i): 0.888
 epoch 135 step   400 | avg loss: 0.088 | miou(c): 0.867 | miou(i): 0.888
==== Epoch 135 ====
Training mIoU:
| Avg_c | Avg_i || Air   | Bag   | Cap   | Car   | Cha   | Ear   | Gui   | Kni   | Lam   | Lap   | Mot   | Mug   | Pis   | Roc   | Ska   | Tab   |
| 0.867 | 0.888 || 0.884 | 0.866 | 0.944 | 0.816 | 0.924 | 0.749 | 0.926 | 0.935 | 0.917 | 0.967 | 0.682 | 0.941 | 0.873 | 0.761 | 0.824 | 0.864 |
Testing mIoU:
| Avg_c | Avg_i || Air   | Bag   | Cap   | Car   | Cha   | Ear   | Gui   | Kni   | Lam   | Lap   | Mot   | Mug   | Pis   | Roc   | Ska   | Tab   |
| 0.838 | 0.863 || 0.845 | 0.824 | 0.877 | 0.803 | 0.917 | 0.782 | 0.918 | 0.873 | 0.860 | 0.963 | 0.751 | 0.942 | 0.831 | 0.625 | 0.764 | 0.830 |
 epoch 136 step   100 | avg loss: 0.087 | miou(c): 0.869 | miou(i): 0.889
 epoch 136 step   200 | avg loss: 0.087 | miou(c): 0.867 | miou(i): 0.889
 epoch 136 step   300 | avg loss: 0.088 | miou(c): 0.864 | miou(i): 0.889
 epoch 136 step   400 | avg loss: 0.088 | miou(c): 0.865 | miou(i): 0.888
==== Epoch 136 ====
Training mIoU:
| Avg_c | Avg_i || Air   | Bag   | Cap   | Car   | Cha   | Ear   | Gui   | Kni   | Lam   | Lap   | Mot   | Mug   | Pis   | Roc   | Ska   | Tab   |
| 0.865 | 0.888 || 0.884 | 0.863 | 0.942 | 0.819 | 0.925 | 0.739 | 0.926 | 0.936 | 0.917 | 0.967 | 0.670 | 0.946 | 0.876 | 0.752 | 0.815 | 0.866 |
Testing mIoU:
| Avg_c | Avg_i || Air   | Bag   | Cap   | Car   | Cha   | Ear   | Gui   | Kni   | Lam   | Lap   | Mot   | Mug   | Pis   | Roc   | Ska   | Tab   |
| 0.837 | 0.862 || 0.843 | 0.827 | 0.875 | 0.802 | 0.917 | 0.782 | 0.916 | 0.873 | 0.857 | 0.963 | 0.739 | 0.954 | 0.824 | 0.630 | 0.764 | 0.829 |
 epoch 137 step   100 | avg loss: 0.089 | miou(c): 0.873 | miou(i): 0.888
 epoch 137 step   200 | avg loss: 0.088 | miou(c): 0.869 | miou(i): 0.889
 epoch 137 step   300 | avg loss: 0.088 | miou(c): 0.866 | miou(i): 0.888
 epoch 137 step   400 | avg loss: 0.088 | miou(c): 0.868 | miou(i): 0.888
==== Epoch 137 ====
Training mIoU:
| Avg_c | Avg_i || Air   | Bag   | Cap   | Car   | Cha   | Ear   | Gui   | Kni   | Lam   | Lap   | Mot   | Mug   | Pis   | Roc   | Ska   | Tab   |
| 0.867 | 0.888 || 0.884 | 0.865 | 0.943 | 0.816 | 0.923 | 0.765 | 0.926 | 0.936 | 0.917 | 0.967 | 0.683 | 0.942 | 0.873 | 0.756 | 0.816 | 0.864 |
Testing mIoU:
| Avg_c | Avg_i || Air   | Bag   | Cap   | Car   | Cha   | Ear   | Gui   | Kni   | Lam   | Lap   | Mot   | Mug   | Pis   | Roc   | Ska   | Tab   |
| 0.838 | 0.863 || 0.843 | 0.816 | 0.871 | 0.804 | 0.918 | 0.791 | 0.918 | 0.874 | 0.857 | 0.964 | 0.745 | 0.942 | 0.824 | 0.641 | 0.771 | 0.830 |
 epoch 138 step   100 | avg loss: 0.088 | miou(c): 0.867 | miou(i): 0.888
 epoch 138 step   200 | avg loss: 0.088 | miou(c): 0.867 | miou(i): 0.887
 epoch 138 step   300 | avg loss: 0.088 | miou(c): 0.866 | miou(i): 0.886
 epoch 138 step   400 | avg loss: 0.088 | miou(c): 0.867 | miou(i): 0.887
==== Epoch 138 ====
Training mIoU:
| Avg_c | Avg_i || Air   | Bag   | Cap   | Car   | Cha   | Ear   | Gui   | Kni   | Lam   | Lap   | Mot   | Mug   | Pis   | Roc   | Ska   | Tab   |
| 0.867 | 0.887 || 0.883 | 0.863 | 0.945 | 0.818 | 0.924 | 0.751 | 0.927 | 0.936 | 0.917 | 0.967 | 0.686 | 0.942 | 0.873 | 0.756 | 0.821 | 0.862 |
Testing mIoU:
| Avg_c | Avg_i || Air   | Bag   | Cap   | Car   | Cha   | Ear   | Gui   | Kni   | Lam   | Lap   | Mot   | Mug   | Pis   | Roc   | Ska   | Tab   |
| 0.836 | 0.863 || 0.847 | 0.826 | 0.858 | 0.802 | 0.917 | 0.776 | 0.918 | 0.875 | 0.859 | 0.963 | 0.747 | 0.953 | 0.823 | 0.613 | 0.768 | 0.831 |
 epoch 139 step   100 | avg loss: 0.088 | miou(c): 0.858 | miou(i): 0.888
 epoch 139 step   200 | avg loss: 0.089 | miou(c): 0.861 | miou(i): 0.886
 epoch 139 step   300 | avg loss: 0.089 | miou(c): 0.865 | miou(i): 0.886
 epoch 139 step   400 | avg loss: 0.088 | miou(c): 0.865 | miou(i): 0.887
==== Epoch 139 ====
Training mIoU:
| Avg_c | Avg_i || Air   | Bag   | Cap   | Car   | Cha   | Ear   | Gui   | Kni   | Lam   | Lap   | Mot   | Mug   | Pis   | Roc   | Ska   | Tab   |
| 0.866 | 0.888 || 0.884 | 0.873 | 0.941 | 0.817 | 0.924 | 0.750 | 0.926 | 0.936 | 0.918 | 0.966 | 0.675 | 0.946 | 0.871 | 0.748 | 0.816 | 0.864 |
Testing mIoU:
| Avg_c | Avg_i || Air   | Bag   | Cap   | Car   | Cha   | Ear   | Gui   | Kni   | Lam   | Lap   | Mot   | Mug   | Pis   | Roc   | Ska   | Tab   |
| 0.839 | 0.864 || 0.849 | 0.830 | 0.878 | 0.802 | 0.915 | 0.778 | 0.917 | 0.875 | 0.858 | 0.964 | 0.745 | 0.955 | 0.827 | 0.624 | 0.766 | 0.833 |
 epoch 140 step   100 | avg loss: 0.088 | miou(c): 0.868 | miou(i): 0.890
 epoch 140 step   200 | avg loss: 0.088 | miou(c): 0.870 | miou(i): 0.889
 epoch 140 step   300 | avg loss: 0.088 | miou(c): 0.867 | miou(i): 0.888
 epoch 140 step   400 | avg loss: 0.088 | miou(c): 0.867 | miou(i): 0.888
==== Epoch 140 ====
Training mIoU:
| Avg_c | Avg_i || Air   | Bag   | Cap   | Car   | Cha   | Ear   | Gui   | Kni   | Lam   | Lap   | Mot   | Mug   | Pis   | Roc   | Ska   | Tab   |
| 0.868 | 0.888 || 0.884 | 0.864 | 0.933 | 0.815 | 0.924 | 0.766 | 0.925 | 0.935 | 0.917 | 0.967 | 0.680 | 0.944 | 0.875 | 0.766 | 0.824 | 0.865 |
Testing mIoU:
| Avg_c | Avg_i || Air   | Bag   | Cap   | Car   | Cha   | Ear   | Gui   | Kni   | Lam   | Lap   | Mot   | Mug   | Pis   | Roc   | Ska   | Tab   |
| 0.838 | 0.863 || 0.847 | 0.816 | 0.879 | 0.805 | 0.917 | 0.774 | 0.918 | 0.872 | 0.862 | 0.964 | 0.749 | 0.955 | 0.830 | 0.629 | 0.769 | 0.826 |
 epoch 141 step   100 | avg loss: 0.086 | miou(c): 0.867 | miou(i): 0.889
 epoch 141 step   200 | avg loss: 0.087 | miou(c): 0.866 | miou(i): 0.889
 epoch 141 step   300 | avg loss: 0.088 | miou(c): 0.867 | miou(i): 0.889
 epoch 141 step   400 | avg loss: 0.088 | miou(c): 0.868 | miou(i): 0.889
==== Epoch 141 ====
Training mIoU:
| Avg_c | Avg_i || Air   | Bag   | Cap   | Car   | Cha   | Ear   | Gui   | Kni   | Lam   | Lap   | Mot   | Mug   | Pis   | Roc   | Ska   | Tab   |
| 0.867 | 0.888 || 0.884 | 0.880 | 0.930 | 0.817 | 0.923 | 0.749 | 0.925 | 0.937 | 0.916 | 0.967 | 0.673 | 0.942 | 0.876 | 0.762 | 0.824 | 0.866 |
Testing mIoU:
| Avg_c | Avg_i || Air   | Bag   | Cap   | Car   | Cha   | Ear   | Gui   | Kni   | Lam   | Lap   | Mot   | Mug   | Pis   | Roc   | Ska   | Tab   |
| 0.838 | 0.863 || 0.846 | 0.825 | 0.866 | 0.803 | 0.918 | 0.776 | 0.917 | 0.870 | 0.856 | 0.964 | 0.754 | 0.954 | 0.825 | 0.640 | 0.765 | 0.831 |
 epoch 142 step   100 | avg loss: 0.089 | miou(c): 0.857 | miou(i): 0.887
 epoch 142 step   200 | avg loss: 0.089 | miou(c): 0.865 | miou(i): 0.888
 epoch 142 step   300 | avg loss: 0.088 | miou(c): 0.866 | miou(i): 0.888
 epoch 142 step   400 | avg loss: 0.088 | miou(c): 0.866 | miou(i): 0.887
==== Epoch 142 ====
Training mIoU:
| Avg_c | Avg_i || Air   | Bag   | Cap   | Car   | Cha   | Ear   | Gui   | Kni   | Lam   | Lap   | Mot   | Mug   | Pis   | Roc   | Ska   | Tab   |
| 0.866 | 0.887 || 0.884 | 0.863 | 0.929 | 0.818 | 0.924 | 0.746 | 0.926 | 0.936 | 0.918 | 0.966 | 0.676 | 0.943 | 0.874 | 0.762 | 0.828 | 0.863 |
Testing mIoU:
| Avg_c | Avg_i || Air   | Bag   | Cap   | Car   | Cha   | Ear   | Gui   | Kni   | Lam   | Lap   | Mot   | Mug   | Pis   | Roc   | Ska   | Tab   |
| 0.838 | 0.862 || 0.845 | 0.837 | 0.866 | 0.801 | 0.917 | 0.787 | 0.916 | 0.873 | 0.857 | 0.964 | 0.750 | 0.954 | 0.826 | 0.628 | 0.760 | 0.828 |
 epoch 143 step   100 | avg loss: 0.090 | miou(c): 0.868 | miou(i): 0.885
 epoch 143 step   200 | avg loss: 0.089 | miou(c): 0.864 | miou(i): 0.885
 epoch 143 step   300 | avg loss: 0.088 | miou(c): 0.865 | miou(i): 0.886
 epoch 143 step   400 | avg loss: 0.088 | miou(c): 0.867 | miou(i): 0.887
==== Epoch 143 ====
Training mIoU:
| Avg_c | Avg_i || Air   | Bag   | Cap   | Car   | Cha   | Ear   | Gui   | Kni   | Lam   | Lap   | Mot   | Mug   | Pis   | Roc   | Ska   | Tab   |
| 0.867 | 0.887 || 0.885 | 0.878 | 0.942 | 0.816 | 0.923 | 0.739 | 0.926 | 0.936 | 0.916 | 0.966 | 0.684 | 0.945 | 0.872 | 0.766 | 0.819 | 0.862 |
Testing mIoU:
| Avg_c | Avg_i || Air   | Bag   | Cap   | Car   | Cha   | Ear   | Gui   | Kni   | Lam   | Lap   | Mot   | Mug   | Pis   | Roc   | Ska   | Tab   |
| 0.839 | 0.863 || 0.848 | 0.822 | 0.871 | 0.805 | 0.918 | 0.783 | 0.917 | 0.878 | 0.856 | 0.963 | 0.754 | 0.953 | 0.824 | 0.636 | 0.766 | 0.827 |
 epoch 144 step   100 | avg loss: 0.087 | miou(c): 0.873 | miou(i): 0.890
 epoch 144 step   200 | avg loss: 0.088 | miou(c): 0.873 | miou(i): 0.890
 epoch 144 step   300 | avg loss: 0.088 | miou(c): 0.875 | miou(i): 0.889
 epoch 144 step   400 | avg loss: 0.088 | miou(c): 0.872 | miou(i): 0.889
==== Epoch 144 ====
Training mIoU:
| Avg_c | Avg_i || Air   | Bag   | Cap   | Car   | Cha   | Ear   | Gui   | Kni   | Lam   | Lap   | Mot   | Mug   | Pis   | Roc   | Ska   | Tab   |
| 0.870 | 0.889 || 0.884 | 0.876 | 0.943 | 0.818 | 0.924 | 0.779 | 0.927 | 0.938 | 0.918 | 0.966 | 0.679 | 0.941 | 0.875 | 0.770 | 0.822 | 0.865 |
Testing mIoU:
| Avg_c | Avg_i || Air   | Bag   | Cap   | Car   | Cha   | Ear   | Gui   | Kni   | Lam   | Lap   | Mot   | Mug   | Pis   | Roc   | Ska   | Tab   |
| 0.839 | 0.862 || 0.847 | 0.823 | 0.883 | 0.800 | 0.918 | 0.804 | 0.917 | 0.873 | 0.857 | 0.962 | 0.745 | 0.952 | 0.822 | 0.636 | 0.762 | 0.828 |
 epoch 145 step   100 | avg loss: 0.088 | miou(c): 0.870 | miou(i): 0.889
 epoch 145 step   200 | avg loss: 0.088 | miou(c): 0.864 | miou(i): 0.888
 epoch 145 step   300 | avg loss: 0.088 | miou(c): 0.864 | miou(i): 0.889
 epoch 145 step   400 | avg loss: 0.088 | miou(c): 0.867 | miou(i): 0.888
==== Epoch 145 ====
Training mIoU:
| Avg_c | Avg_i || Air   | Bag   | Cap   | Car   | Cha   | Ear   | Gui   | Kni   | Lam   | Lap   | Mot   | Mug   | Pis   | Roc   | Ska   | Tab   |
| 0.867 | 0.888 || 0.884 | 0.870 | 0.944 | 0.818 | 0.924 | 0.750 | 0.926 | 0.937 | 0.918 | 0.966 | 0.674 | 0.944 | 0.871 | 0.763 | 0.823 | 0.865 |
Testing mIoU:
| Avg_c | Avg_i || Air   | Bag   | Cap   | Car   | Cha   | Ear   | Gui   | Kni   | Lam   | Lap   | Mot   | Mug   | Pis   | Roc   | Ska   | Tab   |
| 0.838 | 0.862 || 0.847 | 0.821 | 0.878 | 0.804 | 0.917 | 0.774 | 0.918 | 0.877 | 0.858 | 0.965 | 0.742 | 0.959 | 0.827 | 0.629 | 0.765 | 0.827 |
 epoch 146 step   100 | avg loss: 0.087 | miou(c): 0.866 | miou(i): 0.889
 epoch 146 step   200 | avg loss: 0.086 | miou(c): 0.870 | miou(i): 0.889
 epoch 146 step   300 | avg loss: 0.087 | miou(c): 0.869 | miou(i): 0.888
 epoch 146 step   400 | avg loss: 0.088 | miou(c): 0.865 | miou(i): 0.888
==== Epoch 146 ====
Training mIoU:
| Avg_c | Avg_i || Air   | Bag   | Cap   | Car   | Cha   | Ear   | Gui   | Kni   | Lam   | Lap   | Mot   | Mug   | Pis   | Roc   | Ska   | Tab   |
| 0.865 | 0.888 || 0.885 | 0.849 | 0.941 | 0.816 | 0.924 | 0.748 | 0.927 | 0.936 | 0.917 | 0.966 | 0.672 | 0.945 | 0.871 | 0.759 | 0.816 | 0.864 |
Testing mIoU:
| Avg_c | Avg_i || Air   | Bag   | Cap   | Car   | Cha   | Ear   | Gui   | Kni   | Lam   | Lap   | Mot   | Mug   | Pis   | Roc   | Ska   | Tab   |
| 0.839 | 0.863 || 0.848 | 0.829 | 0.864 | 0.804 | 0.917 | 0.779 | 0.916 | 0.876 | 0.859 | 0.963 | 0.752 | 0.960 | 0.825 | 0.632 | 0.765 | 0.829 |
 epoch 147 step   100 | avg loss: 0.089 | miou(c): 0.867 | miou(i): 0.888
 epoch 147 step   200 | avg loss: 0.089 | miou(c): 0.867 | miou(i): 0.889
 epoch 147 step   300 | avg loss: 0.088 | miou(c): 0.864 | miou(i): 0.889
 epoch 147 step   400 | avg loss: 0.088 | miou(c): 0.866 | miou(i): 0.888
==== Epoch 147 ====
Training mIoU:
| Avg_c | Avg_i || Air   | Bag   | Cap   | Car   | Cha   | Ear   | Gui   | Kni   | Lam   | Lap   | Mot   | Mug   | Pis   | Roc   | Ska   | Tab   |
| 0.865 | 0.888 || 0.884 | 0.863 | 0.932 | 0.817 | 0.924 | 0.732 | 0.926 | 0.936 | 0.916 | 0.967 | 0.685 | 0.944 | 0.873 | 0.763 | 0.812 | 0.866 |
Testing mIoU:
| Avg_c | Avg_i || Air   | Bag   | Cap   | Car   | Cha   | Ear   | Gui   | Kni   | Lam   | Lap   | Mot   | Mug   | Pis   | Roc   | Ska   | Tab   |
| 0.839 | 0.863 || 0.844 | 0.824 | 0.880 | 0.803 | 0.919 | 0.782 | 0.917 | 0.873 | 0.860 | 0.963 | 0.752 | 0.957 | 0.824 | 0.630 | 0.769 | 0.829 |
 epoch 148 step   100 | avg loss: 0.089 | miou(c): 0.864 | miou(i): 0.886
 epoch 148 step   200 | avg loss: 0.089 | miou(c): 0.864 | miou(i): 0.886
 epoch 148 step   300 | avg loss: 0.088 | miou(c): 0.866 | miou(i): 0.887
 epoch 148 step   400 | avg loss: 0.088 | miou(c): 0.866 | miou(i): 0.888
==== Epoch 148 ====
Training mIoU:
| Avg_c | Avg_i || Air   | Bag   | Cap   | Car   | Cha   | Ear   | Gui   | Kni   | Lam   | Lap   | Mot   | Mug   | Pis   | Roc   | Ska   | Tab   |
| 0.866 | 0.888 || 0.884 | 0.872 | 0.933 | 0.819 | 0.924 | 0.732 | 0.927 | 0.938 | 0.916 | 0.967 | 0.683 | 0.945 | 0.876 | 0.767 | 0.818 | 0.863 |
Testing mIoU:
| Avg_c | Avg_i || Air   | Bag   | Cap   | Car   | Cha   | Ear   | Gui   | Kni   | Lam   | Lap   | Mot   | Mug   | Pis   | Roc   | Ska   | Tab   |
| 0.834 | 0.861 || 0.843 | 0.802 | 0.877 | 0.798 | 0.917 | 0.751 | 0.918 | 0.874 | 0.857 | 0.964 | 0.745 | 0.953 | 0.828 | 0.626 | 0.765 | 0.828 |
 epoch 149 step   100 | avg loss: 0.087 | miou(c): 0.867 | miou(i): 0.890
 epoch 149 step   200 | avg loss: 0.088 | miou(c): 0.870 | miou(i): 0.889
 epoch 149 step   300 | avg loss: 0.087 | miou(c): 0.868 | miou(i): 0.889
 epoch 149 step   400 | avg loss: 0.088 | miou(c): 0.867 | miou(i): 0.888
==== Epoch 149 ====
Training mIoU:
| Avg_c | Avg_i || Air   | Bag   | Cap   | Car   | Cha   | Ear   | Gui   | Kni   | Lam   | Lap   | Mot   | Mug   | Pis   | Roc   | Ska   | Tab   |
| 0.866 | 0.888 || 0.884 | 0.858 | 0.945 | 0.817 | 0.924 | 0.746 | 0.926 | 0.937 | 0.917 | 0.966 | 0.681 | 0.942 | 0.875 | 0.759 | 0.817 | 0.865 |
Testing mIoU:
| Avg_c | Avg_i || Air   | Bag   | Cap   | Car   | Cha   | Ear   | Gui   | Kni   | Lam   | Lap   | Mot   | Mug   | Pis   | Roc   | Ska   | Tab   |
| 0.836 | 0.863 || 0.845 | 0.817 | 0.857 | 0.804 | 0.917 | 0.781 | 0.918 | 0.875 | 0.857 | 0.963 | 0.748 | 0.942 | 0.826 | 0.614 | 0.777 | 0.830 |
 epoch 150 step   100 | avg loss: 0.087 | miou(c): 0.872 | miou(i): 0.886
 epoch 150 step   200 | avg loss: 0.088 | miou(c): 0.870 | miou(i): 0.888
 epoch 150 step   300 | avg loss: 0.088 | miou(c): 0.872 | miou(i): 0.889
 epoch 150 step   400 | avg loss: 0.088 | miou(c): 0.870 | miou(i): 0.888
==== Epoch 150 ====
Training mIoU:
| Avg_c | Avg_i || Air   | Bag   | Cap   | Car   | Cha   | Ear   | Gui   | Kni   | Lam   | Lap   | Mot   | Mug   | Pis   | Roc   | Ska   | Tab   |
| 0.869 | 0.888 || 0.884 | 0.866 | 0.941 | 0.817 | 0.924 | 0.776 | 0.926 | 0.937 | 0.917 | 0.967 | 0.682 | 0.945 | 0.875 | 0.768 | 0.818 | 0.863 |
Testing mIoU:
| Avg_c | Avg_i || Air   | Bag   | Cap   | Car   | Cha   | Ear   | Gui   | Kni   | Lam   | Lap   | Mot   | Mug   | Pis   | Roc   | Ska   | Tab   |
| 0.839 | 0.862 || 0.846 | 0.829 | 0.873 | 0.803 | 0.918 | 0.778 | 0.916 | 0.874 | 0.859 | 0.962 | 0.753 | 0.959 | 0.827 | 0.631 | 0.762 | 0.826 |
 epoch 151 step   100 | avg loss: 0.088 | miou(c): 0.868 | miou(i): 0.890
 epoch 151 step   200 | avg loss: 0.087 | miou(c): 0.868 | miou(i): 0.888
 epoch 151 step   300 | avg loss: 0.088 | miou(c): 0.868 | miou(i): 0.887
 epoch 151 step   400 | avg loss: 0.088 | miou(c): 0.868 | miou(i): 0.888
==== Epoch 151 ====
Training mIoU:
| Avg_c | Avg_i || Air   | Bag   | Cap   | Car   | Cha   | Ear   | Gui   | Kni   | Lam   | Lap   | Mot   | Mug   | Pis   | Roc   | Ska   | Tab   |
| 0.867 | 0.888 || 0.883 | 0.872 | 0.932 | 0.818 | 0.924 | 0.746 | 0.925 | 0.937 | 0.918 | 0.966 | 0.683 | 0.945 | 0.873 | 0.763 | 0.814 | 0.865 |
Testing mIoU:
| Avg_c | Avg_i || Air   | Bag   | Cap   | Car   | Cha   | Ear   | Gui   | Kni   | Lam   | Lap   | Mot   | Mug   | Pis   | Roc   | Ska   | Tab   |
| 0.839 | 0.862 || 0.844 | 0.817 | 0.878 | 0.806 | 0.917 | 0.784 | 0.917 | 0.873 | 0.858 | 0.964 | 0.751 | 0.953 | 0.833 | 0.629 | 0.766 | 0.827 |
 epoch 152 step   100 | avg loss: 0.088 | miou(c): 0.858 | miou(i): 0.887
 epoch 152 step   200 | avg loss: 0.087 | miou(c): 0.861 | miou(i): 0.888
 epoch 152 step   300 | avg loss: 0.087 | miou(c): 0.863 | miou(i): 0.888
 epoch 152 step   400 | avg loss: 0.088 | miou(c): 0.865 | miou(i): 0.888
==== Epoch 152 ====
Training mIoU:
| Avg_c | Avg_i || Air   | Bag   | Cap   | Car   | Cha   | Ear   | Gui   | Kni   | Lam   | Lap   | Mot   | Mug   | Pis   | Roc   | Ska   | Tab   |
| 0.866 | 0.888 || 0.884 | 0.862 | 0.932 | 0.818 | 0.924 | 0.760 | 0.925 | 0.937 | 0.916 | 0.966 | 0.683 | 0.946 | 0.874 | 0.743 | 0.823 | 0.863 |
Testing mIoU:
| Avg_c | Avg_i || Air   | Bag   | Cap   | Car   | Cha   | Ear   | Gui   | Kni   | Lam   | Lap   | Mot   | Mug   | Pis   | Roc   | Ska   | Tab   |
| 0.838 | 0.862 || 0.845 | 0.831 | 0.865 | 0.804 | 0.918 | 0.782 | 0.918 | 0.874 | 0.857 | 0.963 | 0.748 | 0.955 | 0.826 | 0.623 | 0.767 | 0.828 |
 epoch 153 step   100 | avg loss: 0.086 | miou(c): 0.864 | miou(i): 0.889
 epoch 153 step   200 | avg loss: 0.088 | miou(c): 0.869 | miou(i): 0.888
 epoch 153 step   300 | avg loss: 0.088 | miou(c): 0.869 | miou(i): 0.888
 epoch 153 step   400 | avg loss: 0.088 | miou(c): 0.866 | miou(i): 0.888
==== Epoch 153 ====
Training mIoU:
| Avg_c | Avg_i || Air   | Bag   | Cap   | Car   | Cha   | Ear   | Gui   | Kni   | Lam   | Lap   | Mot   | Mug   | Pis   | Roc   | Ska   | Tab   |
| 0.865 | 0.888 || 0.884 | 0.858 | 0.946 | 0.818 | 0.924 | 0.747 | 0.927 | 0.937 | 0.916 | 0.966 | 0.682 | 0.945 | 0.873 | 0.749 | 0.811 | 0.864 |
Testing mIoU:
| Avg_c | Avg_i || Air   | Bag   | Cap   | Car   | Cha   | Ear   | Gui   | Kni   | Lam   | Lap   | Mot   | Mug   | Pis   | Roc   | Ska   | Tab   |
| 0.837 | 0.862 || 0.846 | 0.822 | 0.867 | 0.806 | 0.918 | 0.784 | 0.919 | 0.865 | 0.859 | 0.964 | 0.756 | 0.952 | 0.821 | 0.622 | 0.766 | 0.827 |
 epoch 154 step   100 | avg loss: 0.087 | miou(c): 0.869 | miou(i): 0.890
 epoch 154 step   200 | avg loss: 0.087 | miou(c): 0.867 | miou(i): 0.889
 epoch 154 step   300 | avg loss: 0.087 | miou(c): 0.868 | miou(i): 0.889
 epoch 154 step   400 | avg loss: 0.088 | miou(c): 0.867 | miou(i): 0.888
==== Epoch 154 ====
Training mIoU:
| Avg_c | Avg_i || Air   | Bag   | Cap   | Car   | Cha   | Ear   | Gui   | Kni   | Lam   | Lap   | Mot   | Mug   | Pis   | Roc   | Ska   | Tab   |
| 0.867 | 0.888 || 0.884 | 0.871 | 0.932 | 0.818 | 0.924 | 0.751 | 0.926 | 0.938 | 0.913 | 0.966 | 0.681 | 0.944 | 0.874 | 0.764 | 0.817 | 0.864 |
Testing mIoU:
| Avg_c | Avg_i || Air   | Bag   | Cap   | Car   | Cha   | Ear   | Gui   | Kni   | Lam   | Lap   | Mot   | Mug   | Pis   | Roc   | Ska   | Tab   |
| 0.838 | 0.863 || 0.846 | 0.843 | 0.866 | 0.802 | 0.918 | 0.783 | 0.919 | 0.882 | 0.857 | 0.964 | 0.754 | 0.940 | 0.822 | 0.619 | 0.771 | 0.830 |
 epoch 155 step   100 | avg loss: 0.090 | miou(c): 0.869 | miou(i): 0.889
 epoch 155 step   200 | avg loss: 0.088 | miou(c): 0.871 | miou(i): 0.888
 epoch 155 step   300 | avg loss: 0.088 | miou(c): 0.869 | miou(i): 0.888
 epoch 155 step   400 | avg loss: 0.088 | miou(c): 0.867 | miou(i): 0.888
==== Epoch 155 ====
Training mIoU:
| Avg_c | Avg_i || Air   | Bag   | Cap   | Car   | Cha   | Ear   | Gui   | Kni   | Lam   | Lap   | Mot   | Mug   | Pis   | Roc   | Ska   | Tab   |
| 0.866 | 0.888 || 0.884 | 0.863 | 0.933 | 0.818 | 0.924 | 0.751 | 0.926 | 0.935 | 0.915 | 0.967 | 0.685 | 0.947 | 0.870 | 0.756 | 0.819 | 0.864 |
Testing mIoU:
| Avg_c | Avg_i || Air   | Bag   | Cap   | Car   | Cha   | Ear   | Gui   | Kni   | Lam   | Lap   | Mot   | Mug   | Pis   | Roc   | Ska   | Tab   |
| 0.838 | 0.862 || 0.845 | 0.820 | 0.869 | 0.807 | 0.917 | 0.783 | 0.916 | 0.874 | 0.858 | 0.964 | 0.750 | 0.957 | 0.824 | 0.620 | 0.769 | 0.827 |
 epoch 156 step   100 | avg loss: 0.089 | miou(c): 0.864 | miou(i): 0.887
 epoch 156 step   200 | avg loss: 0.088 | miou(c): 0.869 | miou(i): 0.887
 epoch 156 step   300 | avg loss: 0.088 | miou(c): 0.869 | miou(i): 0.888
 epoch 156 step   400 | avg loss: 0.088 | miou(c): 0.869 | miou(i): 0.889
==== Epoch 156 ====
Training mIoU:
| Avg_c | Avg_i || Air   | Bag   | Cap   | Car   | Cha   | Ear   | Gui   | Kni   | Lam   | Lap   | Mot   | Mug   | Pis   | Roc   | Ska   | Tab   |
| 0.867 | 0.889 || 0.885 | 0.863 | 0.943 | 0.817 | 0.924 | 0.755 | 0.925 | 0.937 | 0.918 | 0.967 | 0.675 | 0.947 | 0.875 | 0.765 | 0.818 | 0.865 |
Testing mIoU:
| Avg_c | Avg_i || Air   | Bag   | Cap   | Car   | Cha   | Ear   | Gui   | Kni   | Lam   | Lap   | Mot   | Mug   | Pis   | Roc   | Ska   | Tab   |
| 0.838 | 0.864 || 0.847 | 0.823 | 0.869 | 0.801 | 0.918 | 0.783 | 0.918 | 0.877 | 0.859 | 0.964 | 0.750 | 0.959 | 0.820 | 0.624 | 0.769 | 0.833 |
 epoch 157 step   100 | avg loss: 0.088 | miou(c): 0.869 | miou(i): 0.884
 epoch 157 step   200 | avg loss: 0.089 | miou(c): 0.869 | miou(i): 0.887
 epoch 157 step   300 | avg loss: 0.088 | miou(c): 0.869 | miou(i): 0.888
 epoch 157 step   400 | avg loss: 0.088 | miou(c): 0.869 | miou(i): 0.888
==== Epoch 157 ====
Training mIoU:
| Avg_c | Avg_i || Air   | Bag   | Cap   | Car   | Cha   | Ear   | Gui   | Kni   | Lam   | Lap   | Mot   | Mug   | Pis   | Roc   | Ska   | Tab   |
| 0.869 | 0.888 || 0.883 | 0.874 | 0.935 | 0.818 | 0.924 | 0.771 | 0.925 | 0.936 | 0.914 | 0.967 | 0.686 | 0.945 | 0.872 | 0.763 | 0.823 | 0.865 |
Testing mIoU:
| Avg_c | Avg_i || Air   | Bag   | Cap   | Car   | Cha   | Ear   | Gui   | Kni   | Lam   | Lap   | Mot   | Mug   | Pis   | Roc   | Ska   | Tab   |
| 0.837 | 0.862 || 0.843 | 0.829 | 0.864 | 0.807 | 0.917 | 0.784 | 0.916 | 0.874 | 0.854 | 0.964 | 0.741 | 0.942 | 0.829 | 0.627 | 0.767 | 0.830 |
 epoch 158 step   100 | avg loss: 0.088 | miou(c): 0.863 | miou(i): 0.888
 epoch 158 step   200 | avg loss: 0.087 | miou(c): 0.862 | miou(i): 0.887
 epoch 158 step   300 | avg loss: 0.087 | miou(c): 0.863 | miou(i): 0.887
 epoch 158 step   400 | avg loss: 0.088 | miou(c): 0.867 | miou(i): 0.887
==== Epoch 158 ====
Training mIoU:
| Avg_c | Avg_i || Air   | Bag   | Cap   | Car   | Cha   | Ear   | Gui   | Kni   | Lam   | Lap   | Mot   | Mug   | Pis   | Roc   | Ska   | Tab   |
| 0.867 | 0.887 || 0.883 | 0.871 | 0.942 | 0.817 | 0.924 | 0.756 | 0.927 | 0.937 | 0.915 | 0.967 | 0.678 | 0.946 | 0.870 | 0.757 | 0.823 | 0.863 |
Testing mIoU:
| Avg_c | Avg_i || Air   | Bag   | Cap   | Car   | Cha   | Ear   | Gui   | Kni   | Lam   | Lap   | Mot   | Mug   | Pis   | Roc   | Ska   | Tab   |
| 0.840 | 0.862 || 0.847 | 0.841 | 0.874 | 0.806 | 0.916 | 0.805 | 0.917 | 0.873 | 0.858 | 0.964 | 0.738 | 0.951 | 0.824 | 0.629 | 0.775 | 0.827 |
 epoch 159 step   100 | avg loss: 0.088 | miou(c): 0.876 | miou(i): 0.890
 epoch 159 step   200 | avg loss: 0.088 | miou(c): 0.872 | miou(i): 0.890
 epoch 159 step   300 | avg loss: 0.088 | miou(c): 0.869 | miou(i): 0.888
 epoch 159 step   400 | avg loss: 0.088 | miou(c): 0.868 | miou(i): 0.887
==== Epoch 159 ====
Training mIoU:
| Avg_c | Avg_i || Air   | Bag   | Cap   | Car   | Cha   | Ear   | Gui   | Kni   | Lam   | Lap   | Mot   | Mug   | Pis   | Roc   | Ska   | Tab   |
| 0.869 | 0.887 || 0.884 | 0.868 | 0.941 | 0.816 | 0.923 | 0.766 | 0.926 | 0.936 | 0.916 | 0.967 | 0.687 | 0.945 | 0.873 | 0.775 | 0.814 | 0.863 |
Testing mIoU:
| Avg_c | Avg_i || Air   | Bag   | Cap   | Car   | Cha   | Ear   | Gui   | Kni   | Lam   | Lap   | Mot   | Mug   | Pis   | Roc   | Ska   | Tab   |
| 0.837 | 0.862 || 0.844 | 0.810 | 0.877 | 0.807 | 0.917 | 0.783 | 0.918 | 0.873 | 0.858 | 0.963 | 0.744 | 0.954 | 0.829 | 0.619 | 0.768 | 0.828 |
 epoch 160 step   100 | avg loss: 0.088 | miou(c): 0.865 | miou(i): 0.887
 epoch 160 step   200 | avg loss: 0.088 | miou(c): 0.868 | miou(i): 0.888
 epoch 160 step   300 | avg loss: 0.088 | miou(c): 0.869 | miou(i): 0.887
 epoch 160 step   400 | avg loss: 0.088 | miou(c): 0.867 | miou(i): 0.887
==== Epoch 160 ====
Training mIoU:
| Avg_c | Avg_i || Air   | Bag   | Cap   | Car   | Cha   | Ear   | Gui   | Kni   | Lam   | Lap   | Mot   | Mug   | Pis   | Roc   | Ska   | Tab   |
| 0.867 | 0.888 || 0.885 | 0.858 | 0.954 | 0.819 | 0.925 | 0.763 | 0.925 | 0.935 | 0.915 | 0.966 | 0.672 | 0.942 | 0.874 | 0.761 | 0.819 | 0.863 |
Testing mIoU:
| Avg_c | Avg_i || Air   | Bag   | Cap   | Car   | Cha   | Ear   | Gui   | Kni   | Lam   | Lap   | Mot   | Mug   | Pis   | Roc   | Ska   | Tab   |
| 0.835 | 0.862 || 0.845 | 0.815 | 0.874 | 0.804 | 0.917 | 0.751 | 0.917 | 0.870 | 0.856 | 0.964 | 0.752 | 0.953 | 0.828 | 0.624 | 0.765 | 0.829 |
 epoch 161 step   100 | avg loss: 0.088 | miou(c): 0.868 | miou(i): 0.891
 epoch 161 step   200 | avg loss: 0.088 | miou(c): 0.866 | miou(i): 0.890
 epoch 161 step   300 | avg loss: 0.088 | miou(c): 0.864 | miou(i): 0.889
 epoch 161 step   400 | avg loss: 0.088 | miou(c): 0.864 | miou(i): 0.888
==== Epoch 161 ====
Training mIoU:
| Avg_c | Avg_i || Air   | Bag   | Cap   | Car   | Cha   | Ear   | Gui   | Kni   | Lam   | Lap   | Mot   | Mug   | Pis   | Roc   | Ska   | Tab   |
| 0.864 | 0.888 || 0.884 | 0.864 | 0.932 | 0.816 | 0.924 | 0.748 | 0.927 | 0.937 | 0.918 | 0.967 | 0.668 | 0.936 | 0.874 | 0.758 | 0.814 | 0.864 |
Testing mIoU:
| Avg_c | Avg_i || Air   | Bag   | Cap   | Car   | Cha   | Ear   | Gui   | Kni   | Lam   | Lap   | Mot   | Mug   | Pis   | Roc   | Ska   | Tab   |
| 0.840 | 0.864 || 0.847 | 0.827 | 0.872 | 0.806 | 0.917 | 0.783 | 0.918 | 0.875 | 0.858 | 0.963 | 0.755 | 0.953 | 0.831 | 0.632 | 0.767 | 0.831 |
 epoch 162 step   100 | avg loss: 0.089 | miou(c): 0.863 | miou(i): 0.885
 epoch 162 step   200 | avg loss: 0.088 | miou(c): 0.866 | miou(i): 0.886
 epoch 162 step   300 | avg loss: 0.088 | miou(c): 0.868 | miou(i): 0.887
 epoch 162 step   400 | avg loss: 0.088 | miou(c): 0.867 | miou(i): 0.887
==== Epoch 162 ====
Training mIoU:
| Avg_c | Avg_i || Air   | Bag   | Cap   | Car   | Cha   | Ear   | Gui   | Kni   | Lam   | Lap   | Mot   | Mug   | Pis   | Roc   | Ska   | Tab   |
| 0.867 | 0.888 || 0.884 | 0.863 | 0.944 | 0.817 | 0.924 | 0.753 | 0.925 | 0.936 | 0.915 | 0.967 | 0.681 | 0.944 | 0.875 | 0.768 | 0.820 | 0.864 |
Testing mIoU:
| Avg_c | Avg_i || Air   | Bag   | Cap   | Car   | Cha   | Ear   | Gui   | Kni   | Lam   | Lap   | Mot   | Mug   | Pis   | Roc   | Ska   | Tab   |
| 0.838 | 0.863 || 0.847 | 0.819 | 0.868 | 0.806 | 0.918 | 0.775 | 0.919 | 0.874 | 0.857 | 0.963 | 0.752 | 0.954 | 0.825 | 0.631 | 0.769 | 0.829 |
 epoch 163 step   100 | avg loss: 0.088 | miou(c): 0.864 | miou(i): 0.886
 epoch 163 step   200 | avg loss: 0.089 | miou(c): 0.867 | miou(i): 0.889
 epoch 163 step   300 | avg loss: 0.088 | miou(c): 0.868 | miou(i): 0.889
 epoch 163 step   400 | avg loss: 0.088 | miou(c): 0.867 | miou(i): 0.889
==== Epoch 163 ====
Training mIoU:
| Avg_c | Avg_i || Air   | Bag   | Cap   | Car   | Cha   | Ear   | Gui   | Kni   | Lam   | Lap   | Mot   | Mug   | Pis   | Roc   | Ska   | Tab   |
| 0.868 | 0.888 || 0.884 | 0.869 | 0.933 | 0.814 | 0.924 | 0.759 | 0.925 | 0.937 | 0.917 | 0.967 | 0.683 | 0.945 | 0.875 | 0.770 | 0.813 | 0.865 |
Testing mIoU:
| Avg_c | Avg_i || Air   | Bag   | Cap   | Car   | Cha   | Ear   | Gui   | Kni   | Lam   | Lap   | Mot   | Mug   | Pis   | Roc   | Ska   | Tab   |
| 0.839 | 0.863 || 0.846 | 0.831 | 0.877 | 0.805 | 0.917 | 0.791 | 0.919 | 0.875 | 0.858 | 0.964 | 0.743 | 0.955 | 0.823 | 0.633 | 0.766 | 0.830 |
 epoch 164 step   100 | avg loss: 0.087 | miou(c): 0.859 | miou(i): 0.888
 epoch 164 step   200 | avg loss: 0.087 | miou(c): 0.867 | miou(i): 0.889
 epoch 164 step   300 | avg loss: 0.087 | miou(c): 0.867 | miou(i): 0.888
 epoch 164 step   400 | avg loss: 0.088 | miou(c): 0.866 | miou(i): 0.887
==== Epoch 164 ====
Training mIoU:
| Avg_c | Avg_i || Air   | Bag   | Cap   | Car   | Cha   | Ear   | Gui   | Kni   | Lam   | Lap   | Mot   | Mug   | Pis   | Roc   | Ska   | Tab   |
| 0.866 | 0.887 || 0.883 | 0.866 | 0.941 | 0.817 | 0.924 | 0.761 | 0.926 | 0.936 | 0.916 | 0.967 | 0.675 | 0.940 | 0.874 | 0.760 | 0.813 | 0.864 |
Testing mIoU:
| Avg_c | Avg_i || Air   | Bag   | Cap   | Car   | Cha   | Ear   | Gui   | Kni   | Lam   | Lap   | Mot   | Mug   | Pis   | Roc   | Ska   | Tab   |
| 0.837 | 0.863 || 0.846 | 0.827 | 0.873 | 0.805 | 0.918 | 0.777 | 0.918 | 0.871 | 0.861 | 0.965 | 0.744 | 0.958 | 0.826 | 0.621 | 0.759 | 0.828 |
 epoch 165 step   100 | avg loss: 0.090 | miou(c): 0.860 | miou(i): 0.887
 epoch 165 step   200 | avg loss: 0.089 | miou(c): 0.863 | miou(i): 0.888
 epoch 165 step   300 | avg loss: 0.087 | miou(c): 0.865 | miou(i): 0.889
 epoch 165 step   400 | avg loss: 0.088 | miou(c): 0.864 | miou(i): 0.888
==== Epoch 165 ====
Training mIoU:
| Avg_c | Avg_i || Air   | Bag   | Cap   | Car   | Cha   | Ear   | Gui   | Kni   | Lam   | Lap   | Mot   | Mug   | Pis   | Roc   | Ska   | Tab   |
| 0.866 | 0.888 || 0.884 | 0.859 | 0.946 | 0.816 | 0.924 | 0.746 | 0.925 | 0.937 | 0.918 | 0.966 | 0.672 | 0.943 | 0.877 | 0.765 | 0.817 | 0.864 |
Testing mIoU:
| Avg_c | Avg_i || Air   | Bag   | Cap   | Car   | Cha   | Ear   | Gui   | Kni   | Lam   | Lap   | Mot   | Mug   | Pis   | Roc   | Ska   | Tab   |
| 0.838 | 0.863 || 0.846 | 0.825 | 0.876 | 0.806 | 0.917 | 0.775 | 0.916 | 0.871 | 0.857 | 0.964 | 0.742 | 0.956 | 0.834 | 0.628 | 0.763 | 0.830 |
 epoch 166 step   100 | avg loss: 0.087 | miou(c): 0.865 | miou(i): 0.888
 epoch 166 step   200 | avg loss: 0.088 | miou(c): 0.861 | miou(i): 0.887
 epoch 166 step   300 | avg loss: 0.088 | miou(c): 0.866 | miou(i): 0.888
 epoch 166 step   400 | avg loss: 0.088 | miou(c): 0.866 | miou(i): 0.889
==== Epoch 166 ====
Training mIoU:
| Avg_c | Avg_i || Air   | Bag   | Cap   | Car   | Cha   | Ear   | Gui   | Kni   | Lam   | Lap   | Mot   | Mug   | Pis   | Roc   | Ska   | Tab   |
| 0.867 | 0.888 || 0.885 | 0.862 | 0.941 | 0.819 | 0.924 | 0.753 | 0.926 | 0.935 | 0.918 | 0.967 | 0.683 | 0.940 | 0.873 | 0.762 | 0.812 | 0.864 |
Testing mIoU:
| Avg_c | Avg_i || Air   | Bag   | Cap   | Car   | Cha   | Ear   | Gui   | Kni   | Lam   | Lap   | Mot   | Mug   | Pis   | Roc   | Ska   | Tab   |
| 0.838 | 0.863 || 0.845 | 0.835 | 0.875 | 0.804 | 0.917 | 0.776 | 0.915 | 0.871 | 0.857 | 0.963 | 0.749 | 0.943 | 0.829 | 0.630 | 0.766 | 0.831 |
 epoch 167 step   100 | avg loss: 0.087 | miou(c): 0.870 | miou(i): 0.888
 epoch 167 step   200 | avg loss: 0.088 | miou(c): 0.869 | miou(i): 0.887
 epoch 167 step   300 | avg loss: 0.087 | miou(c): 0.870 | miou(i): 0.888
 epoch 167 step   400 | avg loss: 0.088 | miou(c): 0.869 | miou(i): 0.888
==== Epoch 167 ====
Training mIoU:
| Avg_c | Avg_i || Air   | Bag   | Cap   | Car   | Cha   | Ear   | Gui   | Kni   | Lam   | Lap   | Mot   | Mug   | Pis   | Roc   | Ska   | Tab   |
| 0.867 | 0.888 || 0.884 | 0.873 | 0.944 | 0.817 | 0.925 | 0.753 | 0.926 | 0.936 | 0.917 | 0.967 | 0.675 | 0.940 | 0.875 | 0.753 | 0.821 | 0.864 |
Testing mIoU:
| Avg_c | Avg_i || Air   | Bag   | Cap   | Car   | Cha   | Ear   | Gui   | Kni   | Lam   | Lap   | Mot   | Mug   | Pis   | Roc   | Ska   | Tab   |
| 0.836 | 0.863 || 0.844 | 0.816 | 0.871 | 0.806 | 0.917 | 0.788 | 0.917 | 0.878 | 0.858 | 0.963 | 0.753 | 0.943 | 0.822 | 0.603 | 0.767 | 0.830 |
 epoch 168 step   100 | avg loss: 0.088 | miou(c): 0.869 | miou(i): 0.887
 epoch 168 step   200 | avg loss: 0.087 | miou(c): 0.869 | miou(i): 0.887
 epoch 168 step   300 | avg loss: 0.088 | miou(c): 0.870 | miou(i): 0.889
 epoch 168 step   400 | avg loss: 0.088 | miou(c): 0.868 | miou(i): 0.888
==== Epoch 168 ====
Training mIoU:
| Avg_c | Avg_i || Air   | Bag   | Cap   | Car   | Cha   | Ear   | Gui   | Kni   | Lam   | Lap   | Mot   | Mug   | Pis   | Roc   | Ska   | Tab   |
| 0.868 | 0.888 || 0.885 | 0.864 | 0.945 | 0.817 | 0.923 | 0.761 | 0.926 | 0.937 | 0.918 | 0.967 | 0.683 | 0.943 | 0.873 | 0.761 | 0.823 | 0.864 |
Testing mIoU:
| Avg_c | Avg_i || Air   | Bag   | Cap   | Car   | Cha   | Ear   | Gui   | Kni   | Lam   | Lap   | Mot   | Mug   | Pis   | Roc   | Ska   | Tab   |
| 0.838 | 0.861 || 0.844 | 0.827 | 0.874 | 0.807 | 0.917 | 0.785 | 0.916 | 0.876 | 0.859 | 0.963 | 0.748 | 0.943 | 0.826 | 0.638 | 0.764 | 0.824 |
 epoch 169 step   100 | avg loss: 0.085 | miou(c): 0.869 | miou(i): 0.891
 epoch 169 step   200 | avg loss: 0.087 | miou(c): 0.867 | miou(i): 0.889
 epoch 169 step   300 | avg loss: 0.087 | miou(c): 0.870 | miou(i): 0.888
 epoch 169 step   400 | avg loss: 0.088 | miou(c): 0.867 | miou(i): 0.888
==== Epoch 169 ====
Training mIoU:
| Avg_c | Avg_i || Air   | Bag   | Cap   | Car   | Cha   | Ear   | Gui   | Kni   | Lam   | Lap   | Mot   | Mug   | Pis   | Roc   | Ska   | Tab   |
| 0.867 | 0.888 || 0.882 | 0.877 | 0.941 | 0.815 | 0.925 | 0.742 | 0.926 | 0.936 | 0.913 | 0.966 | 0.683 | 0.945 | 0.873 | 0.766 | 0.823 | 0.864 |
Testing mIoU:
| Avg_c | Avg_i || Air   | Bag   | Cap   | Car   | Cha   | Ear   | Gui   | Kni   | Lam   | Lap   | Mot   | Mug   | Pis   | Roc   | Ska   | Tab   |
| 0.837 | 0.863 || 0.845 | 0.812 | 0.876 | 0.806 | 0.918 | 0.777 | 0.918 | 0.866 | 0.858 | 0.963 | 0.747 | 0.955 | 0.828 | 0.632 | 0.766 | 0.832 |
 epoch 170 step   100 | avg loss: 0.090 | miou(c): 0.868 | miou(i): 0.888
 epoch 170 step   200 | avg loss: 0.088 | miou(c): 0.866 | miou(i): 0.887
 epoch 170 step   300 | avg loss: 0.088 | miou(c): 0.869 | miou(i): 0.888
 epoch 170 step   400 | avg loss: 0.088 | miou(c): 0.869 | miou(i): 0.888
==== Epoch 170 ====
Training mIoU:
| Avg_c | Avg_i || Air   | Bag   | Cap   | Car   | Cha   | Ear   | Gui   | Kni   | Lam   | Lap   | Mot   | Mug   | Pis   | Roc   | Ska   | Tab   |
| 0.868 | 0.888 || 0.884 | 0.864 | 0.943 | 0.818 | 0.923 | 0.781 | 0.926 | 0.936 | 0.916 | 0.967 | 0.684 | 0.945 | 0.871 | 0.747 | 0.817 | 0.865 |
Testing mIoU:
| Avg_c | Avg_i || Air   | Bag   | Cap   | Car   | Cha   | Ear   | Gui   | Kni   | Lam   | Lap   | Mot   | Mug   | Pis   | Roc   | Ska   | Tab   |
| 0.840 | 0.863 || 0.845 | 0.839 | 0.868 | 0.806 | 0.918 | 0.784 | 0.919 | 0.873 | 0.856 | 0.963 | 0.749 | 0.954 | 0.829 | 0.640 | 0.765 | 0.829 |
 epoch 171 step   100 | avg loss: 0.087 | miou(c): 0.859 | miou(i): 0.887
 epoch 171 step   200 | avg loss: 0.088 | miou(c): 0.863 | miou(i): 0.888
 epoch 171 step   300 | avg loss: 0.088 | miou(c): 0.865 | miou(i): 0.888
 epoch 171 step   400 | avg loss: 0.088 | miou(c): 0.867 | miou(i): 0.888
==== Epoch 171 ====
Training mIoU:
| Avg_c | Avg_i || Air   | Bag   | Cap   | Car   | Cha   | Ear   | Gui   | Kni   | Lam   | Lap   | Mot   | Mug   | Pis   | Roc   | Ska   | Tab   |
| 0.867 | 0.889 || 0.885 | 0.868 | 0.940 | 0.820 | 0.924 | 0.741 | 0.926 | 0.936 | 0.916 | 0.967 | 0.685 | 0.942 | 0.876 | 0.764 | 0.811 | 0.865 |
Testing mIoU:
| Avg_c | Avg_i || Air   | Bag   | Cap   | Car   | Cha   | Ear   | Gui   | Kni   | Lam   | Lap   | Mot   | Mug   | Pis   | Roc   | Ska   | Tab   |
| 0.838 | 0.863 || 0.847 | 0.818 | 0.877 | 0.807 | 0.918 | 0.757 | 0.920 | 0.874 | 0.856 | 0.964 | 0.746 | 0.953 | 0.833 | 0.646 | 0.769 | 0.829 |
 epoch 172 step   100 | avg loss: 0.090 | miou(c): 0.867 | miou(i): 0.887
 epoch 172 step   200 | avg loss: 0.088 | miou(c): 0.865 | miou(i): 0.888
 epoch 172 step   300 | avg loss: 0.088 | miou(c): 0.866 | miou(i): 0.889
 epoch 172 step   400 | avg loss: 0.088 | miou(c): 0.867 | miou(i): 0.888
==== Epoch 172 ====
Training mIoU:
| Avg_c | Avg_i || Air   | Bag   | Cap   | Car   | Cha   | Ear   | Gui   | Kni   | Lam   | Lap   | Mot   | Mug   | Pis   | Roc   | Ska   | Tab   |
| 0.867 | 0.888 || 0.884 | 0.869 | 0.931 | 0.817 | 0.925 | 0.758 | 0.926 | 0.937 | 0.917 | 0.967 | 0.680 | 0.946 | 0.875 | 0.755 | 0.826 | 0.865 |
Testing mIoU:
| Avg_c | Avg_i || Air   | Bag   | Cap   | Car   | Cha   | Ear   | Gui   | Kni   | Lam   | Lap   | Mot   | Mug   | Pis   | Roc   | Ska   | Tab   |
| 0.839 | 0.863 || 0.847 | 0.834 | 0.864 | 0.803 | 0.918 | 0.803 | 0.918 | 0.876 | 0.860 | 0.963 | 0.745 | 0.953 | 0.834 | 0.615 | 0.765 | 0.826 |
 epoch 173 step   100 | avg loss: 0.086 | miou(c): 0.864 | miou(i): 0.891
 epoch 173 step   200 | avg loss: 0.087 | miou(c): 0.865 | miou(i): 0.889
 epoch 173 step   300 | avg loss: 0.088 | miou(c): 0.866 | miou(i): 0.889
 epoch 173 step   400 | avg loss: 0.088 | miou(c): 0.869 | miou(i): 0.889
==== Epoch 173 ====
Training mIoU:
| Avg_c | Avg_i || Air   | Bag   | Cap   | Car   | Cha   | Ear   | Gui   | Kni   | Lam   | Lap   | Mot   | Mug   | Pis   | Roc   | Ska   | Tab   |
| 0.868 | 0.889 || 0.883 | 0.869 | 0.941 | 0.820 | 0.924 | 0.771 | 0.927 | 0.936 | 0.919 | 0.967 | 0.678 | 0.945 | 0.873 | 0.763 | 0.815 | 0.866 |
Testing mIoU:
| Avg_c | Avg_i || Air   | Bag   | Cap   | Car   | Cha   | Ear   | Gui   | Kni   | Lam   | Lap   | Mot   | Mug   | Pis   | Roc   | Ska   | Tab   |
| 0.838 | 0.863 || 0.846 | 0.824 | 0.876 | 0.805 | 0.917 | 0.778 | 0.917 | 0.868 | 0.860 | 0.963 | 0.749 | 0.940 | 0.825 | 0.639 | 0.770 | 0.831 |
 epoch 174 step   100 | avg loss: 0.089 | miou(c): 0.867 | miou(i): 0.889
 epoch 174 step   200 | avg loss: 0.088 | miou(c): 0.863 | miou(i): 0.887
 epoch 174 step   300 | avg loss: 0.087 | miou(c): 0.862 | miou(i): 0.887
 epoch 174 step   400 | avg loss: 0.088 | miou(c): 0.864 | miou(i): 0.888
==== Epoch 174 ====
Training mIoU:
| Avg_c | Avg_i || Air   | Bag   | Cap   | Car   | Cha   | Ear   | Gui   | Kni   | Lam   | Lap   | Mot   | Mug   | Pis   | Roc   | Ska   | Tab   |
| 0.865 | 0.888 || 0.884 | 0.865 | 0.941 | 0.817 | 0.924 | 0.745 | 0.927 | 0.937 | 0.916 | 0.967 | 0.676 | 0.942 | 0.873 | 0.750 | 0.818 | 0.864 |
Testing mIoU:
| Avg_c | Avg_i || Air   | Bag   | Cap   | Car   | Cha   | Ear   | Gui   | Kni   | Lam   | Lap   | Mot   | Mug   | Pis   | Roc   | Ska   | Tab   |
| 0.838 | 0.863 || 0.849 | 0.809 | 0.879 | 0.807 | 0.918 | 0.808 | 0.915 | 0.869 | 0.859 | 0.963 | 0.745 | 0.951 | 0.824 | 0.619 | 0.768 | 0.829 |
 epoch 175 step   100 | avg loss: 0.089 | miou(c): 0.869 | miou(i): 0.885
 epoch 175 step   200 | avg loss: 0.090 | miou(c): 0.866 | miou(i): 0.886
 epoch 175 step   300 | avg loss: 0.089 | miou(c): 0.865 | miou(i): 0.887
 epoch 175 step   400 | avg loss: 0.088 | miou(c): 0.867 | miou(i): 0.888
==== Epoch 175 ====
Training mIoU:
| Avg_c | Avg_i || Air   | Bag   | Cap   | Car   | Cha   | Ear   | Gui   | Kni   | Lam   | Lap   | Mot   | Mug   | Pis   | Roc   | Ska   | Tab   |
| 0.868 | 0.888 || 0.885 | 0.878 | 0.944 | 0.820 | 0.923 | 0.738 | 0.926 | 0.935 | 0.917 | 0.967 | 0.678 | 0.943 | 0.874 | 0.770 | 0.819 | 0.865 |
Testing mIoU:
| Avg_c | Avg_i || Air   | Bag   | Cap   | Car   | Cha   | Ear   | Gui   | Kni   | Lam   | Lap   | Mot   | Mug   | Pis   | Roc   | Ska   | Tab   |
| 0.836 | 0.863 || 0.845 | 0.812 | 0.866 | 0.806 | 0.916 | 0.785 | 0.918 | 0.874 | 0.855 | 0.964 | 0.747 | 0.955 | 0.822 | 0.619 | 0.766 | 0.833 |
 epoch 176 step   100 | avg loss: 0.088 | miou(c): 0.870 | miou(i): 0.888
 epoch 176 step   200 | avg loss: 0.088 | miou(c): 0.864 | miou(i): 0.887
 epoch 176 step   300 | avg loss: 0.088 | miou(c): 0.864 | miou(i): 0.888
 epoch 176 step   400 | avg loss: 0.088 | miou(c): 0.864 | miou(i): 0.888
==== Epoch 176 ====
Training mIoU:
| Avg_c | Avg_i || Air   | Bag   | Cap   | Car   | Cha   | Ear   | Gui   | Kni   | Lam   | Lap   | Mot   | Mug   | Pis   | Roc   | Ska   | Tab   |
| 0.865 | 0.888 || 0.884 | 0.863 | 0.945 | 0.817 | 0.924 | 0.732 | 0.927 | 0.937 | 0.920 | 0.967 | 0.675 | 0.942 | 0.873 | 0.754 | 0.819 | 0.864 |
Testing mIoU:
| Avg_c | Avg_i || Air   | Bag   | Cap   | Car   | Cha   | Ear   | Gui   | Kni   | Lam   | Lap   | Mot   | Mug   | Pis   | Roc   | Ska   | Tab   |
| 0.839 | 0.863 || 0.846 | 0.825 | 0.878 | 0.803 | 0.916 | 0.788 | 0.916 | 0.875 | 0.860 | 0.964 | 0.748 | 0.951 | 0.826 | 0.631 | 0.765 | 0.829 |
 epoch 177 step   100 | avg loss: 0.087 | miou(c): 0.869 | miou(i): 0.892
 epoch 177 step   200 | avg loss: 0.088 | miou(c): 0.867 | miou(i): 0.888
 epoch 177 step   300 | avg loss: 0.088 | miou(c): 0.867 | miou(i): 0.888
 epoch 177 step   400 | avg loss: 0.088 | miou(c): 0.867 | miou(i): 0.888
==== Epoch 177 ====
Training mIoU:
| Avg_c | Avg_i || Air   | Bag   | Cap   | Car   | Cha   | Ear   | Gui   | Kni   | Lam   | Lap   | Mot   | Mug   | Pis   | Roc   | Ska   | Tab   |
| 0.867 | 0.888 || 0.883 | 0.868 | 0.935 | 0.819 | 0.924 | 0.770 | 0.926 | 0.937 | 0.918 | 0.967 | 0.682 | 0.943 | 0.873 | 0.749 | 0.817 | 0.864 |
Testing mIoU:
| Avg_c | Avg_i || Air   | Bag   | Cap   | Car   | Cha   | Ear   | Gui   | Kni   | Lam   | Lap   | Mot   | Mug   | Pis   | Roc   | Ska   | Tab   |
| 0.837 | 0.862 || 0.846 | 0.839 | 0.868 | 0.807 | 0.916 | 0.749 | 0.917 | 0.875 | 0.857 | 0.963 | 0.748 | 0.957 | 0.824 | 0.635 | 0.767 | 0.829 |
 epoch 178 step   100 | avg loss: 0.088 | miou(c): 0.879 | miou(i): 0.890
 epoch 178 step   200 | avg loss: 0.088 | miou(c): 0.873 | miou(i): 0.889
 epoch 178 step   300 | avg loss: 0.088 | miou(c): 0.869 | miou(i): 0.887
 epoch 178 step   400 | avg loss: 0.088 | miou(c): 0.870 | miou(i): 0.888
==== Epoch 178 ====
Training mIoU:
| Avg_c | Avg_i || Air   | Bag   | Cap   | Car   | Cha   | Ear   | Gui   | Kni   | Lam   | Lap   | Mot   | Mug   | Pis   | Roc   | Ska   | Tab   |
| 0.869 | 0.888 || 0.884 | 0.866 | 0.943 | 0.819 | 0.924 | 0.769 | 0.927 | 0.937 | 0.915 | 0.967 | 0.687 | 0.941 | 0.873 | 0.766 | 0.818 | 0.864 |
Testing mIoU:
| Avg_c | Avg_i || Air   | Bag   | Cap   | Car   | Cha   | Ear   | Gui   | Kni   | Lam   | Lap   | Mot   | Mug   | Pis   | Roc   | Ska   | Tab   |
| 0.837 | 0.863 || 0.844 | 0.814 | 0.878 | 0.802 | 0.918 | 0.765 | 0.918 | 0.876 | 0.859 | 0.965 | 0.749 | 0.950 | 0.827 | 0.628 | 0.763 | 0.829 |
 epoch 179 step   100 | avg loss: 0.087 | miou(c): 0.868 | miou(i): 0.889
 epoch 179 step   200 | avg loss: 0.087 | miou(c): 0.868 | miou(i): 0.889
 epoch 179 step   300 | avg loss: 0.088 | miou(c): 0.868 | miou(i): 0.889
 epoch 179 step   400 | avg loss: 0.088 | miou(c): 0.868 | miou(i): 0.888
==== Epoch 179 ====
Training mIoU:
| Avg_c | Avg_i || Air   | Bag   | Cap   | Car   | Cha   | Ear   | Gui   | Kni   | Lam   | Lap   | Mot   | Mug   | Pis   | Roc   | Ska   | Tab   |
| 0.867 | 0.887 || 0.882 | 0.871 | 0.944 | 0.817 | 0.924 | 0.747 | 0.926 | 0.935 | 0.917 | 0.967 | 0.675 | 0.943 | 0.877 | 0.757 | 0.821 | 0.863 |
Testing mIoU:
| Avg_c | Avg_i || Air   | Bag   | Cap   | Car   | Cha   | Ear   | Gui   | Kni   | Lam   | Lap   | Mot   | Mug   | Pis   | Roc   | Ska   | Tab   |
| 0.837 | 0.863 || 0.845 | 0.828 | 0.871 | 0.806 | 0.917 | 0.779 | 0.918 | 0.871 | 0.858 | 0.963 | 0.742 | 0.954 | 0.827 | 0.622 | 0.766 | 0.829 |
 epoch 180 step   100 | avg loss: 0.087 | miou(c): 0.873 | miou(i): 0.887
 epoch 180 step   200 | avg loss: 0.088 | miou(c): 0.871 | miou(i): 0.888
 epoch 180 step   300 | avg loss: 0.088 | miou(c): 0.869 | miou(i): 0.888
 epoch 180 step   400 | avg loss: 0.087 | miou(c): 0.869 | miou(i): 0.889
==== Epoch 180 ====
Training mIoU:
| Avg_c | Avg_i || Air   | Bag   | Cap   | Car   | Cha   | Ear   | Gui   | Kni   | Lam   | Lap   | Mot   | Mug   | Pis   | Roc   | Ska   | Tab   |
| 0.868 | 0.888 || 0.885 | 0.869 | 0.943 | 0.819 | 0.924 | 0.766 | 0.926 | 0.935 | 0.917 | 0.966 | 0.679 | 0.946 | 0.874 | 0.753 | 0.821 | 0.865 |
Testing mIoU:
| Avg_c | Avg_i || Air   | Bag   | Cap   | Car   | Cha   | Ear   | Gui   | Kni   | Lam   | Lap   | Mot   | Mug   | Pis   | Roc   | Ska   | Tab   |
| 0.837 | 0.863 || 0.845 | 0.832 | 0.873 | 0.800 | 0.917 | 0.778 | 0.917 | 0.869 | 0.860 | 0.964 | 0.741 | 0.954 | 0.829 | 0.616 | 0.768 | 0.831 |
 epoch 181 step   100 | avg loss: 0.088 | miou(c): 0.868 | miou(i): 0.886
 epoch 181 step   200 | avg loss: 0.088 | miou(c): 0.870 | miou(i): 0.887
 epoch 181 step   300 | avg loss: 0.088 | miou(c): 0.866 | miou(i): 0.887
 epoch 181 step   400 | avg loss: 0.088 | miou(c): 0.868 | miou(i): 0.888
==== Epoch 181 ====
Training mIoU:
| Avg_c | Avg_i || Air   | Bag   | Cap   | Car   | Cha   | Ear   | Gui   | Kni   | Lam   | Lap   | Mot   | Mug   | Pis   | Roc   | Ska   | Tab   |
| 0.867 | 0.888 || 0.884 | 0.863 | 0.929 | 0.820 | 0.924 | 0.774 | 0.926 | 0.936 | 0.918 | 0.967 | 0.674 | 0.943 | 0.875 | 0.756 | 0.819 | 0.864 |
Testing mIoU:
| Avg_c | Avg_i || Air   | Bag   | Cap   | Car   | Cha   | Ear   | Gui   | Kni   | Lam   | Lap   | Mot   | Mug   | Pis   | Roc   | Ska   | Tab   |
| 0.839 | 0.863 || 0.845 | 0.826 | 0.881 | 0.805 | 0.916 | 0.790 | 0.916 | 0.873 | 0.860 | 0.964 | 0.740 | 0.955 | 0.826 | 0.628 | 0.767 | 0.831 |
 epoch 182 step   100 | avg loss: 0.088 | miou(c): 0.866 | miou(i): 0.888
 epoch 182 step   200 | avg loss: 0.087 | miou(c): 0.865 | miou(i): 0.888
 epoch 182 step   300 | avg loss: 0.087 | miou(c): 0.864 | miou(i): 0.889
 epoch 182 step   400 | avg loss: 0.088 | miou(c): 0.866 | miou(i): 0.889
==== Epoch 182 ====
Training mIoU:
| Avg_c | Avg_i || Air   | Bag   | Cap   | Car   | Cha   | Ear   | Gui   | Kni   | Lam   | Lap   | Mot   | Mug   | Pis   | Roc   | Ska   | Tab   |
| 0.867 | 0.889 || 0.883 | 0.869 | 0.942 | 0.818 | 0.924 | 0.736 | 0.926 | 0.935 | 0.917 | 0.967 | 0.683 | 0.947 | 0.872 | 0.763 | 0.816 | 0.867 |
Testing mIoU:
| Avg_c | Avg_i || Air   | Bag   | Cap   | Car   | Cha   | Ear   | Gui   | Kni   | Lam   | Lap   | Mot   | Mug   | Pis   | Roc   | Ska   | Tab   |
| 0.837 | 0.863 || 0.849 | 0.819 | 0.867 | 0.805 | 0.917 | 0.783 | 0.917 | 0.870 | 0.857 | 0.964 | 0.750 | 0.959 | 0.816 | 0.615 | 0.772 | 0.831 |
 epoch 183 step   100 | avg loss: 0.086 | miou(c): 0.875 | miou(i): 0.888
 epoch 183 step   200 | avg loss: 0.088 | miou(c): 0.868 | miou(i): 0.888
 epoch 183 step   300 | avg loss: 0.088 | miou(c): 0.867 | miou(i): 0.889
 epoch 183 step   400 | avg loss: 0.088 | miou(c): 0.869 | miou(i): 0.888
==== Epoch 183 ====
Training mIoU:
| Avg_c | Avg_i || Air   | Bag   | Cap   | Car   | Cha   | Ear   | Gui   | Kni   | Lam   | Lap   | Mot   | Mug   | Pis   | Roc   | Ska   | Tab   |
| 0.868 | 0.888 || 0.884 | 0.871 | 0.944 | 0.819 | 0.925 | 0.765 | 0.927 | 0.937 | 0.915 | 0.967 | 0.678 | 0.945 | 0.873 | 0.762 | 0.817 | 0.865 |
Testing mIoU:
| Avg_c | Avg_i || Air   | Bag   | Cap   | Car   | Cha   | Ear   | Gui   | Kni   | Lam   | Lap   | Mot   | Mug   | Pis   | Roc   | Ska   | Tab   |
| 0.840 | 0.863 || 0.846 | 0.822 | 0.867 | 0.808 | 0.918 | 0.803 | 0.916 | 0.875 | 0.858 | 0.964 | 0.751 | 0.953 | 0.828 | 0.640 | 0.759 | 0.829 |
 epoch 184 step   100 | avg loss: 0.088 | miou(c): 0.868 | miou(i): 0.891
 epoch 184 step   200 | avg loss: 0.088 | miou(c): 0.872 | miou(i): 0.889
 epoch 184 step   300 | avg loss: 0.088 | miou(c): 0.873 | miou(i): 0.889
 epoch 184 step   400 | avg loss: 0.088 | miou(c): 0.870 | miou(i): 0.888
==== Epoch 184 ====
Training mIoU:
| Avg_c | Avg_i || Air   | Bag   | Cap   | Car   | Cha   | Ear   | Gui   | Kni   | Lam   | Lap   | Mot   | Mug   | Pis   | Roc   | Ska   | Tab   |
| 0.869 | 0.888 || 0.883 | 0.866 | 0.953 | 0.818 | 0.924 | 0.751 | 0.927 | 0.937 | 0.917 | 0.967 | 0.681 | 0.946 | 0.873 | 0.769 | 0.822 | 0.865 |
Testing mIoU:
| Avg_c | Avg_i || Air   | Bag   | Cap   | Car   | Cha   | Ear   | Gui   | Kni   | Lam   | Lap   | Mot   | Mug   | Pis   | Roc   | Ska   | Tab   |
| 0.840 | 0.863 || 0.848 | 0.828 | 0.884 | 0.808 | 0.915 | 0.774 | 0.919 | 0.874 | 0.857 | 0.964 | 0.751 | 0.953 | 0.823 | 0.637 | 0.771 | 0.828 |
 epoch 185 step   100 | avg loss: 0.087 | miou(c): 0.866 | miou(i): 0.887
 epoch 185 step   200 | avg loss: 0.087 | miou(c): 0.866 | miou(i): 0.888
 epoch 185 step   300 | avg loss: 0.088 | miou(c): 0.867 | miou(i): 0.888
 epoch 185 step   400 | avg loss: 0.088 | miou(c): 0.867 | miou(i): 0.888
==== Epoch 185 ====
Training mIoU:
| Avg_c | Avg_i || Air   | Bag   | Cap   | Car   | Cha   | Ear   | Gui   | Kni   | Lam   | Lap   | Mot   | Mug   | Pis   | Roc   | Ska   | Tab   |
| 0.868 | 0.888 || 0.884 | 0.853 | 0.943 | 0.819 | 0.923 | 0.773 | 0.926 | 0.936 | 0.915 | 0.967 | 0.683 | 0.945 | 0.873 | 0.775 | 0.811 | 0.865 |
Testing mIoU:
| Avg_c | Avg_i || Air   | Bag   | Cap   | Car   | Cha   | Ear   | Gui   | Kni   | Lam   | Lap   | Mot   | Mug   | Pis   | Roc   | Ska   | Tab   |
| 0.840 | 0.863 || 0.848 | 0.836 | 0.884 | 0.809 | 0.917 | 0.775 | 0.916 | 0.874 | 0.861 | 0.964 | 0.756 | 0.942 | 0.824 | 0.634 | 0.773 | 0.828 |
 epoch 186 step   100 | avg loss: 0.089 | miou(c): 0.864 | miou(i): 0.889
 epoch 186 step   200 | avg loss: 0.088 | miou(c): 0.868 | miou(i): 0.889
 epoch 186 step   300 | avg loss: 0.088 | miou(c): 0.867 | miou(i): 0.889
 epoch 186 step   400 | avg loss: 0.088 | miou(c): 0.865 | miou(i): 0.888
==== Epoch 186 ====
Training mIoU:
| Avg_c | Avg_i || Air   | Bag   | Cap   | Car   | Cha   | Ear   | Gui   | Kni   | Lam   | Lap   | Mot   | Mug   | Pis   | Roc   | Ska   | Tab   |
| 0.866 | 0.888 || 0.883 | 0.865 | 0.942 | 0.817 | 0.925 | 0.740 | 0.926 | 0.936 | 0.918 | 0.966 | 0.675 | 0.945 | 0.873 | 0.759 | 0.816 | 0.865 |
Testing mIoU:
| Avg_c | Avg_i || Air   | Bag   | Cap   | Car   | Cha   | Ear   | Gui   | Kni   | Lam   | Lap   | Mot   | Mug   | Pis   | Roc   | Ska   | Tab   |
| 0.840 | 0.862 || 0.843 | 0.826 | 0.890 | 0.805 | 0.916 | 0.787 | 0.917 | 0.873 | 0.857 | 0.964 | 0.749 | 0.955 | 0.827 | 0.641 | 0.767 | 0.828 |
 epoch 187 step   100 | avg loss: 0.087 | miou(c): 0.861 | miou(i): 0.890
 epoch 187 step   200 | avg loss: 0.088 | miou(c): 0.870 | miou(i): 0.889
 epoch 187 step   300 | avg loss: 0.088 | miou(c): 0.871 | miou(i): 0.889
 epoch 187 step   400 | avg loss: 0.088 | miou(c): 0.869 | miou(i): 0.888
==== Epoch 187 ====
Training mIoU:
| Avg_c | Avg_i || Air   | Bag   | Cap   | Car   | Cha   | Ear   | Gui   | Kni   | Lam   | Lap   | Mot   | Mug   | Pis   | Roc   | Ska   | Tab   |
| 0.869 | 0.888 || 0.884 | 0.855 | 0.956 | 0.817 | 0.923 | 0.766 | 0.927 | 0.937 | 0.917 | 0.966 | 0.679 | 0.946 | 0.872 | 0.766 | 0.822 | 0.865 |
Testing mIoU:
| Avg_c | Avg_i || Air   | Bag   | Cap   | Car   | Cha   | Ear   | Gui   | Kni   | Lam   | Lap   | Mot   | Mug   | Pis   | Roc   | Ska   | Tab   |
| 0.838 | 0.862 || 0.844 | 0.824 | 0.868 | 0.802 | 0.917 | 0.781 | 0.917 | 0.866 | 0.856 | 0.964 | 0.751 | 0.955 | 0.825 | 0.629 | 0.772 | 0.829 |
 epoch 188 step   100 | avg loss: 0.089 | miou(c): 0.867 | miou(i): 0.885
 epoch 188 step   200 | avg loss: 0.088 | miou(c): 0.867 | miou(i): 0.886
 epoch 188 step   300 | avg loss: 0.088 | miou(c): 0.865 | miou(i): 0.887
 epoch 188 step   400 | avg loss: 0.088 | miou(c): 0.867 | miou(i): 0.889
==== Epoch 188 ====
Training mIoU:
| Avg_c | Avg_i || Air   | Bag   | Cap   | Car   | Cha   | Ear   | Gui   | Kni   | Lam   | Lap   | Mot   | Mug   | Pis   | Roc   | Ska   | Tab   |
| 0.867 | 0.888 || 0.884 | 0.866 | 0.954 | 0.816 | 0.924 | 0.749 | 0.927 | 0.937 | 0.919 | 0.967 | 0.675 | 0.945 | 0.874 | 0.759 | 0.818 | 0.864 |
Testing mIoU:
| Avg_c | Avg_i || Air   | Bag   | Cap   | Car   | Cha   | Ear   | Gui   | Kni   | Lam   | Lap   | Mot   | Mug   | Pis   | Roc   | Ska   | Tab   |
| 0.836 | 0.862 || 0.843 | 0.810 | 0.860 | 0.805 | 0.918 | 0.776 | 0.917 | 0.873 | 0.858 | 0.964 | 0.744 | 0.952 | 0.821 | 0.636 | 0.767 | 0.829 |
 epoch 189 step   100 | avg loss: 0.087 | miou(c): 0.862 | miou(i): 0.889
 epoch 189 step   200 | avg loss: 0.088 | miou(c): 0.866 | miou(i): 0.887
 epoch 189 step   300 | avg loss: 0.088 | miou(c): 0.862 | miou(i): 0.887
 epoch 189 step   400 | avg loss: 0.088 | miou(c): 0.866 | miou(i): 0.887
==== Epoch 189 ====
Training mIoU:
| Avg_c | Avg_i || Air   | Bag   | Cap   | Car   | Cha   | Ear   | Gui   | Kni   | Lam   | Lap   | Mot   | Mug   | Pis   | Roc   | Ska   | Tab   |
| 0.866 | 0.888 || 0.884 | 0.871 | 0.943 | 0.817 | 0.925 | 0.759 | 0.926 | 0.936 | 0.916 | 0.967 | 0.680 | 0.946 | 0.872 | 0.741 | 0.813 | 0.863 |
Testing mIoU:
| Avg_c | Avg_i || Air   | Bag   | Cap   | Car   | Cha   | Ear   | Gui   | Kni   | Lam   | Lap   | Mot   | Mug   | Pis   | Roc   | Ska   | Tab   |
| 0.836 | 0.862 || 0.842 | 0.817 | 0.878 | 0.809 | 0.917 | 0.767 | 0.918 | 0.866 | 0.859 | 0.964 | 0.742 | 0.941 | 0.825 | 0.629 | 0.767 | 0.828 |
 epoch 190 step   100 | avg loss: 0.088 | miou(c): 0.868 | miou(i): 0.887
 epoch 190 step   200 | avg loss: 0.088 | miou(c): 0.869 | miou(i): 0.889
 epoch 190 step   300 | avg loss: 0.088 | miou(c): 0.868 | miou(i): 0.888
 epoch 190 step   400 | avg loss: 0.087 | miou(c): 0.870 | miou(i): 0.889
==== Epoch 190 ====
Training mIoU:
| Avg_c | Avg_i || Air   | Bag   | Cap   | Car   | Cha   | Ear   | Gui   | Kni   | Lam   | Lap   | Mot   | Mug   | Pis   | Roc   | Ska   | Tab   |
| 0.870 | 0.888 || 0.884 | 0.877 | 0.946 | 0.818 | 0.924 | 0.770 | 0.926 | 0.937 | 0.919 | 0.967 | 0.680 | 0.946 | 0.873 | 0.760 | 0.822 | 0.864 |
Testing mIoU:
| Avg_c | Avg_i || Air   | Bag   | Cap   | Car   | Cha   | Ear   | Gui   | Kni   | Lam   | Lap   | Mot   | Mug   | Pis   | Roc   | Ska   | Tab   |
| 0.838 | 0.862 || 0.847 | 0.816 | 0.880 | 0.805 | 0.916 | 0.778 | 0.918 | 0.875 | 0.859 | 0.963 | 0.746 | 0.960 | 0.827 | 0.619 | 0.767 | 0.827 |
 epoch 191 step   100 | avg loss: 0.087 | miou(c): 0.864 | miou(i): 0.889
 epoch 191 step   200 | avg loss: 0.087 | miou(c): 0.873 | miou(i): 0.889
 epoch 191 step   300 | avg loss: 0.088 | miou(c): 0.869 | miou(i): 0.888
 epoch 191 step   400 | avg loss: 0.088 | miou(c): 0.868 | miou(i): 0.889
==== Epoch 191 ====
Training mIoU:
| Avg_c | Avg_i || Air   | Bag   | Cap   | Car   | Cha   | Ear   | Gui   | Kni   | Lam   | Lap   | Mot   | Mug   | Pis   | Roc   | Ska   | Tab   |
| 0.868 | 0.889 || 0.885 | 0.876 | 0.931 | 0.817 | 0.924 | 0.741 | 0.926 | 0.937 | 0.916 | 0.967 | 0.692 | 0.943 | 0.875 | 0.766 | 0.821 | 0.865 |
Testing mIoU:
| Avg_c | Avg_i || Air   | Bag   | Cap   | Car   | Cha   | Ear   | Gui   | Kni   | Lam   | Lap   | Mot   | Mug   | Pis   | Roc   | Ska   | Tab   |
| 0.839 | 0.863 || 0.845 | 0.837 | 0.885 | 0.803 | 0.917 | 0.788 | 0.917 | 0.875 | 0.858 | 0.964 | 0.751 | 0.955 | 0.827 | 0.620 | 0.760 | 0.831 |
 epoch 192 step   100 | avg loss: 0.087 | miou(c): 0.863 | miou(i): 0.888
 epoch 192 step   200 | avg loss: 0.087 | miou(c): 0.862 | miou(i): 0.888
 epoch 192 step   300 | avg loss: 0.087 | miou(c): 0.866 | miou(i): 0.889
 epoch 192 step   400 | avg loss: 0.087 | miou(c): 0.867 | miou(i): 0.889
==== Epoch 192 ====
Training mIoU:
| Avg_c | Avg_i || Air   | Bag   | Cap   | Car   | Cha   | Ear   | Gui   | Kni   | Lam   | Lap   | Mot   | Mug   | Pis   | Roc   | Ska   | Tab   |
| 0.866 | 0.888 || 0.884 | 0.879 | 0.944 | 0.819 | 0.925 | 0.726 | 0.925 | 0.935 | 0.915 | 0.967 | 0.678 | 0.945 | 0.875 | 0.754 | 0.818 | 0.865 |
Testing mIoU:
| Avg_c | Avg_i || Air   | Bag   | Cap   | Car   | Cha   | Ear   | Gui   | Kni   | Lam   | Lap   | Mot   | Mug   | Pis   | Roc   | Ska   | Tab   |
| 0.838 | 0.863 || 0.843 | 0.819 | 0.872 | 0.806 | 0.917 | 0.784 | 0.916 | 0.866 | 0.856 | 0.962 | 0.754 | 0.959 | 0.828 | 0.631 | 0.764 | 0.831 |
 epoch 193 step   100 | avg loss: 0.089 | miou(c): 0.865 | miou(i): 0.889
 epoch 193 step   200 | avg loss: 0.087 | miou(c): 0.872 | miou(i): 0.890
 epoch 193 step   300 | avg loss: 0.087 | miou(c): 0.869 | miou(i): 0.889
 epoch 193 step   400 | avg loss: 0.087 | miou(c): 0.867 | miou(i): 0.889
==== Epoch 193 ====
Training mIoU:
| Avg_c | Avg_i || Air   | Bag   | Cap   | Car   | Cha   | Ear   | Gui   | Kni   | Lam   | Lap   | Mot   | Mug   | Pis   | Roc   | Ska   | Tab   |
| 0.867 | 0.888 || 0.883 | 0.863 | 0.942 | 0.817 | 0.924 | 0.749 | 0.927 | 0.937 | 0.917 | 0.967 | 0.678 | 0.945 | 0.873 | 0.766 | 0.816 | 0.864 |
Testing mIoU:
| Avg_c | Avg_i || Air   | Bag   | Cap   | Car   | Cha   | Ear   | Gui   | Kni   | Lam   | Lap   | Mot   | Mug   | Pis   | Roc   | Ska   | Tab   |
| 0.838 | 0.862 || 0.844 | 0.815 | 0.885 | 0.808 | 0.916 | 0.781 | 0.919 | 0.872 | 0.857 | 0.963 | 0.748 | 0.954 | 0.821 | 0.626 | 0.762 | 0.829 |
 epoch 194 step   100 | avg loss: 0.087 | miou(c): 0.871 | miou(i): 0.890
 epoch 194 step   200 | avg loss: 0.087 | miou(c): 0.870 | miou(i): 0.890
 epoch 194 step   300 | avg loss: 0.087 | miou(c): 0.867 | miou(i): 0.889
 epoch 194 step   400 | avg loss: 0.087 | miou(c): 0.866 | miou(i): 0.889
==== Epoch 194 ====
Training mIoU:
| Avg_c | Avg_i || Air   | Bag   | Cap   | Car   | Cha   | Ear   | Gui   | Kni   | Lam   | Lap   | Mot   | Mug   | Pis   | Roc   | Ska   | Tab   |
| 0.866 | 0.889 || 0.884 | 0.869 | 0.942 | 0.819 | 0.924 | 0.728 | 0.927 | 0.937 | 0.917 | 0.967 | 0.678 | 0.944 | 0.874 | 0.755 | 0.824 | 0.866 |
Testing mIoU:
| Avg_c | Avg_i || Air   | Bag   | Cap   | Car   | Cha   | Ear   | Gui   | Kni   | Lam   | Lap   | Mot   | Mug   | Pis   | Roc   | Ska   | Tab   |
| 0.839 | 0.861 || 0.843 | 0.833 | 0.873 | 0.803 | 0.917 | 0.782 | 0.918 | 0.872 | 0.856 | 0.964 | 0.752 | 0.955 | 0.822 | 0.643 | 0.769 | 0.826 |
 epoch 195 step   100 | avg loss: 0.088 | miou(c): 0.870 | miou(i): 0.889
 epoch 195 step   200 | avg loss: 0.088 | miou(c): 0.871 | miou(i): 0.887
 epoch 195 step   300 | avg loss: 0.088 | miou(c): 0.870 | miou(i): 0.887
 epoch 195 step   400 | avg loss: 0.088 | miou(c): 0.868 | miou(i): 0.887
==== Epoch 195 ====
Training mIoU:
| Avg_c | Avg_i || Air   | Bag   | Cap   | Car   | Cha   | Ear   | Gui   | Kni   | Lam   | Lap   | Mot   | Mug   | Pis   | Roc   | Ska   | Tab   |
| 0.867 | 0.887 || 0.883 | 0.875 | 0.928 | 0.814 | 0.924 | 0.757 | 0.925 | 0.936 | 0.917 | 0.966 | 0.683 | 0.945 | 0.874 | 0.750 | 0.822 | 0.863 |
Testing mIoU:
| Avg_c | Avg_i || Air   | Bag   | Cap   | Car   | Cha   | Ear   | Gui   | Kni   | Lam   | Lap   | Mot   | Mug   | Pis   | Roc   | Ska   | Tab   |
| 0.836 | 0.862 || 0.846 | 0.814 | 0.867 | 0.805 | 0.917 | 0.783 | 0.918 | 0.871 | 0.859 | 0.963 | 0.739 | 0.941 | 0.828 | 0.628 | 0.767 | 0.829 |
 epoch 196 step   100 | avg loss: 0.088 | miou(c): 0.851 | miou(i): 0.885
 epoch 196 step   200 | avg loss: 0.088 | miou(c): 0.861 | miou(i): 0.885
 epoch 196 step   300 | avg loss: 0.088 | miou(c): 0.862 | miou(i): 0.886
 epoch 196 step   400 | avg loss: 0.088 | miou(c): 0.864 | miou(i): 0.887
==== Epoch 196 ====
Training mIoU:
| Avg_c | Avg_i || Air   | Bag   | Cap   | Car   | Cha   | Ear   | Gui   | Kni   | Lam   | Lap   | Mot   | Mug   | Pis   | Roc   | Ska   | Tab   |
| 0.865 | 0.888 || 0.884 | 0.863 | 0.931 | 0.820 | 0.925 | 0.721 | 0.926 | 0.937 | 0.917 | 0.967 | 0.683 | 0.945 | 0.872 | 0.763 | 0.819 | 0.864 |
Testing mIoU:
| Avg_c | Avg_i || Air   | Bag   | Cap   | Car   | Cha   | Ear   | Gui   | Kni   | Lam   | Lap   | Mot   | Mug   | Pis   | Roc   | Ska   | Tab   |
| 0.837 | 0.862 || 0.844 | 0.815 | 0.875 | 0.802 | 0.917 | 0.782 | 0.917 | 0.874 | 0.859 | 0.965 | 0.746 | 0.940 | 0.827 | 0.629 | 0.764 | 0.829 |
 epoch 197 step   100 | avg loss: 0.089 | miou(c): 0.847 | miou(i): 0.886
 epoch 197 step   200 | avg loss: 0.088 | miou(c): 0.863 | miou(i): 0.888
 epoch 197 step   300 | avg loss: 0.088 | miou(c): 0.866 | miou(i): 0.889
 epoch 197 step   400 | avg loss: 0.088 | miou(c): 0.867 | miou(i): 0.889
==== Epoch 197 ====
Training mIoU:
| Avg_c | Avg_i || Air   | Bag   | Cap   | Car   | Cha   | Ear   | Gui   | Kni   | Lam   | Lap   | Mot   | Mug   | Pis   | Roc   | Ska   | Tab   |
| 0.867 | 0.889 || 0.883 | 0.866 | 0.943 | 0.816 | 0.924 | 0.758 | 0.925 | 0.937 | 0.921 | 0.966 | 0.684 | 0.944 | 0.872 | 0.760 | 0.807 | 0.866 |
Testing mIoU:
| Avg_c | Avg_i || Air   | Bag   | Cap   | Car   | Cha   | Ear   | Gui   | Kni   | Lam   | Lap   | Mot   | Mug   | Pis   | Roc   | Ska   | Tab   |
| 0.839 | 0.863 || 0.846 | 0.833 | 0.869 | 0.806 | 0.917 | 0.779 | 0.917 | 0.876 | 0.859 | 0.963 | 0.738 | 0.958 | 0.824 | 0.636 | 0.769 | 0.831 |
 epoch 198 step   100 | avg loss: 0.088 | miou(c): 0.863 | miou(i): 0.887
 epoch 198 step   200 | avg loss: 0.087 | miou(c): 0.862 | miou(i): 0.888
 epoch 198 step   300 | avg loss: 0.087 | miou(c): 0.865 | miou(i): 0.888
 epoch 198 step   400 | avg loss: 0.087 | miou(c): 0.866 | miou(i): 0.888
==== Epoch 198 ====
Training mIoU:
| Avg_c | Avg_i || Air   | Bag   | Cap   | Car   | Cha   | Ear   | Gui   | Kni   | Lam   | Lap   | Mot   | Mug   | Pis   | Roc   | Ska   | Tab   |
| 0.866 | 0.888 || 0.883 | 0.860 | 0.943 | 0.816 | 0.924 | 0.751 | 0.926 | 0.935 | 0.918 | 0.967 | 0.678 | 0.944 | 0.874 | 0.755 | 0.811 | 0.865 |
Testing mIoU:
| Avg_c | Avg_i || Air   | Bag   | Cap   | Car   | Cha   | Ear   | Gui   | Kni   | Lam   | Lap   | Mot   | Mug   | Pis   | Roc   | Ska   | Tab   |
| 0.837 | 0.863 || 0.846 | 0.810 | 0.870 | 0.802 | 0.918 | 0.790 | 0.919 | 0.873 | 0.857 | 0.964 | 0.745 | 0.957 | 0.828 | 0.620 | 0.768 | 0.830 |
 epoch 199 step   100 | avg loss: 0.089 | miou(c): 0.873 | miou(i): 0.885
 epoch 199 step   200 | avg loss: 0.089 | miou(c): 0.869 | miou(i): 0.886
 epoch 199 step   300 | avg loss: 0.088 | miou(c): 0.866 | miou(i): 0.888
 epoch 199 step   400 | avg loss: 0.088 | miou(c): 0.866 | miou(i): 0.888
==== Epoch 199 ====
Training mIoU:
| Avg_c | Avg_i || Air   | Bag   | Cap   | Car   | Cha   | Ear   | Gui   | Kni   | Lam   | Lap   | Mot   | Mug   | Pis   | Roc   | Ska   | Tab   |
| 0.865 | 0.888 || 0.883 | 0.868 | 0.929 | 0.818 | 0.925 | 0.745 | 0.926 | 0.936 | 0.916 | 0.967 | 0.680 | 0.945 | 0.870 | 0.756 | 0.819 | 0.865 |
Testing mIoU:
| Avg_c | Avg_i || Air   | Bag   | Cap   | Car   | Cha   | Ear   | Gui   | Kni   | Lam   | Lap   | Mot   | Mug   | Pis   | Roc   | Ska   | Tab   |
| 0.836 | 0.862 || 0.845 | 0.820 | 0.878 | 0.804 | 0.916 | 0.757 | 0.920 | 0.875 | 0.855 | 0.964 | 0.746 | 0.953 | 0.828 | 0.623 | 0.770 | 0.828 |
 epoch 200 step   100 | avg loss: 0.084 | miou(c): 0.865 | miou(i): 0.890
 epoch 200 step   200 | avg loss: 0.086 | miou(c): 0.870 | miou(i): 0.890
 epoch 200 step   300 | avg loss: 0.087 | miou(c): 0.870 | miou(i): 0.889
 epoch 200 step   400 | avg loss: 0.087 | miou(c): 0.870 | miou(i): 0.889
==== Epoch 200 ====
Training mIoU:
| Avg_c | Avg_i || Air   | Bag   | Cap   | Car   | Cha   | Ear   | Gui   | Kni   | Lam   | Lap   | Mot   | Mug   | Pis   | Roc   | Ska   | Tab   |
| 0.870 | 0.889 || 0.883 | 0.881 | 0.947 | 0.818 | 0.925 | 0.762 | 0.927 | 0.937 | 0.918 | 0.966 | 0.682 | 0.941 | 0.874 | 0.773 | 0.821 | 0.865 |
Testing mIoU:
| Avg_c | Avg_i || Air   | Bag   | Cap   | Car   | Cha   | Ear   | Gui   | Kni   | Lam   | Lap   | Mot   | Mug   | Pis   | Roc   | Ska   | Tab   |
| 0.836 | 0.862 || 0.845 | 0.804 | 0.874 | 0.802 | 0.918 | 0.782 | 0.917 | 0.872 | 0.859 | 0.963 | 0.742 | 0.954 | 0.825 | 0.624 | 0.771 | 0.828 |
