# Supplementary material for: LSPConv: local spatial projection convolution for point cloud analysis
Source: PeerJ Comput Sci. 2024 Jan 5;10:e1738. doi: 10.7717/peerj-cs.1738 (PMC10773920; doi:10.7717/peerj-cs.1738)
Supplement: Supplemental Information 2 [file peerj-cs-10-1738-s002.zip › Experimental results/Evaluation/clasification_ModelNet40_resualt.log]

Namespace(Tmax=250, batch_size=32, dataset='modelnet40', dropout=0.5, emb_dims=1024, epochs=500, eval=False, gpu_idx=7, k=20, lr=0.001, model='model_cls', model_path='', momentum=0.9, name='ori_feat_MN40_2048', num_points=2048, seed=1, test_batch_size=16, use_sgd=False)
Using GPU: 7
Using model: model_cls
Namespace(Tmax=250, batch_size=32, dataset='modelnet40', dropout=0.5, emb_dims=1024, epochs=500, eval=False, gpu_idx=7, k=20, lr=0.001, model='model_cls', model_path='', momentum=0.9, name='ori_feat_MN40_2048', num_points=2048, seed=1, test_batch_size=16, use_sgd=False)
Using GPU: 7
Using model: model_cls
EPOCH #0  lr = 0.001
Train 0, loss: 3.162002, train acc: 0.256107, train avg acc: 0.122690
Test 0, loss: 2.519030, test acc: 0.457050, test avg acc: 0.334337
Current best saved in: ********** models/ori_feat_MN40_2048/models/model.t7 **********
EPOCH #1  lr = 0.001
Train 1, loss: 2.359338, train acc: 0.564027, train avg acc: 0.361667
Test 1, loss: 2.081459, test acc: 0.636143, test avg acc: 0.496686
Current best saved in: ********** models/ori_feat_MN40_2048/models/model.t7 **********
EPOCH #2  lr = 0.001
Train 2, loss: 2.095922, train acc: 0.684548, train avg acc: 0.522625
Test 2, loss: 1.944057, test acc: 0.728525, test avg acc: 0.643291
Current best saved in: ********** models/ori_feat_MN40_2048/models/model.t7 **********
EPOCH #3  lr = 0.001
Train 3, loss: 1.987350, train acc: 0.732390, train avg acc: 0.604128
Test 3, loss: 1.809575, test acc: 0.802674, test avg acc: 0.707471
Current best saved in: ********** models/ori_feat_MN40_2048/models/model.t7 **********
EPOCH #4  lr = 0.001
Train 4, loss: 1.910307, train acc: 0.774125, train avg acc: 0.655444
Test 4, loss: 1.755898, test acc: 0.829417, test avg acc: 0.764593
Current best saved in: ********** models/ori_feat_MN40_2048/models/model.t7 **********
EPOCH #5  lr = 0.001
Train 5, loss: 1.864259, train acc: 0.789088, train avg acc: 0.685034
Test 5, loss: 1.651369, test acc: 0.864668, test avg acc: 0.791866
Current best saved in: ********** models/ori_feat_MN40_2048/models/model.t7 **********
EPOCH #6  lr = 0.001
Train 6, loss: 1.816122, train acc: 0.811177, train avg acc: 0.719553
Test 6, loss: 1.658431, test acc: 0.871961, test avg acc: 0.803233
Current best saved in: ********** models/ori_feat_MN40_2048/models/model.t7 **********
EPOCH #7  lr = 0.001
Train 7, loss: 1.780301, train acc: 0.826445, train avg acc: 0.734882
Test 7, loss: 1.656396, test acc: 0.866288, test avg acc: 0.815198
EPOCH #8  lr = 0.001
Train 8, loss: 1.757022, train acc: 0.835708, train avg acc: 0.750994
Test 8, loss: 1.620065, test acc: 0.882901, test avg acc: 0.822959
Current best saved in: ********** models/ori_feat_MN40_2048/models/model.t7 **********
EPOCH #9  lr = 0.001
Train 9, loss: 1.735490, train acc: 0.845480, train avg acc: 0.766718
Test 9, loss: 1.607624, test acc: 0.880065, test avg acc: 0.823390
EPOCH #10  lr = 0.001
Train 10, loss: 1.719543, train acc: 0.852402, train avg acc: 0.776166
Test 10, loss: 1.591783, test acc: 0.886953, test avg acc: 0.824930
Current best saved in: ********** models/ori_feat_MN40_2048/models/model.t7 **********
EPOCH #11  lr = 0.001
Train 11, loss: 1.702728, train acc: 0.858917, train avg acc: 0.782223
Test 11, loss: 1.591914, test acc: 0.884117, test avg acc: 0.832017
EPOCH #12  lr = 0.001
Train 12, loss: 1.688144, train acc: 0.863192, train avg acc: 0.791440
Test 12, loss: 1.550118, test acc: 0.901945, test avg acc: 0.843087
Current best saved in: ********** models/ori_feat_MN40_2048/models/model.t7 **********
EPOCH #13  lr = 0.001
Train 13, loss: 1.683256, train acc: 0.863701, train avg acc: 0.787952
Test 13, loss: 1.570463, test acc: 0.893031, test avg acc: 0.828930
EPOCH #14  lr = 0.001
Train 14, loss: 1.662873, train acc: 0.871030, train avg acc: 0.802273
Test 14, loss: 1.552131, test acc: 0.902350, test avg acc: 0.849378
Current best saved in: ********** models/ori_feat_MN40_2048/models/model.t7 **********
EPOCH #15  lr = 0.001
Train 15, loss: 1.655923, train acc: 0.879784, train avg acc: 0.816303
Test 15, loss: 1.543728, test acc: 0.908833, test avg acc: 0.854087
Current best saved in: ********** models/ori_feat_MN40_2048/models/model.t7 **********
EPOCH #16  lr = 0.001
Train 16, loss: 1.649917, train acc: 0.880395, train avg acc: 0.817050
Test 16, loss: 1.543539, test acc: 0.905997, test avg acc: 0.853965
EPOCH #17  lr = 0.001
Train 17, loss: 1.634373, train acc: 0.884568, train avg acc: 0.825724
Test 17, loss: 1.546380, test acc: 0.913290, test avg acc: 0.856587
Current best saved in: ********** models/ori_feat_MN40_2048/models/model.t7 **********
EPOCH #18  lr = 0.001
Train 18, loss: 1.620853, train acc: 0.888844, train avg acc: 0.830486
Test 18, loss: 1.541821, test acc: 0.903160, test avg acc: 0.841680
EPOCH #19  lr = 0.001
Train 19, loss: 1.621088, train acc: 0.894035, train avg acc: 0.838577
Test 19, loss: 1.525088, test acc: 0.906807, test avg acc: 0.859547
EPOCH #20  lr = 0.001
Train 20, loss: 1.614315, train acc: 0.895257, train avg acc: 0.839414
Test 20, loss: 1.553633, test acc: 0.896272, test avg acc: 0.856930
EPOCH #21  lr = 0.001
Train 21, loss: 1.610404, train acc: 0.894646, train avg acc: 0.839007
Test 21, loss: 1.533734, test acc: 0.902755, test avg acc: 0.860808
EPOCH #22  lr = 0.001
Train 22, loss: 1.604021, train acc: 0.896173, train avg acc: 0.842016
Test 22, loss: 1.522869, test acc: 0.911669, test avg acc: 0.860343
EPOCH #23  lr = 0.001
Train 23, loss: 1.594652, train acc: 0.900550, train avg acc: 0.849668
Test 23, loss: 1.513541, test acc: 0.910454, test avg acc: 0.856384
EPOCH #24  lr = 0.001
Train 24, loss: 1.594316, train acc: 0.898717, train avg acc: 0.847459
Test 24, loss: 1.514949, test acc: 0.909238, test avg acc: 0.862047
EPOCH #25  lr = 0.001
Train 25, loss: 1.580650, train acc: 0.908795, train avg acc: 0.859500
Test 25, loss: 1.504045, test acc: 0.914100, test avg acc: 0.870488
Current best saved in: ********** models/ori_feat_MN40_2048/models/model.t7 **********
EPOCH #26  lr = 0.001
Train 26, loss: 1.568762, train acc: 0.909100, train avg acc: 0.859873
Test 26, loss: 1.525239, test acc: 0.898298, test avg acc: 0.851547
EPOCH #27  lr = 0.001
Train 27, loss: 1.573901, train acc: 0.907675, train avg acc: 0.860871
Test 27, loss: 1.504446, test acc: 0.915721, test avg acc: 0.883122
Current best saved in: ********** models/ori_feat_MN40_2048/models/model.t7 **********
EPOCH #28  lr = 0.001
Train 28, loss: 1.568130, train acc: 0.912663, train avg acc: 0.866079
Test 28, loss: 1.515297, test acc: 0.902350, test avg acc: 0.853215
EPOCH #29  lr = 0.001
Train 29, loss: 1.561780, train acc: 0.913579, train avg acc: 0.870185
Test 29, loss: 1.485638, test acc: 0.924635, test avg acc: 0.872948
Current best saved in: ********** models/ori_feat_MN40_2048/models/model.t7 **********
EPOCH #30  lr = 0.001
Train 30, loss: 1.559534, train acc: 0.915513, train avg acc: 0.869877
Test 30, loss: 1.517164, test acc: 0.907618, test avg acc: 0.872581
EPOCH #31  lr = 0.001
Train 31, loss: 1.551452, train acc: 0.920399, train avg acc: 0.879105
Test 31, loss: 1.495364, test acc: 0.912075, test avg acc: 0.869378
EPOCH #32  lr = 0.001
Train 32, loss: 1.550276, train acc: 0.921722, train avg acc: 0.879753
Test 32, loss: 1.485019, test acc: 0.917747, test avg acc: 0.883326
EPOCH #33  lr = 0.001
Train 33, loss: 1.544468, train acc: 0.924980, train avg acc: 0.883811
Test 33, loss: 1.502794, test acc: 0.913695, test avg acc: 0.878424
EPOCH #34  lr = 0.001
Train 34, loss: 1.541272, train acc: 0.923555, train avg acc: 0.882151
Test 34, loss: 1.489563, test acc: 0.916937, test avg acc: 0.873430
EPOCH #35  lr = 0.001
Train 35, loss: 1.533661, train acc: 0.928542, train avg acc: 0.889162
Test 35, loss: 1.506298, test acc: 0.915316, test avg acc: 0.867442
EPOCH #36  lr = 0.001
Train 36, loss: 1.531049, train acc: 0.928033, train avg acc: 0.888065
Test 36, loss: 1.486393, test acc: 0.922204, test avg acc: 0.887331
EPOCH #37  lr = 0.001
Train 37, loss: 1.530531, train acc: 0.929764, train avg acc: 0.892987
Test 37, loss: 1.495942, test acc: 0.910049, test avg acc: 0.867174
EPOCH #38  lr = 0.001
Train 38, loss: 1.522808, train acc: 0.928746, train avg acc: 0.888889
Test 38, loss: 1.479969, test acc: 0.917747, test avg acc: 0.874878
EPOCH #39  lr = 0.001
Train 39, loss: 1.523410, train acc: 0.931189, train avg acc: 0.895267
Test 39, loss: 1.476806, test acc: 0.920583, test avg acc: 0.879378
EPOCH #40  lr = 0.001
Train 40, loss: 1.521411, train acc: 0.932919, train avg acc: 0.898869
Test 40, loss: 1.498553, test acc: 0.908428, test avg acc: 0.866965
EPOCH #41  lr = 0.001
Train 41, loss: 1.515167, train acc: 0.932309, train avg acc: 0.896437
Test 41, loss: 1.489044, test acc: 0.916532, test avg acc: 0.871256
EPOCH #42  lr = 0.001
Train 42, loss: 1.515033, train acc: 0.933937, train avg acc: 0.900139
Test 42, loss: 1.489297, test acc: 0.920583, test avg acc: 0.893576
EPOCH #43  lr = 0.001
Train 43, loss: 1.516576, train acc: 0.932003, train avg acc: 0.897211
Test 43, loss: 1.477999, test acc: 0.916532, test avg acc: 0.876174
EPOCH #44  lr = 0.001
Train 44, loss: 1.508868, train acc: 0.934955, train avg acc: 0.897416
Test 44, loss: 1.479305, test acc: 0.921799, test avg acc: 0.889709
EPOCH #45  lr = 0.001
Train 45, loss: 1.511123, train acc: 0.937805, train avg acc: 0.905816
Test 45, loss: 1.485219, test acc: 0.915316, test avg acc: 0.873936
EPOCH #46  lr = 0.001
Train 46, loss: 1.503504, train acc: 0.939332, train avg acc: 0.905739
Test 46, loss: 1.473542, test acc: 0.919368, test avg acc: 0.878913
EPOCH #47  lr = 0.001
Train 47, loss: 1.504169, train acc: 0.938823, train avg acc: 0.906987
Test 47, loss: 1.481950, test acc: 0.913290, test avg acc: 0.882227
EPOCH #48  lr = 0.001
Train 48, loss: 1.500047, train acc: 0.940452, train avg acc: 0.907813
Test 48, loss: 1.482270, test acc: 0.915721, test avg acc: 0.879174
EPOCH #49  lr = 0.001
Train 49, loss: 1.497444, train acc: 0.938721, train avg acc: 0.906744
Test 49, loss: 1.480076, test acc: 0.912885, test avg acc: 0.877169
EPOCH #50  lr = 0.001
Train 50, loss: 1.493114, train acc: 0.944931, train avg acc: 0.915634
Test 50, loss: 1.475487, test acc: 0.920989, test avg acc: 0.882372
EPOCH #51  lr = 0.001
Train 51, loss: 1.493843, train acc: 0.940452, train avg acc: 0.909303
Test 51, loss: 1.479217, test acc: 0.913290, test avg acc: 0.884209
EPOCH #52  lr = 0.001
Train 52, loss: 1.489886, train acc: 0.942793, train avg acc: 0.913319
Test 52, loss: 1.466146, test acc: 0.920583, test avg acc: 0.889244
EPOCH #53  lr = 0.001
Train 53, loss: 1.487561, train acc: 0.947679, train avg acc: 0.918758
Test 53, loss: 1.472446, test acc: 0.918963, test avg acc: 0.879122
EPOCH #54  lr = 0.001
Train 54, loss: 1.483171, train acc: 0.947781, train avg acc: 0.918966
Test 54, loss: 1.475703, test acc: 0.923015, test avg acc: 0.881744
EPOCH #55  lr = 0.001
Train 55, loss: 1.485417, train acc: 0.945338, train avg acc: 0.915098
Test 55, loss: 1.469065, test acc: 0.926256, test avg acc: 0.891541
Current best saved in: ********** models/ori_feat_MN40_2048/models/model.t7 **********
EPOCH #56  lr = 0.001
Train 56, loss: 1.480099, train acc: 0.949511, train avg acc: 0.925566
Test 56, loss: 1.464066, test acc: 0.920989, test avg acc: 0.880709
EPOCH #57  lr = 0.001
Train 57, loss: 1.475335, train acc: 0.951140, train avg acc: 0.925593
Test 57, loss: 1.481076, test acc: 0.918558, test avg acc: 0.882924
EPOCH #58  lr = 0.001
Train 58, loss: 1.475890, train acc: 0.950835, train avg acc: 0.924660
Test 58, loss: 1.489038, test acc: 0.919773, test avg acc: 0.890616
EPOCH #59  lr = 0.001
Train 59, loss: 1.471267, train acc: 0.951242, train avg acc: 0.928099
Test 59, loss: 1.468178, test acc: 0.920583, test avg acc: 0.885581
EPOCH #60  lr = 0.001
Train 60, loss: 1.471701, train acc: 0.952362, train avg acc: 0.928535
Test 60, loss: 1.465087, test acc: 0.921394, test avg acc: 0.888872
EPOCH #61  lr = 0.001
Train 61, loss: 1.466000, train acc: 0.950631, train avg acc: 0.925164
Test 61, loss: 1.469046, test acc: 0.920583, test avg acc: 0.887959
EPOCH #62  lr = 0.001
Train 62, loss: 1.468826, train acc: 0.952565, train avg acc: 0.926496
Test 62, loss: 1.478775, test acc: 0.921394, test avg acc: 0.895331
EPOCH #63  lr = 0.001
Train 63, loss: 1.468879, train acc: 0.952972, train avg acc: 0.927416
Test 63, loss: 1.473967, test acc: 0.920178, test avg acc: 0.888744
EPOCH #64  lr = 0.001
Train 64, loss: 1.465320, train acc: 0.953583, train avg acc: 0.928315
Test 64, loss: 1.472508, test acc: 0.919368, test avg acc: 0.884174
EPOCH #65  lr = 0.001
Train 65, loss: 1.461004, train acc: 0.954703, train avg acc: 0.931044
Test 65, loss: 1.467842, test acc: 0.924635, test avg acc: 0.895291
EPOCH #66  lr = 0.001
Train 66, loss: 1.459433, train acc: 0.955924, train avg acc: 0.934457
Test 66, loss: 1.475829, test acc: 0.922609, test avg acc: 0.895326
EPOCH #67  lr = 0.001
Train 67, loss: 1.458966, train acc: 0.955924, train avg acc: 0.929492
Test 67, loss: 1.486377, test acc: 0.916937, test avg acc: 0.887674
EPOCH #68  lr = 0.001
Train 68, loss: 1.458709, train acc: 0.957451, train avg acc: 0.934852
Test 68, loss: 1.475695, test acc: 0.923015, test avg acc: 0.898907
EPOCH #69  lr = 0.001
Train 69, loss: 1.458001, train acc: 0.954601, train avg acc: 0.929873
Test 69, loss: 1.464291, test acc: 0.927066, test avg acc: 0.888081
Current best saved in: ********** models/ori_feat_MN40_2048/models/model.t7 **********
EPOCH #70  lr = 0.001
Train 70, loss: 1.460905, train acc: 0.953888, train avg acc: 0.930505
Test 70, loss: 1.470920, test acc: 0.927066, test avg acc: 0.900157
EPOCH #71  lr = 0.001
Train 71, loss: 1.454157, train acc: 0.957044, train avg acc: 0.936289
Test 71, loss: 1.476485, test acc: 0.921394, test avg acc: 0.895326
EPOCH #72  lr = 0.001
Train 72, loss: 1.454358, train acc: 0.959182, train avg acc: 0.938019
Test 72, loss: 1.468650, test acc: 0.921394, test avg acc: 0.889169
EPOCH #73  lr = 0.001
Train 73, loss: 1.449156, train acc: 0.959589, train avg acc: 0.938178
Test 73, loss: 1.465293, test acc: 0.925851, test avg acc: 0.897785
EPOCH #74  lr = 0.001
Train 74, loss: 1.450143, train acc: 0.960505, train avg acc: 0.939463
Test 74, loss: 1.476619, test acc: 0.916532, test avg acc: 0.888134
EPOCH #75  lr = 0.001
Train 75, loss: 1.446991, train acc: 0.961930, train avg acc: 0.942250
Test 75, loss: 1.470740, test acc: 0.923825, test avg acc: 0.892576
EPOCH #76  lr = 0.001
Train 76, loss: 1.451605, train acc: 0.958571, train avg acc: 0.938392
Test 76, loss: 1.466587, test acc: 0.921799, test avg acc: 0.874384
EPOCH #77  lr = 0.001
Train 77, loss: 1.448316, train acc: 0.960301, train avg acc: 0.941640
Test 77, loss: 1.465050, test acc: 0.913695, test avg acc: 0.873756
EPOCH #78  lr = 0.001
Train 78, loss: 1.444722, train acc: 0.961217, train avg acc: 0.943123
Test 78, loss: 1.456832, test acc: 0.925446, test avg acc: 0.889576
EPOCH #79  lr = 0.001
Train 79, loss: 1.441968, train acc: 0.965289, train avg acc: 0.947297
Test 79, loss: 1.456250, test acc: 0.924230, test avg acc: 0.893581
EPOCH #80  lr = 0.001
Train 80, loss: 1.443897, train acc: 0.962541, train avg acc: 0.943803
Test 80, loss: 1.486749, test acc: 0.912885, test avg acc: 0.888669
EPOCH #81  lr = 0.001
Train 81, loss: 1.438941, train acc: 0.962032, train avg acc: 0.942464
Test 81, loss: 1.467795, test acc: 0.925446, test avg acc: 0.894703
EPOCH #82  lr = 0.001
Train 82, loss: 1.439964, train acc: 0.961930, train avg acc: 0.941171
Test 82, loss: 1.484802, test acc: 0.916126, test avg acc: 0.892419
EPOCH #83  lr = 0.001
Train 83, loss: 1.435507, train acc: 0.964475, train avg acc: 0.945769
Test 83, loss: 1.460734, test acc: 0.919368, test avg acc: 0.889250
EPOCH #84  lr = 0.001
Train 84, loss: 1.433835, train acc: 0.964780, train avg acc: 0.947388
Test 84, loss: 1.468558, test acc: 0.916532, test avg acc: 0.895215
EPOCH #85  lr = 0.001
Train 85, loss: 1.432423, train acc: 0.965187, train avg acc: 0.946831
Test 85, loss: 1.459878, test acc: 0.927066, test avg acc: 0.893924
EPOCH #86  lr = 0.001
Train 86, loss: 1.431681, train acc: 0.964882, train avg acc: 0.945779
Test 86, loss: 1.472522, test acc: 0.922204, test avg acc: 0.889576
EPOCH #87  lr = 0.001
Train 87, loss: 1.429879, train acc: 0.968750, train avg acc: 0.951933
Test 87, loss: 1.460902, test acc: 0.925446, test avg acc: 0.893163
EPOCH #88  lr = 0.001
Train 88, loss: 1.435215, train acc: 0.964068, train avg acc: 0.943424
Test 88, loss: 1.480369, test acc: 0.920989, test avg acc: 0.888506
EPOCH #89  lr = 0.001
Train 89, loss: 1.432036, train acc: 0.969361, train avg acc: 0.952637
Test 89, loss: 1.475144, test acc: 0.916532, test avg acc: 0.888203
EPOCH #90  lr = 0.001
Train 90, loss: 1.428639, train acc: 0.966409, train avg acc: 0.946595
Test 90, loss: 1.465777, test acc: 0.919368, test avg acc: 0.886791
EPOCH #91  lr = 0.001
Train 91, loss: 1.423487, train acc: 0.969971, train avg acc: 0.953157
Test 91, loss: 1.470048, test acc: 0.914100, test avg acc: 0.879797
EPOCH #92  lr = 0.001
Train 92, loss: 1.428274, train acc: 0.969361, train avg acc: 0.954041
Test 92, loss: 1.465170, test acc: 0.919773, test avg acc: 0.884000
EPOCH #93  lr = 0.001
Train 93, loss: 1.431789, train acc: 0.965493, train avg acc: 0.948312
Test 93, loss: 1.463329, test acc: 0.920989, test avg acc: 0.885587
EPOCH #94  lr = 0.001
Train 94, loss: 1.425902, train acc: 0.967427, train avg acc: 0.951141
Test 94, loss: 1.453849, test acc: 0.919773, test avg acc: 0.879663
EPOCH #95  lr = 0.001
Train 95, loss: 1.425211, train acc: 0.969564, train avg acc: 0.954173
Test 95, loss: 1.464079, test acc: 0.924635, test avg acc: 0.886081
EPOCH #96  lr = 0.001
Train 96, loss: 1.427614, train acc: 0.968241, train avg acc: 0.950321
Test 96, loss: 1.471696, test acc: 0.915316, test avg acc: 0.885866
EPOCH #97  lr = 0.001
Train 97, loss: 1.426266, train acc: 0.968648, train avg acc: 0.952262
Test 97, loss: 1.464582, test acc: 0.920989, test avg acc: 0.884378
EPOCH #98  lr = 0.001
Train 98, loss: 1.421786, train acc: 0.970175, train avg acc: 0.955616
Test 98, loss: 1.449134, test acc: 0.919368, test avg acc: 0.882965
EPOCH #99  lr = 0.001
Train 99, loss: 1.418853, train acc: 0.970786, train avg acc: 0.955824
Test 99, loss: 1.455219, test acc: 0.923015, test avg acc: 0.885872
EPOCH #100  lr = 0.001
Train 100, loss: 1.417548, train acc: 0.975265, train avg acc: 0.962299
Test 100, loss: 1.461879, test acc: 0.913695, test avg acc: 0.889000
EPOCH #101  lr = 0.001
Train 101, loss: 1.421138, train acc: 0.969870, train avg acc: 0.954503
Test 101, loss: 1.469040, test acc: 0.918558, test avg acc: 0.879500
EPOCH #102  lr = 0.001
Train 102, loss: 1.417301, train acc: 0.972618, train avg acc: 0.958348
Test 102, loss: 1.464279, test acc: 0.922609, test avg acc: 0.885791
EPOCH #103  lr = 0.001
Train 103, loss: 1.413733, train acc: 0.974349, train avg acc: 0.960715
Test 103, loss: 1.461262, test acc: 0.923420, test avg acc: 0.887965
EPOCH #104  lr = 0.001
Train 104, loss: 1.415292, train acc: 0.972923, train avg acc: 0.960184
Test 104, loss: 1.459439, test acc: 0.920989, test avg acc: 0.885291
EPOCH #105  lr = 0.001
Train 105, loss: 1.416029, train acc: 0.970582, train avg acc: 0.956680
Test 105, loss: 1.462999, test acc: 0.920178, test avg acc: 0.883616
EPOCH #106  lr = 0.001
Train 106, loss: 1.412039, train acc: 0.974959, train avg acc: 0.961872
Test 106, loss: 1.461643, test acc: 0.917747, test avg acc: 0.884831
EPOCH #107  lr = 0.001
Train 107, loss: 1.411038, train acc: 0.974756, train avg acc: 0.961509
Test 107, loss: 1.457919, test acc: 0.922609, test avg acc: 0.887959
EPOCH #108  lr = 0.001
Train 108, loss: 1.412774, train acc: 0.975468, train avg acc: 0.962793
Test 108, loss: 1.456447, test acc: 0.925446, test avg acc: 0.891831
EPOCH #109  lr = 0.001
Train 109, loss: 1.413327, train acc: 0.974349, train avg acc: 0.961388
Test 109, loss: 1.474037, test acc: 0.912075, test avg acc: 0.890500
EPOCH #110  lr = 0.001
Train 110, loss: 1.409678, train acc: 0.973636, train avg acc: 0.957681
Test 110, loss: 1.457447, test acc: 0.920583, test avg acc: 0.879837
EPOCH #111  lr = 0.001
Train 111, loss: 1.411592, train acc: 0.973840, train avg acc: 0.960369
Test 111, loss: 1.459183, test acc: 0.919368, test avg acc: 0.883756
EPOCH #112  lr = 0.001
Train 112, loss: 1.410067, train acc: 0.975265, train avg acc: 0.963378
Test 112, loss: 1.456241, test acc: 0.920989, test avg acc: 0.882378
EPOCH #113  lr = 0.001
Train 113, loss: 1.409944, train acc: 0.975570, train avg acc: 0.961206
Test 113, loss: 1.477696, test acc: 0.916937, test avg acc: 0.890326
EPOCH #114  lr = 0.001
Train 114, loss: 1.410594, train acc: 0.975468, train avg acc: 0.962944
Test 114, loss: 1.456280, test acc: 0.923420, test avg acc: 0.888663
EPOCH #115  lr = 0.001
Train 115, loss: 1.410218, train acc: 0.974450, train avg acc: 0.960008
Test 115, loss: 1.454452, test acc: 0.917342, test avg acc: 0.883459
EPOCH #116  lr = 0.001
Train 116, loss: 1.404978, train acc: 0.974145, train avg acc: 0.961457
Test 116, loss: 1.481314, test acc: 0.913695, test avg acc: 0.896203
EPOCH #117  lr = 0.001
Train 117, loss: 1.402037, train acc: 0.979031, train avg acc: 0.967884
Test 117, loss: 1.452294, test acc: 0.919773, test avg acc: 0.885831
EPOCH #118  lr = 0.001
Train 118, loss: 1.400863, train acc: 0.977199, train avg acc: 0.964132
Test 118, loss: 1.464899, test acc: 0.922204, test avg acc: 0.892209
EPOCH #119  lr = 0.001
Train 119, loss: 1.404882, train acc: 0.977504, train avg acc: 0.966685
Test 119, loss: 1.453923, test acc: 0.922204, test avg acc: 0.887953
EPOCH #120  lr = 0.001
Train 120, loss: 1.403513, train acc: 0.977504, train avg acc: 0.964232
Test 120, loss: 1.454178, test acc: 0.923825, test avg acc: 0.892331
EPOCH #121  lr = 0.001
Train 121, loss: 1.399701, train acc: 0.979336, train avg acc: 0.968735
Test 121, loss: 1.464423, test acc: 0.916126, test avg acc: 0.890250
EPOCH #122  lr = 0.001
Train 122, loss: 1.399379, train acc: 0.979438, train avg acc: 0.970722
Test 122, loss: 1.462348, test acc: 0.926661, test avg acc: 0.890169
EPOCH #123  lr = 0.001
Train 123, loss: 1.399998, train acc: 0.977606, train avg acc: 0.965526
Test 123, loss: 1.458954, test acc: 0.928687, test avg acc: 0.889994
Current best saved in: ********** models/ori_feat_MN40_2048/models/model.t7 **********
EPOCH #124  lr = 0.001
Train 124, loss: 1.399713, train acc: 0.979642, train avg acc: 0.968700
Test 124, loss: 1.458026, test acc: 0.919773, test avg acc: 0.885506
EPOCH #125  lr = 0.001
Train 125, loss: 1.402572, train acc: 0.977606, train avg acc: 0.964915
Test 125, loss: 1.462774, test acc: 0.918152, test avg acc: 0.881581
EPOCH #126  lr = 0.001
Train 126, loss: 1.397265, train acc: 0.980558, train avg acc: 0.969883
Test 126, loss: 1.458155, test acc: 0.918963, test avg acc: 0.888419
EPOCH #127  lr = 0.001
Train 127, loss: 1.395647, train acc: 0.980049, train avg acc: 0.970491
Test 127, loss: 1.459730, test acc: 0.917747, test avg acc: 0.879215
EPOCH #128  lr = 0.001
Train 128, loss: 1.397594, train acc: 0.978827, train avg acc: 0.967002
Test 128, loss: 1.461630, test acc: 0.914100, test avg acc: 0.885378
EPOCH #129  lr = 0.001
Train 129, loss: 1.396930, train acc: 0.978929, train avg acc: 0.968847
Test 129, loss: 1.458517, test acc: 0.923015, test avg acc: 0.889959
EPOCH #130  lr = 0.001
Train 130, loss: 1.397534, train acc: 0.979642, train avg acc: 0.969959
Test 130, loss: 1.451620, test acc: 0.921799, test avg acc: 0.884628
EPOCH #131  lr = 0.001
Train 131, loss: 1.395699, train acc: 0.980863, train avg acc: 0.971063
Test 131, loss: 1.463737, test acc: 0.918152, test avg acc: 0.885797
EPOCH #132  lr = 0.001
Train 132, loss: 1.393173, train acc: 0.981881, train avg acc: 0.970935
Test 132, loss: 1.462697, test acc: 0.921799, test avg acc: 0.893250
EPOCH #133  lr = 0.001
Train 133, loss: 1.388387, train acc: 0.983815, train avg acc: 0.975387
Test 133, loss: 1.453366, test acc: 0.925851, test avg acc: 0.889709
EPOCH #134  lr = 0.001
Train 134, loss: 1.394623, train acc: 0.980863, train avg acc: 0.968969
Test 134, loss: 1.448040, test acc: 0.927877, test avg acc: 0.892831
EPOCH #135  lr = 0.001
Train 135, loss: 1.392758, train acc: 0.982390, train avg acc: 0.972864
Test 135, loss: 1.452295, test acc: 0.925851, test avg acc: 0.890285
EPOCH #136  lr = 0.001
Train 136, loss: 1.392415, train acc: 0.981067, train avg acc: 0.969410
Test 136, loss: 1.457912, test acc: 0.920178, test avg acc: 0.885366
EPOCH #137  lr = 0.001
Train 137, loss: 1.390686, train acc: 0.980863, train avg acc: 0.969884
Test 137, loss: 1.461283, test acc: 0.920989, test avg acc: 0.888878
EPOCH #138  lr = 0.001
Train 138, loss: 1.389836, train acc: 0.981576, train avg acc: 0.972977
Test 138, loss: 1.458845, test acc: 0.923825, test avg acc: 0.890244
EPOCH #139  lr = 0.001
Train 139, loss: 1.393909, train acc: 0.980965, train avg acc: 0.969774
Test 139, loss: 1.456972, test acc: 0.921394, test avg acc: 0.890913
EPOCH #140  lr = 0.001
Train 140, loss: 1.388348, train acc: 0.981678, train avg acc: 0.969820
Test 140, loss: 1.446711, test acc: 0.926256, test avg acc: 0.895000
EPOCH #141  lr = 0.001
Train 141, loss: 1.388577, train acc: 0.982085, train avg acc: 0.972969
Test 141, loss: 1.474639, test acc: 0.914506, test avg acc: 0.886919
EPOCH #142  lr = 0.001
Train 142, loss: 1.388309, train acc: 0.983917, train avg acc: 0.976880
Test 142, loss: 1.453095, test acc: 0.922204, test avg acc: 0.892209
EPOCH #143  lr = 0.001
Train 143, loss: 1.388078, train acc: 0.982288, train avg acc: 0.973450
Test 143, loss: 1.459145, test acc: 0.927472, test avg acc: 0.896494
EPOCH #144  lr = 0.001
Train 144, loss: 1.390267, train acc: 0.981576, train avg acc: 0.972042
Test 144, loss: 1.451182, test acc: 0.925446, test avg acc: 0.896622
EPOCH #145  lr = 0.001
Train 145, loss: 1.387325, train acc: 0.983510, train avg acc: 0.975211
Test 145, loss: 1.450964, test acc: 0.923015, test avg acc: 0.889041
EPOCH #146  lr = 0.001
Train 146, loss: 1.384914, train acc: 0.982797, train avg acc: 0.975571
Test 146, loss: 1.452133, test acc: 0.925446, test avg acc: 0.892331
EPOCH #147  lr = 0.001
Train 147, loss: 1.389589, train acc: 0.981881, train avg acc: 0.973209
Test 147, loss: 1.458968, test acc: 0.920583, test avg acc: 0.889041
EPOCH #148  lr = 0.001
Train 148, loss: 1.387262, train acc: 0.984222, train avg acc: 0.975588
Test 148, loss: 1.459029, test acc: 0.924635, test avg acc: 0.897506
EPOCH #149  lr = 0.001
Train 149, loss: 1.383791, train acc: 0.983612, train avg acc: 0.975067
Test 149, loss: 1.450231, test acc: 0.927472, test avg acc: 0.894709
EPOCH #150  lr = 0.001
Train 150, loss: 1.384061, train acc: 0.984019, train avg acc: 0.974886
Test 150, loss: 1.461846, test acc: 0.920989, test avg acc: 0.886081
EPOCH #151  lr = 0.001
Train 151, loss: 1.381368, train acc: 0.984833, train avg acc: 0.975669
Test 151, loss: 1.464989, test acc: 0.922204, test avg acc: 0.891593
EPOCH #152  lr = 0.001
Train 152, loss: 1.385035, train acc: 0.984731, train avg acc: 0.976878
Test 152, loss: 1.457859, test acc: 0.925446, test avg acc: 0.899419
EPOCH #153  lr = 0.001
Train 153, loss: 1.385265, train acc: 0.982390, train avg acc: 0.971931
Test 153, loss: 1.458932, test acc: 0.924230, test avg acc: 0.895250
EPOCH #154  lr = 0.001
Train 154, loss: 1.380798, train acc: 0.985444, train avg acc: 0.977717
Test 154, loss: 1.450339, test acc: 0.923015, test avg acc: 0.888041
EPOCH #155  lr = 0.001
Train 155, loss: 1.379686, train acc: 0.985647, train avg acc: 0.979046
Test 155, loss: 1.451293, test acc: 0.925851, test avg acc: 0.898831
EPOCH #156  lr = 0.001
Train 156, loss: 1.383485, train acc: 0.982899, train avg acc: 0.973707
Test 156, loss: 1.453449, test acc: 0.923015, test avg acc: 0.895622
EPOCH #157  lr = 0.001
Train 157, loss: 1.380828, train acc: 0.985240, train avg acc: 0.976714
Test 157, loss: 1.444102, test acc: 0.922204, test avg acc: 0.885750
EPOCH #158  lr = 0.001
Train 158, loss: 1.384922, train acc: 0.982594, train avg acc: 0.975036
Test 158, loss: 1.446052, test acc: 0.927066, test avg acc: 0.886663
EPOCH #159  lr = 0.001
Train 159, loss: 1.379521, train acc: 0.985851, train avg acc: 0.977933
Test 159, loss: 1.449256, test acc: 0.921394, test avg acc: 0.885419
EPOCH #160  lr = 0.001
Train 160, loss: 1.379241, train acc: 0.986055, train avg acc: 0.978536
Test 160, loss: 1.469681, test acc: 0.914506, test avg acc: 0.891849
EPOCH #161  lr = 0.001
Train 161, loss: 1.374439, train acc: 0.986869, train avg acc: 0.981700
Test 161, loss: 1.455984, test acc: 0.919773, test avg acc: 0.883419
EPOCH #162  lr = 0.001
Train 162, loss: 1.380872, train acc: 0.986258, train avg acc: 0.981350
Test 162, loss: 1.456521, test acc: 0.918152, test avg acc: 0.880424
EPOCH #163  lr = 0.001
Train 163, loss: 1.380537, train acc: 0.985749, train avg acc: 0.976577
Test 163, loss: 1.444794, test acc: 0.931929, test avg acc: 0.904837
Current best saved in: ********** models/ori_feat_MN40_2048/models/model.t7 **********
EPOCH #164  lr = 0.001
Train 164, loss: 1.380292, train acc: 0.984222, train avg acc: 0.976590
Test 164, loss: 1.450603, test acc: 0.924635, test avg acc: 0.893581
EPOCH #165  lr = 0.001
Train 165, loss: 1.376317, train acc: 0.985444, train avg acc: 0.978355
Test 165, loss: 1.454944, test acc: 0.921394, test avg acc: 0.886703
EPOCH #166  lr = 0.001
Train 166, loss: 1.377710, train acc: 0.987785, train avg acc: 0.981966
Test 166, loss: 1.443381, test acc: 0.925851, test avg acc: 0.885459
EPOCH #167  lr = 0.001
Train 167, loss: 1.377880, train acc: 0.985240, train avg acc: 0.979411
Test 167, loss: 1.453058, test acc: 0.921394, test avg acc: 0.890587
EPOCH #168  lr = 0.001
Train 168, loss: 1.375854, train acc: 0.986156, train avg acc: 0.978337
Test 168, loss: 1.449581, test acc: 0.917342, test avg acc: 0.881203
EPOCH #169  lr = 0.001
Train 169, loss: 1.373641, train acc: 0.986869, train avg acc: 0.979737
Test 169, loss: 1.454298, test acc: 0.920583, test avg acc: 0.881337
EPOCH #170  lr = 0.001
Train 170, loss: 1.377651, train acc: 0.985240, train avg acc: 0.976719
Test 170, loss: 1.452873, test acc: 0.921799, test avg acc: 0.887203
EPOCH #171  lr = 0.001
Train 171, loss: 1.376480, train acc: 0.985851, train avg acc: 0.977884
Test 171, loss: 1.459957, test acc: 0.918558, test avg acc: 0.888122
EPOCH #172  lr = 0.001
Train 172, loss: 1.372641, train acc: 0.986665, train avg acc: 0.978222
Test 172, loss: 1.460489, test acc: 0.920989, test avg acc: 0.887953
EPOCH #173  lr = 0.001
Train 173, loss: 1.375719, train acc: 0.986564, train avg acc: 0.979475
Test 173, loss: 1.445841, test acc: 0.926661, test avg acc: 0.884041
EPOCH #174  lr = 0.001
Train 174, loss: 1.374979, train acc: 0.985444, train avg acc: 0.977577
Test 174, loss: 1.447421, test acc: 0.924635, test avg acc: 0.893378
EPOCH #175  lr = 0.001
Train 175, loss: 1.370373, train acc: 0.987581, train avg acc: 0.981900
Test 175, loss: 1.454105, test acc: 0.925851, test avg acc: 0.896872
EPOCH #176  lr = 0.001
Train 176, loss: 1.371970, train acc: 0.987480, train avg acc: 0.980499
Test 176, loss: 1.448958, test acc: 0.922609, test avg acc: 0.888378
EPOCH #177  lr = 0.001
Train 177, loss: 1.369132, train acc: 0.990126, train avg acc: 0.985362
Test 177, loss: 1.451477, test acc: 0.924635, test avg acc: 0.897163
EPOCH #178  lr = 0.001
Train 178, loss: 1.374126, train acc: 0.985647, train avg acc: 0.978100
Test 178, loss: 1.446147, test acc: 0.922204, test avg acc: 0.883122
EPOCH #179  lr = 0.001
Train 179, loss: 1.373138, train acc: 0.987887, train avg acc: 0.981203
Test 179, loss: 1.454662, test acc: 0.927472, test avg acc: 0.899244
EPOCH #180  lr = 0.001
Train 180, loss: 1.370577, train acc: 0.987174, train avg acc: 0.980474
Test 180, loss: 1.461144, test acc: 0.917342, test avg acc: 0.881076
EPOCH #181  lr = 0.001
Train 181, loss: 1.366993, train acc: 0.989414, train avg acc: 0.984654
Test 181, loss: 1.447095, test acc: 0.922609, test avg acc: 0.883174
EPOCH #182  lr = 0.001
Train 182, loss: 1.371433, train acc: 0.986869, train avg acc: 0.980831
Test 182, loss: 1.453462, test acc: 0.924635, test avg acc: 0.894122
EPOCH #183  lr = 0.001
Train 183, loss: 1.366630, train acc: 0.988803, train avg acc: 0.983485
Test 183, loss: 1.446505, test acc: 0.924635, test avg acc: 0.890541
EPOCH #184  lr = 0.001
Train 184, loss: 1.369707, train acc: 0.989414, train avg acc: 0.983119
Test 184, loss: 1.451772, test acc: 0.921799, test avg acc: 0.879663
EPOCH #185  lr = 0.001
Train 185, loss: 1.369158, train acc: 0.988090, train avg acc: 0.982189
Test 185, loss: 1.464472, test acc: 0.918963, test avg acc: 0.888209
EPOCH #186  lr = 0.001
Train 186, loss: 1.370904, train acc: 0.987174, train avg acc: 0.978704
Test 186, loss: 1.448079, test acc: 0.923825, test avg acc: 0.886541
EPOCH #187  lr = 0.001
Train 187, loss: 1.370051, train acc: 0.988498, train avg acc: 0.982437
Test 187, loss: 1.450383, test acc: 0.922609, test avg acc: 0.880297
EPOCH #188  lr = 0.001
Train 188, loss: 1.368796, train acc: 0.988905, train avg acc: 0.982419
Test 188, loss: 1.446837, test acc: 0.924635, test avg acc: 0.890622
EPOCH #189  lr = 0.001
Train 189, loss: 1.367367, train acc: 0.989617, train avg acc: 0.984548
Test 189, loss: 1.450751, test acc: 0.921799, test avg acc: 0.887494
EPOCH #190  lr = 0.001
Train 190, loss: 1.368214, train acc: 0.988599, train avg acc: 0.982304
Test 190, loss: 1.478352, test acc: 0.911264, test avg acc: 0.891041
EPOCH #191  lr = 0.001
Train 191, loss: 1.368917, train acc: 0.989821, train avg acc: 0.985057
Test 191, loss: 1.460951, test acc: 0.915721, test avg acc: 0.883541
EPOCH #192  lr = 0.001
Train 192, loss: 1.368814, train acc: 0.987378, train avg acc: 0.979692
Test 192, loss: 1.447420, test acc: 0.922609, test avg acc: 0.890000
EPOCH #193  lr = 0.001
Train 193, loss: 1.371176, train acc: 0.986156, train avg acc: 0.978615
Test 193, loss: 1.444905, test acc: 0.925446, test avg acc: 0.889291
EPOCH #194  lr = 0.001
Train 194, loss: 1.365766, train acc: 0.988701, train avg acc: 0.982791
Test 194, loss: 1.449048, test acc: 0.922609, test avg acc: 0.891831
EPOCH #195  lr = 0.001
Train 195, loss: 1.364831, train acc: 0.988396, train avg acc: 0.981635
Test 195, loss: 1.452406, test acc: 0.927066, test avg acc: 0.897203
EPOCH #196  lr = 0.001
Train 196, loss: 1.364975, train acc: 0.988599, train avg acc: 0.982712
Test 196, loss: 1.447020, test acc: 0.923420, test avg acc: 0.893244
EPOCH #197  lr = 0.001
Train 197, loss: 1.364837, train acc: 0.989923, train avg acc: 0.985740
Test 197, loss: 1.445988, test acc: 0.918558, test avg acc: 0.885878
EPOCH #198  lr = 0.001
Train 198, loss: 1.363919, train acc: 0.990839, train avg acc: 0.986594
Test 198, loss: 1.447896, test acc: 0.916532, test avg acc: 0.874831
EPOCH #199  lr = 0.001
Train 199, loss: 1.364104, train acc: 0.989617, train avg acc: 0.983597
Test 199, loss: 1.446351, test acc: 0.925851, test avg acc: 0.887959
EPOCH #200  lr = 0.001
Train 200, loss: 1.364717, train acc: 0.989007, train avg acc: 0.983957
Test 200, loss: 1.462129, test acc: 0.920178, test avg acc: 0.892291
EPOCH #201  lr = 0.001
Train 201, loss: 1.364853, train acc: 0.988905, train avg acc: 0.984125
Test 201, loss: 1.435277, test acc: 0.924635, test avg acc: 0.887791
EPOCH #202  lr = 0.001
Train 202, loss: 1.363257, train acc: 0.990126, train avg acc: 0.985574
Test 202, loss: 1.449048, test acc: 0.922609, test avg acc: 0.890203
EPOCH #203  lr = 0.001
Train 203, loss: 1.362908, train acc: 0.991144, train avg acc: 0.986520
Test 203, loss: 1.448787, test acc: 0.922204, test avg acc: 0.895163
EPOCH #204  lr = 0.001
Train 204, loss: 1.361886, train acc: 0.990432, train avg acc: 0.984644
Test 204, loss: 1.443658, test acc: 0.927877, test avg acc: 0.895919
EPOCH #205  lr = 0.001
Train 205, loss: 1.363331, train acc: 0.990024, train avg acc: 0.985221
Test 205, loss: 1.459090, test acc: 0.919368, test avg acc: 0.887163
EPOCH #206  lr = 0.001
Train 206, loss: 1.360881, train acc: 0.990941, train avg acc: 0.986175
Test 206, loss: 1.446679, test acc: 0.923015, test avg acc: 0.890163
EPOCH #207  lr = 0.001
Train 207, loss: 1.364584, train acc: 0.989108, train avg acc: 0.984584
Test 207, loss: 1.459914, test acc: 0.920989, test avg acc: 0.890372
EPOCH #208  lr = 0.001
Train 208, loss: 1.362402, train acc: 0.989515, train avg acc: 0.984254
Test 208, loss: 1.445168, test acc: 0.929903, test avg acc: 0.897913
EPOCH #209  lr = 0.001
Train 209, loss: 1.362792, train acc: 0.989414, train avg acc: 0.984036
Test 209, loss: 1.441809, test acc: 0.929092, test avg acc: 0.896459
EPOCH #210  lr = 0.001
Train 210, loss: 1.361625, train acc: 0.991551, train avg acc: 0.986209
Test 210, loss: 1.447804, test acc: 0.924230, test avg acc: 0.886500
EPOCH #211  lr = 0.001
Train 211, loss: 1.360553, train acc: 0.990533, train avg acc: 0.986214
Test 211, loss: 1.447445, test acc: 0.929903, test avg acc: 0.898703
EPOCH #212  lr = 0.001
Train 212, loss: 1.363143, train acc: 0.990432, train avg acc: 0.984277
Test 212, loss: 1.449087, test acc: 0.918963, test avg acc: 0.891622
EPOCH #213  lr = 0.001
Train 213, loss: 1.360027, train acc: 0.990941, train avg acc: 0.986890
Test 213, loss: 1.440129, test acc: 0.928687, test avg acc: 0.898000
EPOCH #214  lr = 0.001
Train 214, loss: 1.361903, train acc: 0.991348, train avg acc: 0.986810
Test 214, loss: 1.448440, test acc: 0.923420, test avg acc: 0.892244
EPOCH #215  lr = 0.001
Train 215, loss: 1.364221, train acc: 0.989414, train avg acc: 0.983966
Test 215, loss: 1.449206, test acc: 0.919368, test avg acc: 0.888785
EPOCH #216  lr = 0.001
Train 216, loss: 1.359932, train acc: 0.991551, train avg acc: 0.987506
Test 216, loss: 1.449476, test acc: 0.922204, test avg acc: 0.896541
EPOCH #217  lr = 0.001
Train 217, loss: 1.358897, train acc: 0.990533, train avg acc: 0.985006
Test 217, loss: 1.447145, test acc: 0.923015, test avg acc: 0.896337
EPOCH #218  lr = 0.001
Train 218, loss: 1.360081, train acc: 0.991450, train avg acc: 0.987346
Test 218, loss: 1.467732, test acc: 0.917747, test avg acc: 0.884994
EPOCH #219  lr = 0.001
Train 219, loss: 1.356997, train acc: 0.991551, train avg acc: 0.987326
Test 219, loss: 1.447453, test acc: 0.921394, test avg acc: 0.891163
EPOCH #220  lr = 0.001
Train 220, loss: 1.357349, train acc: 0.991653, train avg acc: 0.985610
Test 220, loss: 1.441348, test acc: 0.923825, test avg acc: 0.891872
EPOCH #221  lr = 0.001
Train 221, loss: 1.359600, train acc: 0.991246, train avg acc: 0.986707
Test 221, loss: 1.442253, test acc: 0.929092, test avg acc: 0.890076
EPOCH #222  lr = 0.001
Train 222, loss: 1.356278, train acc: 0.991755, train avg acc: 0.986216
Test 222, loss: 1.457479, test acc: 0.915721, test avg acc: 0.889128
EPOCH #223  lr = 0.001
Train 223, loss: 1.360013, train acc: 0.989515, train avg acc: 0.984222
Test 223, loss: 1.444628, test acc: 0.927066, test avg acc: 0.898494
EPOCH #224  lr = 0.001
Train 224, loss: 1.360980, train acc: 0.990839, train avg acc: 0.986076
Test 224, loss: 1.439249, test acc: 0.930308, test avg acc: 0.894703
EPOCH #225  lr = 0.001
Train 225, loss: 1.358116, train acc: 0.992264, train avg acc: 0.988712
Test 225, loss: 1.446548, test acc: 0.926256, test avg acc: 0.895994
EPOCH #226  lr = 0.001
Train 226, loss: 1.354845, train acc: 0.991755, train avg acc: 0.985716
Test 226, loss: 1.447246, test acc: 0.925446, test avg acc: 0.891628
EPOCH #227  lr = 0.001
Train 227, loss: 1.357474, train acc: 0.990432, train avg acc: 0.986677
Test 227, loss: 1.445447, test acc: 0.926661, test avg acc: 0.891663
EPOCH #228  lr = 0.001
Train 228, loss: 1.356145, train acc: 0.991857, train avg acc: 0.987638
Test 228, loss: 1.448981, test acc: 0.922204, test avg acc: 0.891163
EPOCH #229  lr = 0.001
Train 229, loss: 1.354889, train acc: 0.993078, train avg acc: 0.988925
Test 229, loss: 1.456656, test acc: 0.922204, test avg acc: 0.891244
EPOCH #230  lr = 0.001
Train 230, loss: 1.355709, train acc: 0.992366, train avg acc: 0.988110
Test 230, loss: 1.449058, test acc: 0.923825, test avg acc: 0.889791
EPOCH #231  lr = 0.001
Train 231, loss: 1.354910, train acc: 0.992264, train avg acc: 0.988804
Test 231, loss: 1.464373, test acc: 0.922204, test avg acc: 0.896244
EPOCH #232  lr = 0.001
Train 232, loss: 1.353735, train acc: 0.992773, train avg acc: 0.990125
Test 232, loss: 1.467242, test acc: 0.916532, test avg acc: 0.891913
EPOCH #233  lr = 0.001
Train 233, loss: 1.354262, train acc: 0.992773, train avg acc: 0.988273
Test 233, loss: 1.445426, test acc: 0.920989, test avg acc: 0.887163
EPOCH #234  lr = 0.001
Train 234, loss: 1.356468, train acc: 0.991958, train avg acc: 0.988099
Test 234, loss: 1.455516, test acc: 0.915721, test avg acc: 0.892826
EPOCH #235  lr = 0.001
Train 235, loss: 1.357681, train acc: 0.991042, train avg acc: 0.986162
Test 235, loss: 1.446053, test acc: 0.924230, test avg acc: 0.894122
EPOCH #236  lr = 0.001
Train 236, loss: 1.354666, train acc: 0.993282, train avg acc: 0.989319
Test 236, loss: 1.449583, test acc: 0.923015, test avg acc: 0.890750
EPOCH #237  lr = 0.001
Train 237, loss: 1.354922, train acc: 0.992467, train avg acc: 0.988554
Test 237, loss: 1.451511, test acc: 0.924635, test avg acc: 0.893616
EPOCH #238  lr = 0.001
Train 238, loss: 1.356774, train acc: 0.991857, train avg acc: 0.987433
Test 238, loss: 1.458679, test acc: 0.920178, test avg acc: 0.900081
EPOCH #239  lr = 0.001
Train 239, loss: 1.354142, train acc: 0.992569, train avg acc: 0.988666
Test 239, loss: 1.442326, test acc: 0.928687, test avg acc: 0.902744
EPOCH #240  lr = 0.001
Train 240, loss: 1.354030, train acc: 0.991755, train avg acc: 0.986838
Test 240, loss: 1.451462, test acc: 0.923420, test avg acc: 0.892285
EPOCH #241  lr = 0.001
Train 241, loss: 1.356137, train acc: 0.992467, train avg acc: 0.988935
Test 241, loss: 1.451825, test acc: 0.926256, test avg acc: 0.903413
EPOCH #242  lr = 0.001
Train 242, loss: 1.353925, train acc: 0.992976, train avg acc: 0.988917
Test 242, loss: 1.444835, test acc: 0.929903, test avg acc: 0.896413
EPOCH #243  lr = 0.001
Train 243, loss: 1.354863, train acc: 0.992162, train avg acc: 0.987606
Test 243, loss: 1.448551, test acc: 0.923420, test avg acc: 0.886797
EPOCH #244  lr = 0.001
Train 244, loss: 1.352794, train acc: 0.993078, train avg acc: 0.989003
Test 244, loss: 1.440064, test acc: 0.928687, test avg acc: 0.892198
EPOCH #245  lr = 0.001
Train 245, loss: 1.352625, train acc: 0.992264, train avg acc: 0.988466
Test 245, loss: 1.451978, test acc: 0.920989, test avg acc: 0.891703
EPOCH #246  lr = 0.001
Train 246, loss: 1.352065, train acc: 0.993282, train avg acc: 0.989569
Test 246, loss: 1.460771, test acc: 0.916937, test avg acc: 0.887413
EPOCH #247  lr = 0.001
Train 247, loss: 1.352914, train acc: 0.992264, train avg acc: 0.988243
Test 247, loss: 1.469489, test acc: 0.913290, test avg acc: 0.890581
EPOCH #248  lr = 0.001
Train 248, loss: 1.352236, train acc: 0.992366, train avg acc: 0.989824
Test 248, loss: 1.448135, test acc: 0.922609, test avg acc: 0.888291
EPOCH #249  lr = 0.001
Train 249, loss: 1.353425, train acc: 0.991246, train avg acc: 0.986545
Test 249, loss: 1.453207, test acc: 0.916126, test avg acc: 0.886250
EPOCH #250  lr = 0.001
Train 250, loss: 1.353849, train acc: 0.992264, train avg acc: 0.987384
Test 250, loss: 1.450399, test acc: 0.922609, test avg acc: 0.890169
EPOCH #251  lr = 0.0001
Train 251, loss: 1.347821, train acc: 0.993791, train avg acc: 0.990393
Test 251, loss: 1.440183, test acc: 0.927472, test avg acc: 0.893826
EPOCH #252  lr = 0.0001
Train 252, loss: 1.342999, train acc: 0.994809, train avg acc: 0.991865
Test 252, loss: 1.441947, test acc: 0.924635, test avg acc: 0.892826
EPOCH #253  lr = 0.0001
Train 253, loss: 1.339276, train acc: 0.996234, train avg acc: 0.994171
Test 253, loss: 1.440016, test acc: 0.926256, test avg acc: 0.892953
EPOCH #254  lr = 0.0001
Train 254, loss: 1.338588, train acc: 0.996030, train avg acc: 0.993041
Test 254, loss: 1.441875, test acc: 0.927877, test avg acc: 0.899913
EPOCH #255  lr = 0.0001
Train 255, loss: 1.337437, train acc: 0.995928, train avg acc: 0.993575
Test 255, loss: 1.438284, test acc: 0.927877, test avg acc: 0.898703
EPOCH #256  lr = 0.0001
Train 256, loss: 1.337581, train acc: 0.995623, train avg acc: 0.992574
Test 256, loss: 1.435675, test acc: 0.925851, test avg acc: 0.897453
EPOCH #257  lr = 0.0001
Train 257, loss: 1.336382, train acc: 0.996539, train avg acc: 0.995140
Test 257, loss: 1.439615, test acc: 0.929903, test avg acc: 0.902494
EPOCH #258  lr = 0.0001
Train 258, loss: 1.336410, train acc: 0.996437, train avg acc: 0.994984
Test 258, loss: 1.435042, test acc: 0.927066, test avg acc: 0.897413
EPOCH #259  lr = 0.0001
Train 259, loss: 1.335448, train acc: 0.996234, train avg acc: 0.993625
Test 259, loss: 1.437351, test acc: 0.928687, test avg acc: 0.902372
EPOCH #260  lr = 0.0001
Train 260, loss: 1.333430, train acc: 0.996743, train avg acc: 0.995091
Test 260, loss: 1.437183, test acc: 0.927472, test avg acc: 0.896622
EPOCH #261  lr = 0.0001
Train 261, loss: 1.332452, train acc: 0.996336, train avg acc: 0.994446
Test 261, loss: 1.436691, test acc: 0.928282, test avg acc: 0.899203
EPOCH #262  lr = 0.0001
Train 262, loss: 1.331682, train acc: 0.997659, train avg acc: 0.996358
Test 262, loss: 1.436129, test acc: 0.925041, test avg acc: 0.892203
EPOCH #263  lr = 0.0001
Train 263, loss: 1.335337, train acc: 0.996132, train avg acc: 0.993056
Test 263, loss: 1.437892, test acc: 0.925041, test avg acc: 0.895285
EPOCH #264  lr = 0.0001
Train 264, loss: 1.332468, train acc: 0.997455, train avg acc: 0.996711
Test 264, loss: 1.436114, test acc: 0.922204, test avg acc: 0.889703
EPOCH #265  lr = 0.0001
Train 265, loss: 1.331583, train acc: 0.997252, train avg acc: 0.996233
Test 265, loss: 1.439304, test acc: 0.925446, test avg acc: 0.897663
EPOCH #266  lr = 0.0001
Train 266, loss: 1.330960, train acc: 0.997048, train avg acc: 0.995227
Test 266, loss: 1.439383, test acc: 0.924230, test avg acc: 0.892494
EPOCH #267  lr = 0.0001
Train 267, loss: 1.333298, train acc: 0.995827, train avg acc: 0.993699
Test 267, loss: 1.436465, test acc: 0.924635, test avg acc: 0.896913
EPOCH #268  lr = 0.0001
Train 268, loss: 1.334048, train acc: 0.996641, train avg acc: 0.994596
Test 268, loss: 1.436852, test acc: 0.925851, test avg acc: 0.896826
EPOCH #269  lr = 0.0001
Train 269, loss: 1.332226, train acc: 0.996132, train avg acc: 0.993691
Test 269, loss: 1.436382, test acc: 0.925041, test avg acc: 0.894081
EPOCH #270  lr = 0.0001
Train 270, loss: 1.331618, train acc: 0.997150, train avg acc: 0.995516
Test 270, loss: 1.434360, test acc: 0.925851, test avg acc: 0.896372
EPOCH #271  lr = 0.0001
Train 271, loss: 1.330790, train acc: 0.996539, train avg acc: 0.994445
Test 271, loss: 1.437555, test acc: 0.927472, test avg acc: 0.897785
EPOCH #272  lr = 0.0001
Train 272, loss: 1.333995, train acc: 0.995623, train avg acc: 0.993724
Test 272, loss: 1.435463, test acc: 0.925851, test avg acc: 0.895703
EPOCH #273  lr = 0.0001
Train 273, loss: 1.330139, train acc: 0.997761, train avg acc: 0.996039
Test 273, loss: 1.436056, test acc: 0.925851, test avg acc: 0.896744
EPOCH #274  lr = 0.0001
Train 274, loss: 1.330345, train acc: 0.996641, train avg acc: 0.994399
Test 274, loss: 1.439267, test acc: 0.923825, test avg acc: 0.892453
EPOCH #275  lr = 0.0001
Train 275, loss: 1.330781, train acc: 0.997150, train avg acc: 0.995351
Test 275, loss: 1.436902, test acc: 0.925041, test avg acc: 0.895244
EPOCH #276  lr = 0.0001
Train 276, loss: 1.330150, train acc: 0.996743, train avg acc: 0.995153
Test 276, loss: 1.435205, test acc: 0.925041, test avg acc: 0.894163
EPOCH #277  lr = 0.0001
Train 277, loss: 1.328996, train acc: 0.997353, train avg acc: 0.995711
Test 277, loss: 1.435561, test acc: 0.926256, test avg acc: 0.893285
EPOCH #278  lr = 0.0001
Train 278, loss: 1.328736, train acc: 0.997557, train avg acc: 0.996243
Test 278, loss: 1.433607, test acc: 0.929498, test avg acc: 0.901203
EPOCH #279  lr = 0.0001
Train 279, loss: 1.331435, train acc: 0.997048, train avg acc: 0.995417
Test 279, loss: 1.437171, test acc: 0.924230, test avg acc: 0.890413
EPOCH #280  lr = 0.0001
Train 280, loss: 1.330636, train acc: 0.996437, train avg acc: 0.994284
Test 280, loss: 1.433820, test acc: 0.927877, test avg acc: 0.900285
EPOCH #281  lr = 0.0001
Train 281, loss: 1.327682, train acc: 0.998168, train avg acc: 0.997364
Test 281, loss: 1.437663, test acc: 0.926256, test avg acc: 0.897163
EPOCH #282  lr = 0.0001
Train 282, loss: 1.329181, train acc: 0.997557, train avg acc: 0.996129
Test 282, loss: 1.436397, test acc: 0.926661, test avg acc: 0.896535
EPOCH #283  lr = 0.0001
Train 283, loss: 1.329097, train acc: 0.996539, train avg acc: 0.994424
Test 283, loss: 1.434407, test acc: 0.927472, test avg acc: 0.894035
EPOCH #284  lr = 0.0001
Train 284, loss: 1.327093, train acc: 0.997353, train avg acc: 0.995405
Test 284, loss: 1.433790, test acc: 0.927877, test avg acc: 0.897994
EPOCH #285  lr = 0.0001
Train 285, loss: 1.329322, train acc: 0.997862, train avg acc: 0.996449
Test 285, loss: 1.435045, test acc: 0.924230, test avg acc: 0.892703
EPOCH #286  lr = 0.0001
Train 286, loss: 1.330559, train acc: 0.997048, train avg acc: 0.994968
Test 286, loss: 1.433777, test acc: 0.927066, test avg acc: 0.897122
EPOCH #287  lr = 0.0001
Train 287, loss: 1.329174, train acc: 0.996437, train avg acc: 0.995686
Test 287, loss: 1.437030, test acc: 0.925446, test avg acc: 0.894826
EPOCH #288  lr = 0.0001
Train 288, loss: 1.330257, train acc: 0.996743, train avg acc: 0.995307
Test 288, loss: 1.434775, test acc: 0.924230, test avg acc: 0.895494
EPOCH #289  lr = 0.0001
Train 289, loss: 1.327692, train acc: 0.997048, train avg acc: 0.996269
Test 289, loss: 1.436016, test acc: 0.925446, test avg acc: 0.896494
EPOCH #290  lr = 0.0001
Train 290, loss: 1.327686, train acc: 0.997353, train avg acc: 0.995617
Test 290, loss: 1.436784, test acc: 0.927066, test avg acc: 0.894535
EPOCH #291  lr = 0.0001
Train 291, loss: 1.327931, train acc: 0.997761, train avg acc: 0.995863
Test 291, loss: 1.438423, test acc: 0.925851, test avg acc: 0.896785
EPOCH #292  lr = 0.0001
Train 292, loss: 1.326543, train acc: 0.997557, train avg acc: 0.996945
Test 292, loss: 1.436931, test acc: 0.925446, test avg acc: 0.894453
EPOCH #293  lr = 0.0001
Train 293, loss: 1.329283, train acc: 0.997964, train avg acc: 0.996785
Test 293, loss: 1.434867, test acc: 0.926256, test avg acc: 0.895285
EPOCH #294  lr = 0.0001
Train 294, loss: 1.324868, train acc: 0.997761, train avg acc: 0.996364
Test 294, loss: 1.434144, test acc: 0.925851, test avg acc: 0.896453
EPOCH #295  lr = 0.0001
Train 295, loss: 1.328505, train acc: 0.996539, train avg acc: 0.994635
Test 295, loss: 1.436667, test acc: 0.926661, test avg acc: 0.894494
EPOCH #296  lr = 0.0001
Train 296, loss: 1.325885, train acc: 0.997964, train avg acc: 0.996821
Test 296, loss: 1.434641, test acc: 0.927877, test avg acc: 0.898994
EPOCH #297  lr = 0.0001
Train 297, loss: 1.326645, train acc: 0.997353, train avg acc: 0.995972
Test 297, loss: 1.433511, test acc: 0.926661, test avg acc: 0.892366
EPOCH #298  lr = 0.0001
Train 298, loss: 1.327947, train acc: 0.997659, train avg acc: 0.995826
Test 298, loss: 1.433813, test acc: 0.923825, test avg acc: 0.893453
EPOCH #299  lr = 0.0001
Train 299, loss: 1.327146, train acc: 0.998371, train avg acc: 0.997664
Test 299, loss: 1.439297, test acc: 0.922204, test avg acc: 0.892413
EPOCH #300  lr = 0.0001
Train 300, loss: 1.326631, train acc: 0.997964, train avg acc: 0.997055
Test 300, loss: 1.433818, test acc: 0.924635, test avg acc: 0.893035
EPOCH #301  lr = 0.0001
Train 301, loss: 1.325510, train acc: 0.997862, train avg acc: 0.996310
Test 301, loss: 1.433487, test acc: 0.926661, test avg acc: 0.894163
EPOCH #302  lr = 0.0001
Train 302, loss: 1.327058, train acc: 0.997761, train avg acc: 0.996360
Test 302, loss: 1.432394, test acc: 0.925041, test avg acc: 0.896041
EPOCH #303  lr = 0.0001
Train 303, loss: 1.327422, train acc: 0.996539, train avg acc: 0.994583
Test 303, loss: 1.432906, test acc: 0.928687, test avg acc: 0.898453
EPOCH #304  lr = 0.0001
Train 304, loss: 1.327274, train acc: 0.997557, train avg acc: 0.996107
Test 304, loss: 1.430135, test acc: 0.926661, test avg acc: 0.894291
EPOCH #305  lr = 0.0001
Train 305, loss: 1.327742, train acc: 0.996844, train avg acc: 0.995011
Test 305, loss: 1.437723, test acc: 0.925041, test avg acc: 0.893163
EPOCH #306  lr = 0.0001
Train 306, loss: 1.326483, train acc: 0.997353, train avg acc: 0.996131
Test 306, loss: 1.433426, test acc: 0.925446, test avg acc: 0.891453
EPOCH #307  lr = 0.0001
Train 307, loss: 1.326942, train acc: 0.997557, train avg acc: 0.995900
Test 307, loss: 1.436217, test acc: 0.928687, test avg acc: 0.898703
EPOCH #308  lr = 0.0001
Train 308, loss: 1.327342, train acc: 0.997150, train avg acc: 0.996176
Test 308, loss: 1.431862, test acc: 0.927066, test avg acc: 0.898744
EPOCH #309  lr = 0.0001
Train 309, loss: 1.327166, train acc: 0.997455, train avg acc: 0.995880
Test 309, loss: 1.433898, test acc: 0.928282, test avg acc: 0.900285
EPOCH #310  lr = 0.0001
Train 310, loss: 1.327976, train acc: 0.997048, train avg acc: 0.995052
Test 310, loss: 1.435005, test acc: 0.928687, test avg acc: 0.896616
EPOCH #311  lr = 0.0001
Train 311, loss: 1.327494, train acc: 0.997150, train avg acc: 0.995670
Test 311, loss: 1.438118, test acc: 0.925446, test avg acc: 0.890576
EPOCH #312  lr = 0.0001
Train 312, loss: 1.325968, train acc: 0.997455, train avg acc: 0.995485
Test 312, loss: 1.435849, test acc: 0.929092, test avg acc: 0.899581
EPOCH #313  lr = 0.0001
Train 313, loss: 1.325867, train acc: 0.997659, train avg acc: 0.996753
Test 313, loss: 1.432932, test acc: 0.926661, test avg acc: 0.893203
EPOCH #314  lr = 0.0001
Train 314, loss: 1.326622, train acc: 0.997252, train avg acc: 0.994943
Test 314, loss: 1.435533, test acc: 0.925446, test avg acc: 0.893535
EPOCH #315  lr = 0.0001
Train 315, loss: 1.326388, train acc: 0.997455, train avg acc: 0.996224
Test 315, loss: 1.441489, test acc: 0.925446, test avg acc: 0.893576
EPOCH #316  lr = 0.0001
Train 316, loss: 1.326324, train acc: 0.997150, train avg acc: 0.995780
Test 316, loss: 1.438670, test acc: 0.922609, test avg acc: 0.889285
EPOCH #317  lr = 0.0001
Train 317, loss: 1.325041, train acc: 0.997659, train avg acc: 0.996374
Test 317, loss: 1.433556, test acc: 0.927472, test avg acc: 0.896907
EPOCH #318  lr = 0.0001
Train 318, loss: 1.326614, train acc: 0.997252, train avg acc: 0.995451
Test 318, loss: 1.435464, test acc: 0.926256, test avg acc: 0.892953
EPOCH #319  lr = 0.0001
Train 319, loss: 1.326262, train acc: 0.998066, train avg acc: 0.996972
Test 319, loss: 1.436178, test acc: 0.923015, test avg acc: 0.888791
EPOCH #320  lr = 0.0001
Train 320, loss: 1.327402, train acc: 0.996946, train avg acc: 0.995652
Test 320, loss: 1.436947, test acc: 0.927472, test avg acc: 0.895785
EPOCH #321  lr = 0.0001
Train 321, loss: 1.326235, train acc: 0.998168, train avg acc: 0.997026
Test 321, loss: 1.433609, test acc: 0.929092, test avg acc: 0.898035
EPOCH #322  lr = 0.0001
Train 322, loss: 1.325173, train acc: 0.997862, train avg acc: 0.996679
Test 322, loss: 1.433458, test acc: 0.925851, test avg acc: 0.893076
EPOCH #323  lr = 0.0001
Train 323, loss: 1.325386, train acc: 0.997455, train avg acc: 0.995304
Test 323, loss: 1.432736, test acc: 0.925851, test avg acc: 0.889866
EPOCH #324  lr = 0.0001
Train 324, loss: 1.325411, train acc: 0.997659, train avg acc: 0.996943
Test 324, loss: 1.434317, test acc: 0.928687, test avg acc: 0.900494
EPOCH #325  lr = 0.0001
Train 325, loss: 1.324918, train acc: 0.997964, train avg acc: 0.996236
Test 325, loss: 1.434820, test acc: 0.925851, test avg acc: 0.893703
EPOCH #326  lr = 0.0001
Train 326, loss: 1.326974, train acc: 0.997659, train avg acc: 0.996198
Test 326, loss: 1.435715, test acc: 0.926661, test avg acc: 0.896657
EPOCH #327  lr = 0.0001
Train 327, loss: 1.325038, train acc: 0.997761, train avg acc: 0.997277
Test 327, loss: 1.436558, test acc: 0.926256, test avg acc: 0.895913
EPOCH #328  lr = 0.0001
Train 328, loss: 1.325599, train acc: 0.997659, train avg acc: 0.996566
Test 328, loss: 1.435225, test acc: 0.925851, test avg acc: 0.896785
EPOCH #329  lr = 0.0001
Train 329, loss: 1.325629, train acc: 0.998270, train avg acc: 0.997326
Test 329, loss: 1.435459, test acc: 0.924230, test avg acc: 0.891744
EPOCH #330  lr = 0.0001
Train 330, loss: 1.325009, train acc: 0.998371, train avg acc: 0.997663
Test 330, loss: 1.436143, test acc: 0.925041, test avg acc: 0.892576
EPOCH #331  lr = 0.0001
Train 331, loss: 1.322482, train acc: 0.997964, train avg acc: 0.996721
Test 331, loss: 1.434182, test acc: 0.927066, test avg acc: 0.894535
EPOCH #332  lr = 0.0001
Train 332, loss: 1.325293, train acc: 0.998066, train avg acc: 0.996031
Test 332, loss: 1.436650, test acc: 0.925041, test avg acc: 0.890866
EPOCH #333  lr = 0.0001
Train 333, loss: 1.324218, train acc: 0.998066, train avg acc: 0.997185
Test 333, loss: 1.437713, test acc: 0.927066, test avg acc: 0.896826
EPOCH #334  lr = 0.0001
Train 334, loss: 1.324932, train acc: 0.997557, train avg acc: 0.995948
Test 334, loss: 1.435396, test acc: 0.928282, test avg acc: 0.897616
EPOCH #335  lr = 0.0001
Train 335, loss: 1.324071, train acc: 0.998168, train avg acc: 0.997098
Test 335, loss: 1.433188, test acc: 0.926256, test avg acc: 0.895116
EPOCH #336  lr = 0.0001
Train 336, loss: 1.325250, train acc: 0.997150, train avg acc: 0.995845
Test 336, loss: 1.431777, test acc: 0.927877, test avg acc: 0.894953
EPOCH #337  lr = 0.0001
Train 337, loss: 1.325998, train acc: 0.997862, train avg acc: 0.996939
Test 337, loss: 1.436213, test acc: 0.925446, test avg acc: 0.893535
EPOCH #338  lr = 0.0001
Train 338, loss: 1.324263, train acc: 0.998066, train avg acc: 0.996784
Test 338, loss: 1.437426, test acc: 0.927472, test avg acc: 0.895826
EPOCH #339  lr = 0.0001
Train 339, loss: 1.324201, train acc: 0.997557, train avg acc: 0.996447
Test 339, loss: 1.431594, test acc: 0.927066, test avg acc: 0.895453
EPOCH #340  lr = 0.0001
Train 340, loss: 1.324366, train acc: 0.998066, train avg acc: 0.997073
Test 340, loss: 1.430571, test acc: 0.924635, test avg acc: 0.895203
EPOCH #341  lr = 0.0001
Train 341, loss: 1.321467, train acc: 0.998473, train avg acc: 0.997480
Test 341, loss: 1.433645, test acc: 0.926661, test avg acc: 0.895122
EPOCH #342  lr = 0.0001
Train 342, loss: 1.322673, train acc: 0.997964, train avg acc: 0.996652
Test 342, loss: 1.434338, test acc: 0.928282, test avg acc: 0.898407
EPOCH #343  lr = 0.0001
Train 343, loss: 1.322923, train acc: 0.997761, train avg acc: 0.996831
Test 343, loss: 1.437591, test acc: 0.924635, test avg acc: 0.891872
EPOCH #344  lr = 0.0001
Train 344, loss: 1.322816, train acc: 0.997761, train avg acc: 0.996271
Test 344, loss: 1.435653, test acc: 0.926661, test avg acc: 0.893326
EPOCH #345  lr = 0.0001
Train 345, loss: 1.323976, train acc: 0.998066, train avg acc: 0.997429
Test 345, loss: 1.434811, test acc: 0.927066, test avg acc: 0.892535
EPOCH #346  lr = 0.0001
Train 346, loss: 1.327073, train acc: 0.997048, train avg acc: 0.995808
Test 346, loss: 1.437434, test acc: 0.923825, test avg acc: 0.890494
EPOCH #347  lr = 0.0001
Train 347, loss: 1.323273, train acc: 0.998779, train avg acc: 0.998597
Test 347, loss: 1.436934, test acc: 0.925446, test avg acc: 0.890738
EPOCH #348  lr = 0.0001
Train 348, loss: 1.323471, train acc: 0.998473, train avg acc: 0.997673
Test 348, loss: 1.435776, test acc: 0.923825, test avg acc: 0.891244
EPOCH #349  lr = 0.0001
Train 349, loss: 1.323125, train acc: 0.998575, train avg acc: 0.997520
Test 349, loss: 1.432673, test acc: 0.926256, test avg acc: 0.893994
EPOCH #350  lr = 0.0001
Train 350, loss: 1.324123, train acc: 0.998371, train avg acc: 0.997346
Test 350, loss: 1.433370, test acc: 0.922609, test avg acc: 0.892541
EPOCH #351  lr = 0.0001
Train 351, loss: 1.322325, train acc: 0.998371, train avg acc: 0.997620
Test 351, loss: 1.435372, test acc: 0.927472, test avg acc: 0.895785
EPOCH #352  lr = 0.0001
Train 352, loss: 1.324009, train acc: 0.998066, train avg acc: 0.997163
Test 352, loss: 1.438372, test acc: 0.923015, test avg acc: 0.889366
EPOCH #353  lr = 0.0001
Train 353, loss: 1.322431, train acc: 0.998779, train avg acc: 0.998146
Test 353, loss: 1.433842, test acc: 0.925446, test avg acc: 0.890453
EPOCH #354  lr = 0.0001
Train 354, loss: 1.323696, train acc: 0.998168, train avg acc: 0.997158
Test 354, loss: 1.438973, test acc: 0.923825, test avg acc: 0.892366
EPOCH #355  lr = 0.0001
Train 355, loss: 1.322286, train acc: 0.997964, train avg acc: 0.997225
Test 355, loss: 1.435886, test acc: 0.923825, test avg acc: 0.888453
EPOCH #356  lr = 0.0001
Train 356, loss: 1.324050, train acc: 0.998575, train avg acc: 0.997500
Test 356, loss: 1.434790, test acc: 0.925851, test avg acc: 0.891826
EPOCH #357  lr = 0.0001
Train 357, loss: 1.322437, train acc: 0.998779, train avg acc: 0.998023
Test 357, loss: 1.435643, test acc: 0.926256, test avg acc: 0.895913
EPOCH #358  lr = 0.0001
Train 358, loss: 1.321954, train acc: 0.998575, train avg acc: 0.997468
Test 358, loss: 1.433804, test acc: 0.922609, test avg acc: 0.888453
EPOCH #359  lr = 0.0001
Train 359, loss: 1.323944, train acc: 0.998473, train avg acc: 0.997560
Test 359, loss: 1.434715, test acc: 0.926661, test avg acc: 0.897244
EPOCH #360  lr = 0.0001
Train 360, loss: 1.323997, train acc: 0.998066, train avg acc: 0.996585
Test 360, loss: 1.435897, test acc: 0.923825, test avg acc: 0.889657
EPOCH #361  lr = 0.0001
Train 361, loss: 1.323395, train acc: 0.998066, train avg acc: 0.996860
Test 361, loss: 1.434143, test acc: 0.924230, test avg acc: 0.889703
EPOCH #362  lr = 0.0001
Train 362, loss: 1.321812, train acc: 0.998473, train avg acc: 0.997581
Test 362, loss: 1.435433, test acc: 0.925446, test avg acc: 0.891622
EPOCH #363  lr = 0.0001
Train 363, loss: 1.323897, train acc: 0.997761, train avg acc: 0.996868
Test 363, loss: 1.434413, test acc: 0.923015, test avg acc: 0.890872
EPOCH #364  lr = 0.0001
Train 364, loss: 1.322245, train acc: 0.998677, train avg acc: 0.997554
Test 364, loss: 1.436114, test acc: 0.922609, test avg acc: 0.891744
EPOCH #365  lr = 0.0001
Train 365, loss: 1.322876, train acc: 0.997557, train avg acc: 0.996728
Test 365, loss: 1.432100, test acc: 0.926256, test avg acc: 0.894994
EPOCH #366  lr = 0.0001
Train 366, loss: 1.322119, train acc: 0.998270, train avg acc: 0.997250
Test 366, loss: 1.436758, test acc: 0.924230, test avg acc: 0.894163
EPOCH #367  lr = 0.0001
Train 367, loss: 1.321040, train acc: 0.997761, train avg acc: 0.997067
Test 367, loss: 1.436479, test acc: 0.927066, test avg acc: 0.897826
EPOCH #368  lr = 0.0001
Train 368, loss: 1.321874, train acc: 0.998473, train avg acc: 0.997598
Test 368, loss: 1.432927, test acc: 0.924635, test avg acc: 0.890913
EPOCH #369  lr = 0.0001
Train 369, loss: 1.321013, train acc: 0.998270, train avg acc: 0.996928
Test 369, loss: 1.435692, test acc: 0.927066, test avg acc: 0.891907
EPOCH #370  lr = 0.0001
Train 370, loss: 1.322493, train acc: 0.997659, train avg acc: 0.996267
Test 370, loss: 1.436584, test acc: 0.923420, test avg acc: 0.888785
EPOCH #371  lr = 0.0001
Train 371, loss: 1.321995, train acc: 0.997862, train avg acc: 0.996569
Test 371, loss: 1.435890, test acc: 0.923825, test avg acc: 0.891494
EPOCH #372  lr = 0.0001
Train 372, loss: 1.323000, train acc: 0.998066, train avg acc: 0.996952
Test 372, loss: 1.435674, test acc: 0.926256, test avg acc: 0.898326
EPOCH #373  lr = 0.0001
Train 373, loss: 1.322788, train acc: 0.998473, train avg acc: 0.998190
Test 373, loss: 1.433541, test acc: 0.924230, test avg acc: 0.891744
EPOCH #374  lr = 0.0001
Train 374, loss: 1.321729, train acc: 0.997761, train avg acc: 0.996698
Test 374, loss: 1.437028, test acc: 0.927877, test avg acc: 0.898407
EPOCH #375  lr = 0.0001
Train 375, loss: 1.321204, train acc: 0.998575, train avg acc: 0.997646
Test 375, loss: 1.436763, test acc: 0.927066, test avg acc: 0.893948
EPOCH #376  lr = 0.0001
Train 376, loss: 1.323476, train acc: 0.997557, train avg acc: 0.996668
Test 376, loss: 1.434487, test acc: 0.925851, test avg acc: 0.893994
EPOCH #377  lr = 0.0001
Train 377, loss: 1.321488, train acc: 0.998066, train avg acc: 0.996796
Test 377, loss: 1.437398, test acc: 0.925041, test avg acc: 0.889866
EPOCH #378  lr = 0.0001
Train 378, loss: 1.321321, train acc: 0.998066, train avg acc: 0.997296
Test 378, loss: 1.436767, test acc: 0.925041, test avg acc: 0.893035
EPOCH #379  lr = 0.0001
Train 379, loss: 1.322756, train acc: 0.998473, train avg acc: 0.997490
Test 379, loss: 1.432793, test acc: 0.928282, test avg acc: 0.892244
EPOCH #380  lr = 0.0001
Train 380, loss: 1.321879, train acc: 0.998473, train avg acc: 0.997315
Test 380, loss: 1.431344, test acc: 0.929498, test avg acc: 0.897953
EPOCH #381  lr = 0.0001
Train 381, loss: 1.321088, train acc: 0.998066, train avg acc: 0.997139
Test 381, loss: 1.437286, test acc: 0.927472, test avg acc: 0.895076
EPOCH #382  lr = 0.0001
Train 382, loss: 1.322719, train acc: 0.997862, train avg acc: 0.996833
Test 382, loss: 1.432191, test acc: 0.925041, test avg acc: 0.890494
EPOCH #383  lr = 0.0001
Train 383, loss: 1.322882, train acc: 0.998270, train avg acc: 0.996937
Test 383, loss: 1.436119, test acc: 0.928282, test avg acc: 0.895157
EPOCH #384  lr = 0.0001
Train 384, loss: 1.324209, train acc: 0.997150, train avg acc: 0.996011
Test 384, loss: 1.433781, test acc: 0.925851, test avg acc: 0.892035
EPOCH #385  lr = 0.0001
Train 385, loss: 1.322823, train acc: 0.998270, train avg acc: 0.997221
Test 385, loss: 1.437997, test acc: 0.925041, test avg acc: 0.894285
EPOCH #386  lr = 0.0001
Train 386, loss: 1.321327, train acc: 0.998473, train avg acc: 0.997942
Test 386, loss: 1.436693, test acc: 0.923015, test avg acc: 0.889953
EPOCH #387  lr = 0.0001
Train 387, loss: 1.321417, train acc: 0.997659, train avg acc: 0.995767
Test 387, loss: 1.434695, test acc: 0.927066, test avg acc: 0.893366
EPOCH #388  lr = 0.0001
Train 388, loss: 1.323006, train acc: 0.998270, train avg acc: 0.997379
Test 388, loss: 1.431789, test acc: 0.927472, test avg acc: 0.897035
EPOCH #389  lr = 0.0001
Train 389, loss: 1.323139, train acc: 0.998066, train avg acc: 0.996832
Test 389, loss: 1.433940, test acc: 0.927066, test avg acc: 0.894616
EPOCH #390  lr = 0.0001
Train 390, loss: 1.321218, train acc: 0.998066, train avg acc: 0.996481
Test 390, loss: 1.432524, test acc: 0.925446, test avg acc: 0.891744
EPOCH #391  lr = 0.0001
Train 391, loss: 1.323192, train acc: 0.998066, train avg acc: 0.996901
Test 391, loss: 1.435141, test acc: 0.923825, test avg acc: 0.892744
EPOCH #392  lr = 0.0001
Train 392, loss: 1.320847, train acc: 0.998270, train avg acc: 0.997544
Test 392, loss: 1.433385, test acc: 0.924230, test avg acc: 0.892535
EPOCH #393  lr = 0.0001
Train 393, loss: 1.325074, train acc: 0.997862, train avg acc: 0.996617
Test 393, loss: 1.434102, test acc: 0.927472, test avg acc: 0.900116
EPOCH #394  lr = 0.0001
Train 394, loss: 1.321031, train acc: 0.998371, train avg acc: 0.997748
Test 394, loss: 1.436467, test acc: 0.926661, test avg acc: 0.896616
EPOCH #395  lr = 0.0001
Train 395, loss: 1.320915, train acc: 0.998779, train avg acc: 0.998334
Test 395, loss: 1.432140, test acc: 0.928282, test avg acc: 0.899326
EPOCH #396  lr = 0.0001
Train 396, loss: 1.319959, train acc: 0.998168, train avg acc: 0.997350
Test 396, loss: 1.433895, test acc: 0.925041, test avg acc: 0.895494
EPOCH #397  lr = 0.0001
Train 397, loss: 1.321049, train acc: 0.998982, train avg acc: 0.998483
Test 397, loss: 1.433758, test acc: 0.925446, test avg acc: 0.895494
EPOCH #398  lr = 0.0001
Train 398, loss: 1.321619, train acc: 0.998066, train avg acc: 0.997477
Test 398, loss: 1.435424, test acc: 0.927066, test avg acc: 0.895785
EPOCH #399  lr = 0.0001
Train 399, loss: 1.320959, train acc: 0.998168, train avg acc: 0.997457
Test 399, loss: 1.434452, test acc: 0.927066, test avg acc: 0.894576
EPOCH #400  lr = 0.0001
Train 400, loss: 1.322972, train acc: 0.997353, train avg acc: 0.995824
Test 400, loss: 1.434829, test acc: 0.925041, test avg acc: 0.890453
EPOCH #401  lr = 0.0001
Train 401, loss: 1.319886, train acc: 0.998779, train avg acc: 0.998095
Test 401, loss: 1.436662, test acc: 0.923825, test avg acc: 0.889535
EPOCH #402  lr = 0.0001
Train 402, loss: 1.320975, train acc: 0.998677, train avg acc: 0.997954
Test 402, loss: 1.436680, test acc: 0.927066, test avg acc: 0.896872
EPOCH #403  lr = 0.0001
Train 403, loss: 1.320935, train acc: 0.998473, train avg acc: 0.997878
Test 403, loss: 1.435011, test acc: 0.927066, test avg acc: 0.898494
EPOCH #404  lr = 0.0001
Train 404, loss: 1.321447, train acc: 0.998168, train avg acc: 0.996727
Test 404, loss: 1.433370, test acc: 0.927877, test avg acc: 0.892988
EPOCH #405  lr = 0.0001
Train 405, loss: 1.321461, train acc: 0.998880, train avg acc: 0.998256
Test 405, loss: 1.434908, test acc: 0.925851, test avg acc: 0.894035
EPOCH #406  lr = 0.0001
Train 406, loss: 1.321005, train acc: 0.998575, train avg acc: 0.997978
Test 406, loss: 1.432487, test acc: 0.930308, test avg acc: 0.897576
EPOCH #407  lr = 0.0001
Train 407, loss: 1.323297, train acc: 0.997964, train avg acc: 0.996936
Test 407, loss: 1.435645, test acc: 0.927472, test avg acc: 0.896535
EPOCH #408  lr = 0.0001
Train 408, loss: 1.322068, train acc: 0.998270, train avg acc: 0.996937
Test 408, loss: 1.437113, test acc: 0.926661, test avg acc: 0.895203
EPOCH #409  lr = 0.0001
Train 409, loss: 1.321283, train acc: 0.997761, train avg acc: 0.995069
Test 409, loss: 1.435728, test acc: 0.926661, test avg acc: 0.897535
EPOCH #410  lr = 0.0001
Train 410, loss: 1.320339, train acc: 0.998066, train avg acc: 0.997570
Test 410, loss: 1.436116, test acc: 0.926661, test avg acc: 0.897285
EPOCH #411  lr = 0.0001
Train 411, loss: 1.320543, train acc: 0.998473, train avg acc: 0.997393
Test 411, loss: 1.438786, test acc: 0.922609, test avg acc: 0.893703
EPOCH #412  lr = 0.0001
Train 412, loss: 1.322946, train acc: 0.998270, train avg acc: 0.997070
Test 412, loss: 1.436359, test acc: 0.928282, test avg acc: 0.899000
EPOCH #413  lr = 0.0001
Train 413, loss: 1.322354, train acc: 0.998677, train avg acc: 0.998210
Test 413, loss: 1.434218, test acc: 0.929498, test avg acc: 0.901076
EPOCH #414  lr = 0.0001
Train 414, loss: 1.321529, train acc: 0.998168, train avg acc: 0.997153
Test 414, loss: 1.432614, test acc: 0.929498, test avg acc: 0.897994
EPOCH #415  lr = 0.0001
Train 415, loss: 1.321850, train acc: 0.998270, train avg acc: 0.997389
Test 415, loss: 1.437223, test acc: 0.927066, test avg acc: 0.895826
EPOCH #416  lr = 0.0001
Train 416, loss: 1.321533, train acc: 0.998066, train avg acc: 0.997295
Test 416, loss: 1.436169, test acc: 0.925041, test avg acc: 0.894453
EPOCH #417  lr = 0.0001
Train 417, loss: 1.322247, train acc: 0.998270, train avg acc: 0.997288
Test 417, loss: 1.432093, test acc: 0.925446, test avg acc: 0.893663
EPOCH #418  lr = 0.0001
Train 418, loss: 1.321122, train acc: 0.998168, train avg acc: 0.996606
Test 418, loss: 1.430258, test acc: 0.929903, test avg acc: 0.894698
EPOCH #419  lr = 0.0001
Train 419, loss: 1.321121, train acc: 0.998066, train avg acc: 0.996513
Test 419, loss: 1.436137, test acc: 0.927472, test avg acc: 0.897826
EPOCH #420  lr = 0.0001
Train 420, loss: 1.320470, train acc: 0.998270, train avg acc: 0.997371
Test 420, loss: 1.430621, test acc: 0.929092, test avg acc: 0.895785
EPOCH #421  lr = 0.0001
Train 421, loss: 1.320128, train acc: 0.998880, train avg acc: 0.998211
Test 421, loss: 1.431203, test acc: 0.925041, test avg acc: 0.892953
EPOCH #422  lr = 0.0001
Train 422, loss: 1.321001, train acc: 0.998168, train avg acc: 0.996780
Test 422, loss: 1.435845, test acc: 0.925446, test avg acc: 0.895576
EPOCH #423  lr = 0.0001
Train 423, loss: 1.321079, train acc: 0.998473, train avg acc: 0.997446
Test 423, loss: 1.435766, test acc: 0.925446, test avg acc: 0.894285
EPOCH #424  lr = 0.0001
Train 424, loss: 1.319635, train acc: 0.998473, train avg acc: 0.997831
Test 424, loss: 1.435318, test acc: 0.922609, test avg acc: 0.893494
EPOCH #425  lr = 0.0001
Train 425, loss: 1.319952, train acc: 0.998168, train avg acc: 0.996795
Test 425, loss: 1.434114, test acc: 0.930308, test avg acc: 0.898866
EPOCH #426  lr = 0.0001
Train 426, loss: 1.322080, train acc: 0.997353, train avg acc: 0.996367
Test 426, loss: 1.430135, test acc: 0.925851, test avg acc: 0.896203
EPOCH #427  lr = 0.0001
Train 427, loss: 1.320234, train acc: 0.997659, train avg acc: 0.995592
Test 427, loss: 1.434077, test acc: 0.928282, test avg acc: 0.895453
EPOCH #428  lr = 0.0001
Train 428, loss: 1.318376, train acc: 0.999186, train avg acc: 0.998723
Test 428, loss: 1.433388, test acc: 0.928282, test avg acc: 0.897285
EPOCH #429  lr = 0.0001
Train 429, loss: 1.320450, train acc: 0.998168, train avg acc: 0.997277
Test 429, loss: 1.433237, test acc: 0.925446, test avg acc: 0.893581
EPOCH #430  lr = 0.0001
Train 430, loss: 1.319586, train acc: 0.998066, train avg acc: 0.997372
Test 430, loss: 1.435555, test acc: 0.924230, test avg acc: 0.892744
EPOCH #431  lr = 0.0001
Train 431, loss: 1.320485, train acc: 0.998371, train avg acc: 0.997396
Test 431, loss: 1.433150, test acc: 0.925851, test avg acc: 0.894913
EPOCH #432  lr = 0.0001
Train 432, loss: 1.319524, train acc: 0.998779, train avg acc: 0.998171
Test 432, loss: 1.431958, test acc: 0.924230, test avg acc: 0.888163
EPOCH #433  lr = 0.0001
Train 433, loss: 1.321158, train acc: 0.998066, train avg acc: 0.996451
Test 433, loss: 1.431415, test acc: 0.925446, test avg acc: 0.891576
EPOCH #434  lr = 0.0001
Train 434, loss: 1.319537, train acc: 0.998575, train avg acc: 0.997386
Test 434, loss: 1.434367, test acc: 0.927066, test avg acc: 0.892826
EPOCH #435  lr = 0.0001
Train 435, loss: 1.320427, train acc: 0.998473, train avg acc: 0.997547
Test 435, loss: 1.433654, test acc: 0.925851, test avg acc: 0.890866
EPOCH #436  lr = 0.0001
Train 436, loss: 1.318348, train acc: 0.998066, train avg acc: 0.997431
Test 436, loss: 1.431410, test acc: 0.925041, test avg acc: 0.889407
EPOCH #437  lr = 0.0001
Train 437, loss: 1.319465, train acc: 0.998677, train avg acc: 0.998262
Test 437, loss: 1.430690, test acc: 0.924635, test avg acc: 0.890703
EPOCH #438  lr = 0.0001
Train 438, loss: 1.322380, train acc: 0.997455, train avg acc: 0.996088
Test 438, loss: 1.429994, test acc: 0.927877, test avg acc: 0.898116
EPOCH #439  lr = 0.0001
Train 439, loss: 1.321537, train acc: 0.998168, train avg acc: 0.997461
Test 439, loss: 1.434438, test acc: 0.923015, test avg acc: 0.891831
EPOCH #440  lr = 0.0001
Train 440, loss: 1.318070, train acc: 0.998371, train avg acc: 0.997425
Test 440, loss: 1.435787, test acc: 0.924230, test avg acc: 0.894622
EPOCH #441  lr = 0.0001
Train 441, loss: 1.319364, train acc: 0.997761, train avg acc: 0.996591
Test 441, loss: 1.433024, test acc: 0.926661, test avg acc: 0.894163
EPOCH #442  lr = 0.0001
Train 442, loss: 1.319305, train acc: 0.997964, train avg acc: 0.996909
Test 442, loss: 1.433673, test acc: 0.924635, test avg acc: 0.891163
EPOCH #443  lr = 0.0001
Train 443, loss: 1.320456, train acc: 0.998270, train avg acc: 0.996788
Test 443, loss: 1.435610, test acc: 0.926661, test avg acc: 0.894203
EPOCH #444  lr = 0.0001
Train 444, loss: 1.320699, train acc: 0.998371, train avg acc: 0.997171
Test 444, loss: 1.433550, test acc: 0.924230, test avg acc: 0.892953
EPOCH #445  lr = 0.0001
Train 445, loss: 1.320916, train acc: 0.997862, train avg acc: 0.996323
Test 445, loss: 1.436007, test acc: 0.925851, test avg acc: 0.895913
EPOCH #446  lr = 0.0001
Train 446, loss: 1.320140, train acc: 0.998779, train avg acc: 0.998264
Test 446, loss: 1.435395, test acc: 0.925446, test avg acc: 0.895663
EPOCH #447  lr = 0.0001
Train 447, loss: 1.320892, train acc: 0.998371, train avg acc: 0.997553
Test 447, loss: 1.432185, test acc: 0.926661, test avg acc: 0.897494
EPOCH #448  lr = 0.0001
Train 448, loss: 1.320038, train acc: 0.997659, train avg acc: 0.996225
Test 448, loss: 1.434868, test acc: 0.927877, test avg acc: 0.895994
EPOCH #449  lr = 0.0001
Train 449, loss: 1.319478, train acc: 0.998677, train avg acc: 0.998087
Test 449, loss: 1.432322, test acc: 0.927472, test avg acc: 0.894663
EPOCH #450  lr = 0.0001
Train 450, loss: 1.320705, train acc: 0.998779, train avg acc: 0.997770
Test 450, loss: 1.433555, test acc: 0.926661, test avg acc: 0.895326
EPOCH #451  lr = 0.0001
Train 451, loss: 1.319859, train acc: 0.998677, train avg acc: 0.997679
Test 451, loss: 1.431912, test acc: 0.926256, test avg acc: 0.896994
EPOCH #452  lr = 0.0001
Train 452, loss: 1.317732, train acc: 0.998575, train avg acc: 0.998135
Test 452, loss: 1.434602, test acc: 0.926256, test avg acc: 0.893157
EPOCH #453  lr = 0.0001
Train 453, loss: 1.320044, train acc: 0.999084, train avg acc: 0.997985
Test 453, loss: 1.435570, test acc: 0.928282, test avg acc: 0.900616
EPOCH #454  lr = 0.0001
Train 454, loss: 1.319367, train acc: 0.998371, train avg acc: 0.997360
Test 454, loss: 1.437232, test acc: 0.926256, test avg acc: 0.895285
EPOCH #455  lr = 0.0001
Train 455, loss: 1.320977, train acc: 0.998677, train avg acc: 0.997892
Test 455, loss: 1.435521, test acc: 0.927877, test avg acc: 0.898244
EPOCH #456  lr = 0.0001
Train 456, loss: 1.320873, train acc: 0.997964, train avg acc: 0.997316
Test 456, loss: 1.435496, test acc: 0.924230, test avg acc: 0.889500
EPOCH #457  lr = 0.0001
Train 457, loss: 1.318520, train acc: 0.998270, train avg acc: 0.997353
Test 457, loss: 1.434251, test acc: 0.927472, test avg acc: 0.891866
EPOCH #458  lr = 0.0001
Train 458, loss: 1.319983, train acc: 0.998270, train avg acc: 0.997242
Test 458, loss: 1.439584, test acc: 0.923825, test avg acc: 0.889785
EPOCH #459  lr = 0.0001
Train 459, loss: 1.318400, train acc: 0.999287, train avg acc: 0.999044
Test 459, loss: 1.434452, test acc: 0.924230, test avg acc: 0.894744
EPOCH #460  lr = 0.0001
Train 460, loss: 1.319663, train acc: 0.997862, train avg acc: 0.996782
Test 460, loss: 1.434046, test acc: 0.927472, test avg acc: 0.892616
EPOCH #461  lr = 0.0001
Train 461, loss: 1.318959, train acc: 0.998168, train avg acc: 0.997495
Test 461, loss: 1.434844, test acc: 0.925446, test avg acc: 0.888244
EPOCH #462  lr = 0.0001
Train 462, loss: 1.319786, train acc: 0.998270, train avg acc: 0.996891
Test 462, loss: 1.433923, test acc: 0.928687, test avg acc: 0.892157
EPOCH #463  lr = 0.0001
Train 463, loss: 1.318303, train acc: 0.998473, train avg acc: 0.997390
Test 463, loss: 1.434214, test acc: 0.929498, test avg acc: 0.894035
EPOCH #464  lr = 0.0001
Train 464, loss: 1.318834, train acc: 0.998779, train avg acc: 0.998052
Test 464, loss: 1.431984, test acc: 0.927066, test avg acc: 0.892866
EPOCH #465  lr = 0.0001
Train 465, loss: 1.320650, train acc: 0.998066, train avg acc: 0.996716
Test 465, loss: 1.432147, test acc: 0.929903, test avg acc: 0.900285
EPOCH #466  lr = 0.0001
Train 466, loss: 1.319615, train acc: 0.997659, train avg acc: 0.996246
Test 466, loss: 1.433213, test acc: 0.930713, test avg acc: 0.897157
EPOCH #467  lr = 0.0001
Train 467, loss: 1.318667, train acc: 0.998473, train avg acc: 0.997944
Test 467, loss: 1.432933, test acc: 0.927877, test avg acc: 0.894035
EPOCH #468  lr = 0.0001
Train 468, loss: 1.320543, train acc: 0.997862, train avg acc: 0.996996
Test 468, loss: 1.436159, test acc: 0.925446, test avg acc: 0.895326
EPOCH #469  lr = 0.0001
Train 469, loss: 1.318061, train acc: 0.997659, train avg acc: 0.996531
Test 469, loss: 1.432975, test acc: 0.925851, test avg acc: 0.892076
EPOCH #470  lr = 0.0001
Train 470, loss: 1.318825, train acc: 0.997862, train avg acc: 0.996534
Test 470, loss: 1.435506, test acc: 0.928687, test avg acc: 0.899576
EPOCH #471  lr = 0.0001
Train 471, loss: 1.319438, train acc: 0.998575, train avg acc: 0.997978
Test 471, loss: 1.435635, test acc: 0.924230, test avg acc: 0.891663
EPOCH #472  lr = 0.0001
Train 472, loss: 1.319028, train acc: 0.998677, train avg acc: 0.997642
Test 472, loss: 1.431927, test acc: 0.927877, test avg acc: 0.894244
EPOCH #473  lr = 0.0001
Train 473, loss: 1.317353, train acc: 0.998677, train avg acc: 0.998091
Test 473, loss: 1.435034, test acc: 0.928282, test avg acc: 0.897407
EPOCH #474  lr = 0.0001
Train 474, loss: 1.320036, train acc: 0.998066, train avg acc: 0.997215
Test 474, loss: 1.433549, test acc: 0.925446, test avg acc: 0.894494
EPOCH #475  lr = 0.0001
Train 475, loss: 1.318546, train acc: 0.998575, train avg acc: 0.997543
Test 475, loss: 1.434688, test acc: 0.927877, test avg acc: 0.896407
EPOCH #476  lr = 0.0001
Train 476, loss: 1.316905, train acc: 0.999084, train avg acc: 0.998818
Test 476, loss: 1.432314, test acc: 0.925446, test avg acc: 0.890535
EPOCH #477  lr = 0.0001
Train 477, loss: 1.319724, train acc: 0.998473, train avg acc: 0.997885
Test 477, loss: 1.429634, test acc: 0.928282, test avg acc: 0.893826
EPOCH #478  lr = 0.0001
Train 478, loss: 1.318367, train acc: 0.998779, train avg acc: 0.997802
Test 478, loss: 1.431249, test acc: 0.928687, test avg acc: 0.893907
EPOCH #479  lr = 0.0001
Train 479, loss: 1.318833, train acc: 0.998371, train avg acc: 0.997438
Test 479, loss: 1.431982, test acc: 0.929498, test avg acc: 0.897994
EPOCH #480  lr = 0.0001
Train 480, loss: 1.316774, train acc: 0.998575, train avg acc: 0.997636
Test 480, loss: 1.432017, test acc: 0.929092, test avg acc: 0.898953
EPOCH #481  lr = 0.0001
Train 481, loss: 1.319136, train acc: 0.998677, train avg acc: 0.998137
Test 481, loss: 1.429566, test acc: 0.928687, test avg acc: 0.895576
EPOCH #482  lr = 0.0001
Train 482, loss: 1.319139, train acc: 0.998880, train avg acc: 0.998194
Test 482, loss: 1.432877, test acc: 0.926661, test avg acc: 0.895285
EPOCH #483  lr = 0.0001
Train 483, loss: 1.319548, train acc: 0.998371, train avg acc: 0.997820
Test 483, loss: 1.432411, test acc: 0.928282, test avg acc: 0.897326
EPOCH #484  lr = 0.0001
Train 484, loss: 1.319774, train acc: 0.997862, train avg acc: 0.996881
Test 484, loss: 1.436173, test acc: 0.927066, test avg acc: 0.896576
EPOCH #485  lr = 0.0001
Train 485, loss: 1.319228, train acc: 0.998270, train avg acc: 0.997074
Test 485, loss: 1.433533, test acc: 0.924635, test avg acc: 0.892163
EPOCH #486  lr = 0.0001
Train 486, loss: 1.320453, train acc: 0.997455, train avg acc: 0.996201
Test 486, loss: 1.435948, test acc: 0.927066, test avg acc: 0.896744
EPOCH #487  lr = 0.0001
Train 487, loss: 1.318998, train acc: 0.998168, train avg acc: 0.996882
Test 487, loss: 1.434814, test acc: 0.927066, test avg acc: 0.896453
EPOCH #488  lr = 0.0001
Train 488, loss: 1.317649, train acc: 0.999287, train avg acc: 0.998759
Test 488, loss: 1.430770, test acc: 0.929903, test avg acc: 0.895698
EPOCH #489  lr = 0.0001
Train 489, loss: 1.318589, train acc: 0.998473, train avg acc: 0.997534
Test 489, loss: 1.432652, test acc: 0.928282, test avg acc: 0.896326
EPOCH #490  lr = 0.0001
Train 490, loss: 1.318841, train acc: 0.998473, train avg acc: 0.997765
Test 490, loss: 1.436640, test acc: 0.925851, test avg acc: 0.895372
EPOCH #491  lr = 0.0001
Train 491, loss: 1.318728, train acc: 0.998982, train avg acc: 0.998310
Test 491, loss: 1.436473, test acc: 0.926661, test avg acc: 0.891198
EPOCH #492  lr = 0.0001
Train 492, loss: 1.317432, train acc: 0.999389, train avg acc: 0.999252
Test 492, loss: 1.434886, test acc: 0.925446, test avg acc: 0.893866
EPOCH #493  lr = 0.0001
Train 493, loss: 1.320544, train acc: 0.998677, train avg acc: 0.998186
Test 493, loss: 1.432495, test acc: 0.927877, test avg acc: 0.895035
EPOCH #494  lr = 0.0001
Train 494, loss: 1.317977, train acc: 0.999287, train avg acc: 0.998827
Test 494, loss: 1.430747, test acc: 0.928282, test avg acc: 0.896285
EPOCH #495  lr = 0.0001
Train 495, loss: 1.318574, train acc: 0.998473, train avg acc: 0.997327
Test 495, loss: 1.429830, test acc: 0.927877, test avg acc: 0.894157
EPOCH #496  lr = 0.0001
Train 496, loss: 1.318905, train acc: 0.998371, train avg acc: 0.997622
Test 496, loss: 1.435459, test acc: 0.927877, test avg acc: 0.897326
EPOCH #497  lr = 0.0001
Train 497, loss: 1.317813, train acc: 0.998371, train avg acc: 0.997768
Test 497, loss: 1.430569, test acc: 0.927066, test avg acc: 0.894372
EPOCH #498  lr = 0.0001
Train 498, loss: 1.320129, train acc: 0.997659, train avg acc: 0.996429
Test 498, loss: 1.431735, test acc: 0.925851, test avg acc: 0.895663
EPOCH #499  lr = 0.0001
Train 499, loss: 1.316546, train acc: 0.998982, train avg acc: 0.998494
Test 499, loss: 1.430230, test acc: 0.926661, test avg acc: 0.894326
