# Supplementary material for: LSPConv: local spatial projection convolution for point cloud analysis
Source: PeerJ Comput Sci. 2024 Jan 5;10:e1738. doi: 10.7717/peerj-cs.1738 (PMC10773920; doi:10.7717/peerj-cs.1738)
Supplement: Supplemental Information 2 [file peerj-cs-10-1738-s002.zip › Experimental results/Evaluation/clasification_ScanObjectNN_resualt.log]

Namespace(Tmax=250, batch_size=32, dataset='scanobjectNN', dropout=0.5, emb_dims=1024, epochs=1000, eval=False, gpu_idx=7, k=20, lr=0.001, model='model_cls', model_path='', momentum=0.9, name='ori_feat_dist_res', num_points=1024, seed=1, test_batch_size=16, use_sgd=False)
Using GPU: 7
Using model: model_cls
EPOCH #0  lr = 0.001
Train 0, loss: 2.477411, train acc: 0.228230, train avg acc: 0.161424
Test 0, loss: 2.400690, test acc: 0.372311, test avg acc: 0.261760
Current best saved in: ********** models/ori_feat_dist_res/models/model.t7 **********
EPOCH #1  lr = 0.001
Train 1, loss: 2.197452, train acc: 0.375790, train avg acc: 0.282613
Test 1, loss: 2.205267, test acc: 0.397641, test avg acc: 0.301362
Current best saved in: ********** models/ori_feat_dist_res/models/model.t7 **********
EPOCH #2  lr = 0.001
Train 2, loss: 2.076167, train acc: 0.449175, train avg acc: 0.355571
Test 2, loss: 1.953418, test acc: 0.522554, test avg acc: 0.435799
Current best saved in: ********** models/ori_feat_dist_res/models/model.t7 **********
EPOCH #3  lr = 0.001
Train 3, loss: 1.994059, train acc: 0.499034, train avg acc: 0.407699
Test 3, loss: 1.916930, test acc: 0.550659, test avg acc: 0.469655
Current best saved in: ********** models/ori_feat_dist_res/models/model.t7 **********
EPOCH #4  lr = 0.001
Train 4, loss: 1.924057, train acc: 0.548104, train avg acc: 0.455205
Test 4, loss: 1.811958, test acc: 0.592644, test avg acc: 0.512529
Current best saved in: ********** models/ori_feat_dist_res/models/model.t7 **********
EPOCH #5  lr = 0.001
Train 5, loss: 1.871578, train acc: 0.574087, train avg acc: 0.489916
Test 5, loss: 1.760399, test acc: 0.634976, test avg acc: 0.553848
Current best saved in: ********** models/ori_feat_dist_res/models/model.t7 **********
EPOCH #6  lr = 0.001
Train 6, loss: 1.830626, train acc: 0.598578, train avg acc: 0.517884
Test 6, loss: 1.733729, test acc: 0.635670, test avg acc: 0.563745
Current best saved in: ********** models/ori_feat_dist_res/models/model.t7 **********
EPOCH #7  lr = 0.001
Train 7, loss: 1.792141, train acc: 0.624122, train avg acc: 0.547019
Test 7, loss: 1.712331, test acc: 0.651631, test avg acc: 0.594538
Current best saved in: ********** models/ori_feat_dist_res/models/model.t7 **********
EPOCH #8  lr = 0.001
Train 8, loss: 1.765786, train acc: 0.642556, train avg acc: 0.570729
Test 8, loss: 1.732960, test acc: 0.653366, test avg acc: 0.611428
Current best saved in: ********** models/ori_feat_dist_res/models/model.t7 **********
EPOCH #9  lr = 0.001
Train 9, loss: 1.742066, train acc: 0.654494, train avg acc: 0.587419
Test 9, loss: 1.716938, test acc: 0.649202, test avg acc: 0.594194
EPOCH #10  lr = 0.001
Train 10, loss: 1.717028, train acc: 0.663185, train avg acc: 0.599410
Test 10, loss: 1.686219, test acc: 0.664469, test avg acc: 0.616607
Current best saved in: ********** models/ori_feat_dist_res/models/model.t7 **********
EPOCH #11  lr = 0.001
Train 11, loss: 1.694939, train acc: 0.676879, train avg acc: 0.612406
Test 11, loss: 1.630505, test acc: 0.714434, test avg acc: 0.675458
Current best saved in: ********** models/ori_feat_dist_res/models/model.t7 **********
EPOCH #12  lr = 0.001
Train 12, loss: 1.666628, train acc: 0.695049, train avg acc: 0.639004
Test 12, loss: 1.668289, test acc: 0.692575, test avg acc: 0.645607
EPOCH #13  lr = 0.001
Train 13, loss: 1.649223, train acc: 0.706461, train avg acc: 0.648226
Test 13, loss: 1.658543, test acc: 0.683206, test avg acc: 0.634905
EPOCH #14  lr = 0.001
Train 14, loss: 1.637487, train acc: 0.709972, train avg acc: 0.657245
Test 14, loss: 1.605021, test acc: 0.721027, test avg acc: 0.661554
Current best saved in: ********** models/ori_feat_dist_res/models/model.t7 **********
EPOCH #15  lr = 0.001
Train 15, loss: 1.620186, train acc: 0.724456, train avg acc: 0.671490
Test 15, loss: 1.590881, test acc: 0.722068, test avg acc: 0.674734
Current best saved in: ********** models/ori_feat_dist_res/models/model.t7 **********
EPOCH #16  lr = 0.001
Train 16, loss: 1.602733, train acc: 0.734902, train avg acc: 0.683192
Test 16, loss: 1.573722, test acc: 0.748439, test avg acc: 0.707323
Current best saved in: ********** models/ori_feat_dist_res/models/model.t7 **********
EPOCH #17  lr = 0.001
Train 17, loss: 1.584226, train acc: 0.743768, train avg acc: 0.697352
Test 17, loss: 1.590390, test acc: 0.738723, test avg acc: 0.706723
EPOCH #18  lr = 0.001
Train 18, loss: 1.580813, train acc: 0.747279, train avg acc: 0.701244
Test 18, loss: 1.572971, test acc: 0.738029, test avg acc: 0.690844
EPOCH #19  lr = 0.001
Train 19, loss: 1.568198, train acc: 0.755881, train avg acc: 0.715698
Test 19, loss: 1.596340, test acc: 0.729355, test avg acc: 0.692044
EPOCH #20  lr = 0.001
Train 20, loss: 1.558443, train acc: 0.755004, train avg acc: 0.713844
Test 20, loss: 1.623608, test acc: 0.719639, test avg acc: 0.660329
EPOCH #21  lr = 0.001
Train 21, loss: 1.545185, train acc: 0.772209, train avg acc: 0.731551
Test 21, loss: 1.574611, test acc: 0.733865, test avg acc: 0.691923
EPOCH #22  lr = 0.001
Train 22, loss: 1.531083, train acc: 0.776598, train avg acc: 0.734928
Test 22, loss: 1.558495, test acc: 0.739764, test avg acc: 0.686442
EPOCH #23  lr = 0.001
Train 23, loss: 1.516400, train acc: 0.783445, train avg acc: 0.744563
Test 23, loss: 1.556169, test acc: 0.753296, test avg acc: 0.732416
Current best saved in: ********** models/ori_feat_dist_res/models/model.t7 **********
EPOCH #24  lr = 0.001
Train 24, loss: 1.512370, train acc: 0.787570, train avg acc: 0.749935
Test 24, loss: 1.545228, test acc: 0.758848, test avg acc: 0.730936
Current best saved in: ********** models/ori_feat_dist_res/models/model.t7 **********
EPOCH #25  lr = 0.001
Train 25, loss: 1.503190, train acc: 0.791959, train avg acc: 0.758113
Test 25, loss: 1.526853, test acc: 0.766135, test avg acc: 0.733957
Current best saved in: ********** models/ori_feat_dist_res/models/model.t7 **********
EPOCH #26  lr = 0.001
Train 26, loss: 1.494350, train acc: 0.798016, train avg acc: 0.759914
Test 26, loss: 1.536323, test acc: 0.764747, test avg acc: 0.725976
EPOCH #27  lr = 0.001
Train 27, loss: 1.481447, train acc: 0.804161, train avg acc: 0.768777
Test 27, loss: 1.535946, test acc: 0.756072, test avg acc: 0.711933
EPOCH #28  lr = 0.001
Train 28, loss: 1.471608, train acc: 0.808989, train avg acc: 0.774374
Test 28, loss: 1.561510, test acc: 0.737682, test avg acc: 0.692286
EPOCH #29  lr = 0.001
Train 29, loss: 1.464687, train acc: 0.818294, train avg acc: 0.788978
Test 29, loss: 1.529386, test acc: 0.755725, test avg acc: 0.716751
EPOCH #30  lr = 0.001
Train 30, loss: 1.459926, train acc: 0.817855, train avg acc: 0.784510
Test 30, loss: 1.553115, test acc: 0.741846, test avg acc: 0.698920
EPOCH #31  lr = 0.001
Train 31, loss: 1.454677, train acc: 0.821629, train avg acc: 0.790630
Test 31, loss: 1.532636, test acc: 0.767523, test avg acc: 0.732798
Current best saved in: ********** models/ori_feat_dist_res/models/model.t7 **********
EPOCH #32  lr = 0.001
Train 32, loss: 1.440967, train acc: 0.832338, train avg acc: 0.804998
Test 32, loss: 1.545328, test acc: 0.759889, test avg acc: 0.725309
EPOCH #33  lr = 0.001
Train 33, loss: 1.440248, train acc: 0.830934, train avg acc: 0.803216
Test 33, loss: 1.533274, test acc: 0.761277, test avg acc: 0.730982
EPOCH #34  lr = 0.001
Train 34, loss: 1.433867, train acc: 0.835762, train avg acc: 0.807649
Test 34, loss: 1.540715, test acc: 0.768910, test avg acc: 0.724503
Current best saved in: ********** models/ori_feat_dist_res/models/model.t7 **********
EPOCH #35  lr = 0.001
Train 35, loss: 1.424597, train acc: 0.840941, train avg acc: 0.812901
Test 35, loss: 1.575612, test acc: 0.743581, test avg acc: 0.716120
EPOCH #36  lr = 0.001
Train 36, loss: 1.416636, train acc: 0.841468, train avg acc: 0.817088
Test 36, loss: 1.533828, test acc: 0.765788, test avg acc: 0.724530
EPOCH #37  lr = 0.001
Train 37, loss: 1.401654, train acc: 0.852001, train avg acc: 0.827130
Test 37, loss: 1.540407, test acc: 0.757113, test avg acc: 0.699371
EPOCH #38  lr = 0.001
Train 38, loss: 1.401446, train acc: 0.854898, train avg acc: 0.831053
Test 38, loss: 1.537811, test acc: 0.758501, test avg acc: 0.714412
EPOCH #39  lr = 0.001
Train 39, loss: 1.394137, train acc: 0.857093, train avg acc: 0.831199
Test 39, loss: 1.544800, test acc: 0.757113, test avg acc: 0.704381
EPOCH #40  lr = 0.001
Train 40, loss: 1.397974, train acc: 0.854635, train avg acc: 0.830642
Test 40, loss: 1.576185, test acc: 0.745316, test avg acc: 0.704768
EPOCH #41  lr = 0.001
Train 41, loss: 1.390756, train acc: 0.858234, train avg acc: 0.837904
Test 41, loss: 1.522140, test acc: 0.768910, test avg acc: 0.727182
EPOCH #42  lr = 0.001
Train 42, loss: 1.379308, train acc: 0.864115, train avg acc: 0.841184
Test 42, loss: 1.523415, test acc: 0.766829, test avg acc: 0.727978
EPOCH #43  lr = 0.001
Train 43, loss: 1.378180, train acc: 0.862184, train avg acc: 0.841637
Test 43, loss: 1.558428, test acc: 0.756766, test avg acc: 0.716299
EPOCH #44  lr = 0.001
Train 44, loss: 1.359432, train acc: 0.876580, train avg acc: 0.857880
Test 44, loss: 1.547886, test acc: 0.751561, test avg acc: 0.723344
EPOCH #45  lr = 0.001
Train 45, loss: 1.359838, train acc: 0.878072, train avg acc: 0.856218
Test 45, loss: 1.534704, test acc: 0.755725, test avg acc: 0.710880
EPOCH #46  lr = 0.001
Train 46, loss: 1.357937, train acc: 0.880706, train avg acc: 0.860019
Test 46, loss: 1.533282, test acc: 0.755378, test avg acc: 0.716012
EPOCH #47  lr = 0.001
Train 47, loss: 1.360010, train acc: 0.876756, train avg acc: 0.855902
Test 47, loss: 1.582109, test acc: 0.750173, test avg acc: 0.710764
EPOCH #48  lr = 0.001
Train 48, loss: 1.348188, train acc: 0.885885, train avg acc: 0.868471
Test 48, loss: 1.567279, test acc: 0.748092, test avg acc: 0.712103
EPOCH #49  lr = 0.001
Train 49, loss: 1.347948, train acc: 0.882374, train avg acc: 0.859191
Test 49, loss: 1.530443, test acc: 0.762318, test avg acc: 0.722447
EPOCH #50  lr = 0.001
Train 50, loss: 1.339562, train acc: 0.890537, train avg acc: 0.870839
Test 50, loss: 1.520609, test acc: 0.767176, test avg acc: 0.723434
EPOCH #51  lr = 0.001
Train 51, loss: 1.327541, train acc: 0.896770, train avg acc: 0.880255
Test 51, loss: 1.524511, test acc: 0.769604, test avg acc: 0.738862
Current best saved in: ********** models/ori_feat_dist_res/models/model.t7 **********
EPOCH #52  lr = 0.001
Train 52, loss: 1.330627, train acc: 0.897472, train avg acc: 0.880903
Test 52, loss: 1.522067, test acc: 0.763706, test avg acc: 0.725944
EPOCH #53  lr = 0.001
Train 53, loss: 1.331238, train acc: 0.895453, train avg acc: 0.878959
Test 53, loss: 1.534835, test acc: 0.754684, test avg acc: 0.728767
EPOCH #54  lr = 0.001
Train 54, loss: 1.323246, train acc: 0.902037, train avg acc: 0.884104
Test 54, loss: 1.536734, test acc: 0.756072, test avg acc: 0.710842
EPOCH #55  lr = 0.001
Train 55, loss: 1.325940, train acc: 0.899228, train avg acc: 0.880633
Test 55, loss: 1.537584, test acc: 0.752949, test avg acc: 0.709514
EPOCH #56  lr = 0.001
Train 56, loss: 1.323053, train acc: 0.900369, train avg acc: 0.882200
Test 56, loss: 1.552364, test acc: 0.757113, test avg acc: 0.714204
EPOCH #57  lr = 0.001
Train 57, loss: 1.308994, train acc: 0.904846, train avg acc: 0.889697
Test 57, loss: 1.531305, test acc: 0.752602, test avg acc: 0.702500
EPOCH #58  lr = 0.001
Train 58, loss: 1.310028, train acc: 0.907830, train avg acc: 0.890612
Test 58, loss: 1.521669, test acc: 0.765094, test avg acc: 0.736552
EPOCH #59  lr = 0.001
Train 59, loss: 1.303268, train acc: 0.909761, train avg acc: 0.898073
Test 59, loss: 1.519263, test acc: 0.769604, test avg acc: 0.745402
EPOCH #60  lr = 0.001
Train 60, loss: 1.299496, train acc: 0.917223, train avg acc: 0.902598
Test 60, loss: 1.552700, test acc: 0.751214, test avg acc: 0.708254
EPOCH #61  lr = 0.001
Train 61, loss: 1.304368, train acc: 0.915643, train avg acc: 0.899531
Test 61, loss: 1.538130, test acc: 0.751908, test avg acc: 0.713568
EPOCH #62  lr = 0.001
Train 62, loss: 1.300535, train acc: 0.913536, train avg acc: 0.899100
Test 62, loss: 1.539083, test acc: 0.751214, test avg acc: 0.714465
EPOCH #63  lr = 0.001
Train 63, loss: 1.297787, train acc: 0.914326, train avg acc: 0.899920
Test 63, loss: 1.544410, test acc: 0.754337, test avg acc: 0.699537
EPOCH #64  lr = 0.001
Train 64, loss: 1.288121, train acc: 0.924157, train avg acc: 0.912022
Test 64, loss: 1.541803, test acc: 0.751908, test avg acc: 0.713525
EPOCH #65  lr = 0.001
Train 65, loss: 1.286362, train acc: 0.918627, train avg acc: 0.906317
Test 65, loss: 1.588272, test acc: 0.738029, test avg acc: 0.712911
EPOCH #66  lr = 0.001
Train 66, loss: 1.285931, train acc: 0.920997, train avg acc: 0.911443
Test 66, loss: 1.529344, test acc: 0.766829, test avg acc: 0.728665
EPOCH #67  lr = 0.001
Train 67, loss: 1.277627, train acc: 0.926264, train avg acc: 0.914223
Test 67, loss: 1.519204, test acc: 0.755031, test avg acc: 0.713125
EPOCH #68  lr = 0.001
Train 68, loss: 1.281605, train acc: 0.925913, train avg acc: 0.912662
Test 68, loss: 1.555101, test acc: 0.745316, test avg acc: 0.702745
EPOCH #69  lr = 0.001
Train 69, loss: 1.273140, train acc: 0.930126, train avg acc: 0.918497
Test 69, loss: 1.521361, test acc: 0.765441, test avg acc: 0.735026
EPOCH #70  lr = 0.001
Train 70, loss: 1.272234, train acc: 0.926264, train avg acc: 0.914575
Test 70, loss: 1.529233, test acc: 0.769604, test avg acc: 0.730216
EPOCH #71  lr = 0.001
Train 71, loss: 1.269268, train acc: 0.931443, train avg acc: 0.920525
Test 71, loss: 1.533540, test acc: 0.761971, test avg acc: 0.728870
EPOCH #72  lr = 0.001
Train 72, loss: 1.269546, train acc: 0.930039, train avg acc: 0.917250
Test 72, loss: 1.539745, test acc: 0.755031, test avg acc: 0.726325
EPOCH #73  lr = 0.001
Train 73, loss: 1.273661, train acc: 0.927230, train avg acc: 0.916012
Test 73, loss: 1.516152, test acc: 0.765441, test avg acc: 0.727510
EPOCH #74  lr = 0.001
Train 74, loss: 1.263672, train acc: 0.933374, train avg acc: 0.919568
Test 74, loss: 1.542904, test acc: 0.764400, test avg acc: 0.739394
EPOCH #75  lr = 0.001
Train 75, loss: 1.264405, train acc: 0.932409, train avg acc: 0.922396
Test 75, loss: 1.523547, test acc: 0.759195, test avg acc: 0.715259
EPOCH #76  lr = 0.001
Train 76, loss: 1.263497, train acc: 0.932848, train avg acc: 0.923471
Test 76, loss: 1.531799, test acc: 0.763706, test avg acc: 0.719986
EPOCH #77  lr = 0.001
Train 77, loss: 1.260534, train acc: 0.934603, train avg acc: 0.921270
Test 77, loss: 1.539375, test acc: 0.756072, test avg acc: 0.720847
EPOCH #78  lr = 0.001
Train 78, loss: 1.251975, train acc: 0.938202, train avg acc: 0.928428
Test 78, loss: 1.526358, test acc: 0.765094, test avg acc: 0.719844
EPOCH #79  lr = 0.001
Train 79, loss: 1.257811, train acc: 0.934779, train avg acc: 0.923682
Test 79, loss: 1.542466, test acc: 0.750520, test avg acc: 0.712713
EPOCH #80  lr = 0.001
Train 80, loss: 1.253778, train acc: 0.938641, train avg acc: 0.927643
Test 80, loss: 1.518329, test acc: 0.764400, test avg acc: 0.730915
EPOCH #81  lr = 0.001
Train 81, loss: 1.247290, train acc: 0.943206, train avg acc: 0.935953
Test 81, loss: 1.527769, test acc: 0.760583, test avg acc: 0.728580
EPOCH #82  lr = 0.001
Train 82, loss: 1.252122, train acc: 0.938466, train avg acc: 0.927562
Test 82, loss: 1.540766, test acc: 0.758848, test avg acc: 0.732277
EPOCH #83  lr = 0.001
Train 83, loss: 1.249807, train acc: 0.942679, train avg acc: 0.933354
Test 83, loss: 1.528789, test acc: 0.755725, test avg acc: 0.725550
EPOCH #84  lr = 0.001
Train 84, loss: 1.247449, train acc: 0.943557, train avg acc: 0.935263
Test 84, loss: 1.527805, test acc: 0.766482, test avg acc: 0.732009
EPOCH #85  lr = 0.001
Train 85, loss: 1.239503, train acc: 0.946454, train avg acc: 0.941626
Test 85, loss: 1.539727, test acc: 0.756766, test avg acc: 0.716890
EPOCH #86  lr = 0.001
Train 86, loss: 1.238221, train acc: 0.948560, train avg acc: 0.942187
Test 86, loss: 1.515272, test acc: 0.770298, test avg acc: 0.731722
Current best saved in: ********** models/ori_feat_dist_res/models/model.t7 **********
EPOCH #87  lr = 0.001
Train 87, loss: 1.239962, train acc: 0.946366, train avg acc: 0.938577
Test 87, loss: 1.526590, test acc: 0.760236, test avg acc: 0.721785
EPOCH #88  lr = 0.001
Train 88, loss: 1.235744, train acc: 0.949350, train avg acc: 0.941301
Test 88, loss: 1.521693, test acc: 0.756419, test avg acc: 0.711411
EPOCH #89  lr = 0.001
Train 89, loss: 1.235078, train acc: 0.948560, train avg acc: 0.939009
Test 89, loss: 1.511604, test acc: 0.772727, test avg acc: 0.738134
Current best saved in: ********** models/ori_feat_dist_res/models/model.t7 **********
EPOCH #90  lr = 0.001
Train 90, loss: 1.235472, train acc: 0.950667, train avg acc: 0.942193
Test 90, loss: 1.521023, test acc: 0.762318, test avg acc: 0.732979
EPOCH #91  lr = 0.001
Train 91, loss: 1.229951, train acc: 0.950316, train avg acc: 0.945586
Test 91, loss: 1.508307, test acc: 0.776544, test avg acc: 0.751432
Current best saved in: ********** models/ori_feat_dist_res/models/model.t7 **********
EPOCH #92  lr = 0.001
Train 92, loss: 1.233882, train acc: 0.950492, train avg acc: 0.943081
Test 92, loss: 1.523002, test acc: 0.766482, test avg acc: 0.726374
EPOCH #93  lr = 0.001
Train 93, loss: 1.229720, train acc: 0.951282, train avg acc: 0.943669
Test 93, loss: 1.513624, test acc: 0.772727, test avg acc: 0.747647
EPOCH #94  lr = 0.001
Train 94, loss: 1.227315, train acc: 0.953125, train avg acc: 0.944859
Test 94, loss: 1.536265, test acc: 0.755378, test avg acc: 0.707822
EPOCH #95  lr = 0.001
Train 95, loss: 1.229219, train acc: 0.952072, train avg acc: 0.944490
Test 95, loss: 1.533519, test acc: 0.766135, test avg acc: 0.727952
EPOCH #96  lr = 0.001
Train 96, loss: 1.227532, train acc: 0.949877, train avg acc: 0.939744
Test 96, loss: 1.533924, test acc: 0.761971, test avg acc: 0.731201
EPOCH #97  lr = 0.001
Train 97, loss: 1.225550, train acc: 0.954529, train avg acc: 0.946633
Test 97, loss: 1.518118, test acc: 0.772727, test avg acc: 0.735874
EPOCH #98  lr = 0.001
Train 98, loss: 1.220574, train acc: 0.956022, train avg acc: 0.948394
Test 98, loss: 1.539751, test acc: 0.764747, test avg acc: 0.726304
EPOCH #99  lr = 0.001
Train 99, loss: 1.220354, train acc: 0.958567, train avg acc: 0.950402
Test 99, loss: 1.531270, test acc: 0.759889, test avg acc: 0.712351
EPOCH #100  lr = 0.001
Train 100, loss: 1.223344, train acc: 0.952949, train avg acc: 0.945594
Test 100, loss: 1.514055, test acc: 0.766135, test avg acc: 0.724103
EPOCH #101  lr = 0.001
Train 101, loss: 1.214860, train acc: 0.958831, train avg acc: 0.950833
Test 101, loss: 1.523168, test acc: 0.764747, test avg acc: 0.731921
EPOCH #102  lr = 0.001
Train 102, loss: 1.219602, train acc: 0.957163, train avg acc: 0.949456
Test 102, loss: 1.515484, test acc: 0.763706, test avg acc: 0.731571
EPOCH #103  lr = 0.001
Train 103, loss: 1.215085, train acc: 0.958480, train avg acc: 0.953256
Test 103, loss: 1.532918, test acc: 0.758501, test avg acc: 0.715438
EPOCH #104  lr = 0.001
Train 104, loss: 1.214828, train acc: 0.961025, train avg acc: 0.956483
Test 104, loss: 1.525618, test acc: 0.764400, test avg acc: 0.730399
EPOCH #105  lr = 0.001
Train 105, loss: 1.214637, train acc: 0.960060, train avg acc: 0.954549
Test 105, loss: 1.510275, test acc: 0.775156, test avg acc: 0.738789
EPOCH #106  lr = 0.001
Train 106, loss: 1.214951, train acc: 0.960060, train avg acc: 0.954332
Test 106, loss: 1.534955, test acc: 0.760236, test avg acc: 0.720509
EPOCH #107  lr = 0.001
Train 107, loss: 1.215052, train acc: 0.957514, train avg acc: 0.951812
Test 107, loss: 1.531620, test acc: 0.759889, test avg acc: 0.708761
EPOCH #108  lr = 0.001
Train 108, loss: 1.205481, train acc: 0.963220, train avg acc: 0.958399
Test 108, loss: 1.529099, test acc: 0.758501, test avg acc: 0.724865
EPOCH #109  lr = 0.001
Train 109, loss: 1.210769, train acc: 0.960586, train avg acc: 0.952537
Test 109, loss: 1.529286, test acc: 0.772380, test avg acc: 0.752292
EPOCH #110  lr = 0.001
Train 110, loss: 1.210728, train acc: 0.959972, train avg acc: 0.954106
Test 110, loss: 1.512819, test acc: 0.765094, test avg acc: 0.722539
EPOCH #111  lr = 0.001
Train 111, loss: 1.212108, train acc: 0.961464, train avg acc: 0.956711
Test 111, loss: 1.525076, test acc: 0.763012, test avg acc: 0.732873
EPOCH #112  lr = 0.001
Train 112, loss: 1.202903, train acc: 0.965239, train avg acc: 0.959889
Test 112, loss: 1.528672, test acc: 0.753990, test avg acc: 0.708501
EPOCH #113  lr = 0.001
Train 113, loss: 1.205901, train acc: 0.961552, train avg acc: 0.957319
Test 113, loss: 1.496120, test acc: 0.780014, test avg acc: 0.741463
Current best saved in: ********** models/ori_feat_dist_res/models/model.t7 **********
EPOCH #114  lr = 0.001
Train 114, loss: 1.205127, train acc: 0.963132, train avg acc: 0.956289
Test 114, loss: 1.495858, test acc: 0.790076, test avg acc: 0.755375
Current best saved in: ********** models/ori_feat_dist_res/models/model.t7 **********
EPOCH #115  lr = 0.001
Train 115, loss: 1.203707, train acc: 0.964185, train avg acc: 0.958004
Test 115, loss: 1.513674, test acc: 0.777585, test avg acc: 0.746942
EPOCH #116  lr = 0.001
Train 116, loss: 1.201967, train acc: 0.965590, train avg acc: 0.960780
Test 116, loss: 1.505373, test acc: 0.777238, test avg acc: 0.741599
EPOCH #117  lr = 0.001
Train 117, loss: 1.198847, train acc: 0.966292, train avg acc: 0.960635
Test 117, loss: 1.509956, test acc: 0.771339, test avg acc: 0.740679
EPOCH #118  lr = 0.001
Train 118, loss: 1.205392, train acc: 0.964010, train avg acc: 0.957861
Test 118, loss: 1.543442, test acc: 0.753643, test avg acc: 0.720801
EPOCH #119  lr = 0.001
Train 119, loss: 1.201297, train acc: 0.962342, train avg acc: 0.957664
Test 119, loss: 1.516884, test acc: 0.770298, test avg acc: 0.726585
EPOCH #120  lr = 0.001
Train 120, loss: 1.195968, train acc: 0.969452, train avg acc: 0.964758
Test 120, loss: 1.520973, test acc: 0.771686, test avg acc: 0.744264
EPOCH #121  lr = 0.001
Train 121, loss: 1.197262, train acc: 0.967258, train avg acc: 0.963840
Test 121, loss: 1.554657, test acc: 0.749480, test avg acc: 0.715929
EPOCH #122  lr = 0.001
Train 122, loss: 1.194130, train acc: 0.968311, train avg acc: 0.962571
Test 122, loss: 1.513482, test acc: 0.764747, test avg acc: 0.730012
EPOCH #123  lr = 0.001
Train 123, loss: 1.194723, train acc: 0.968662, train avg acc: 0.963975
Test 123, loss: 1.524473, test acc: 0.756072, test avg acc: 0.725829
EPOCH #124  lr = 0.001
Train 124, loss: 1.196687, train acc: 0.968223, train avg acc: 0.964458
Test 124, loss: 1.510278, test acc: 0.776544, test avg acc: 0.744184
EPOCH #125  lr = 0.001
Train 125, loss: 1.195308, train acc: 0.968926, train avg acc: 0.963682
Test 125, loss: 1.507237, test acc: 0.772380, test avg acc: 0.735912
EPOCH #126  lr = 0.001
Train 126, loss: 1.192010, train acc: 0.971032, train avg acc: 0.967193
Test 126, loss: 1.514617, test acc: 0.776197, test avg acc: 0.739172
EPOCH #127  lr = 0.001
Train 127, loss: 1.190007, train acc: 0.969891, train avg acc: 0.965704
Test 127, loss: 1.513004, test acc: 0.764747, test avg acc: 0.726915
EPOCH #128  lr = 0.001
Train 128, loss: 1.191534, train acc: 0.968750, train avg acc: 0.962973
Test 128, loss: 1.538411, test acc: 0.754337, test avg acc: 0.707775
EPOCH #129  lr = 0.001
Train 129, loss: 1.187874, train acc: 0.971910, train avg acc: 0.965960
Test 129, loss: 1.502328, test acc: 0.767176, test avg acc: 0.732378
EPOCH #130  lr = 0.001
Train 130, loss: 1.197580, train acc: 0.968487, train avg acc: 0.966038
Test 130, loss: 1.533132, test acc: 0.756419, test avg acc: 0.712846
EPOCH #131  lr = 0.001
Train 131, loss: 1.188381, train acc: 0.971208, train avg acc: 0.967039
Test 131, loss: 1.518586, test acc: 0.763012, test avg acc: 0.734119
EPOCH #132  lr = 0.001
Train 132, loss: 1.188725, train acc: 0.970242, train avg acc: 0.963613
Test 132, loss: 1.535549, test acc: 0.765094, test avg acc: 0.736240
EPOCH #133  lr = 0.001
Train 133, loss: 1.183980, train acc: 0.973315, train avg acc: 0.968532
Test 133, loss: 1.526047, test acc: 0.765788, test avg acc: 0.736778
EPOCH #134  lr = 0.001
Train 134, loss: 1.184938, train acc: 0.972525, train avg acc: 0.967009
Test 134, loss: 1.553847, test acc: 0.756072, test avg acc: 0.728007
EPOCH #135  lr = 0.001
Train 135, loss: 1.186287, train acc: 0.972876, train avg acc: 0.968121
Test 135, loss: 1.523120, test acc: 0.763012, test avg acc: 0.735939
EPOCH #136  lr = 0.001
Train 136, loss: 1.183494, train acc: 0.973051, train avg acc: 0.967468
Test 136, loss: 1.524770, test acc: 0.759195, test avg acc: 0.734141
EPOCH #137  lr = 0.001
Train 137, loss: 1.186812, train acc: 0.973929, train avg acc: 0.970355
Test 137, loss: 1.519182, test acc: 0.774115, test avg acc: 0.741171
EPOCH #138  lr = 0.001
Train 138, loss: 1.186156, train acc: 0.971208, train avg acc: 0.966517
Test 138, loss: 1.510226, test acc: 0.769951, test avg acc: 0.733022
EPOCH #139  lr = 0.001
Train 139, loss: 1.184119, train acc: 0.973139, train avg acc: 0.970214
Test 139, loss: 1.502368, test acc: 0.775850, test avg acc: 0.738724
EPOCH #140  lr = 0.001
Train 140, loss: 1.179575, train acc: 0.976475, train avg acc: 0.972072
Test 140, loss: 1.513825, test acc: 0.764747, test avg acc: 0.721723
EPOCH #141  lr = 0.001
Train 141, loss: 1.179238, train acc: 0.976650, train avg acc: 0.973626
Test 141, loss: 1.527146, test acc: 0.766135, test avg acc: 0.731492
EPOCH #142  lr = 0.001
Train 142, loss: 1.177134, train acc: 0.977265, train avg acc: 0.974113
Test 142, loss: 1.529525, test acc: 0.759889, test avg acc: 0.724287
EPOCH #143  lr = 0.001
Train 143, loss: 1.179600, train acc: 0.975685, train avg acc: 0.971075
Test 143, loss: 1.511913, test acc: 0.780361, test avg acc: 0.762166
EPOCH #144  lr = 0.001
Train 144, loss: 1.175666, train acc: 0.976826, train avg acc: 0.973050
Test 144, loss: 1.496276, test acc: 0.775503, test avg acc: 0.738625
EPOCH #145  lr = 0.001
Train 145, loss: 1.178987, train acc: 0.974544, train avg acc: 0.970960
Test 145, loss: 1.507683, test acc: 0.773768, test avg acc: 0.741729
EPOCH #146  lr = 0.001
Train 146, loss: 1.177662, train acc: 0.976211, train avg acc: 0.973716
Test 146, loss: 1.513632, test acc: 0.767523, test avg acc: 0.725297
EPOCH #147  lr = 0.001
Train 147, loss: 1.174600, train acc: 0.978318, train avg acc: 0.974836
Test 147, loss: 1.504369, test acc: 0.772033, test avg acc: 0.739797
EPOCH #148  lr = 0.001
Train 148, loss: 1.176664, train acc: 0.976036, train avg acc: 0.972458
Test 148, loss: 1.516787, test acc: 0.772380, test avg acc: 0.747240
EPOCH #149  lr = 0.001
Train 149, loss: 1.180173, train acc: 0.974631, train avg acc: 0.970702
Test 149, loss: 1.502679, test acc: 0.775850, test avg acc: 0.731500
EPOCH #150  lr = 0.001
Train 150, loss: 1.176146, train acc: 0.974807, train avg acc: 0.968819
Test 150, loss: 1.517309, test acc: 0.769951, test avg acc: 0.735239
EPOCH #151  lr = 0.001
Train 151, loss: 1.174561, train acc: 0.977528, train avg acc: 0.974066
Test 151, loss: 1.509260, test acc: 0.776544, test avg acc: 0.743826
EPOCH #152  lr = 0.001
Train 152, loss: 1.168678, train acc: 0.980952, train avg acc: 0.978065
Test 152, loss: 1.499680, test acc: 0.770298, test avg acc: 0.724711
EPOCH #153  lr = 0.001
Train 153, loss: 1.172611, train acc: 0.978669, train avg acc: 0.975614
Test 153, loss: 1.511329, test acc: 0.772727, test avg acc: 0.741832
EPOCH #154  lr = 0.001
Train 154, loss: 1.173183, train acc: 0.978757, train avg acc: 0.975212
Test 154, loss: 1.495844, test acc: 0.784872, test avg acc: 0.754820
EPOCH #155  lr = 0.001
Train 155, loss: 1.172776, train acc: 0.979371, train avg acc: 0.977915
Test 155, loss: 1.548282, test acc: 0.765441, test avg acc: 0.731102
EPOCH #156  lr = 0.001
Train 156, loss: 1.170679, train acc: 0.979810, train avg acc: 0.977407
Test 156, loss: 1.517567, test acc: 0.769257, test avg acc: 0.725422
EPOCH #157  lr = 0.001
Train 157, loss: 1.173553, train acc: 0.976738, train avg acc: 0.973280
Test 157, loss: 1.505788, test acc: 0.772727, test avg acc: 0.742924
EPOCH #158  lr = 0.001
Train 158, loss: 1.169447, train acc: 0.980513, train avg acc: 0.978079
Test 158, loss: 1.503003, test acc: 0.773768, test avg acc: 0.748878
EPOCH #159  lr = 0.001
Train 159, loss: 1.167986, train acc: 0.980074, train avg acc: 0.977988
Test 159, loss: 1.500748, test acc: 0.774115, test avg acc: 0.745079
EPOCH #160  lr = 0.001
Train 160, loss: 1.167806, train acc: 0.978055, train avg acc: 0.974390
Test 160, loss: 1.520375, test acc: 0.765094, test avg acc: 0.729068
EPOCH #161  lr = 0.001
Train 161, loss: 1.167433, train acc: 0.980952, train avg acc: 0.977276
Test 161, loss: 1.501994, test acc: 0.772727, test avg acc: 0.739247
EPOCH #162  lr = 0.001
Train 162, loss: 1.167856, train acc: 0.979371, train avg acc: 0.977880
Test 162, loss: 1.501527, test acc: 0.774462, test avg acc: 0.741596
EPOCH #163  lr = 0.001
Train 163, loss: 1.167189, train acc: 0.981127, train avg acc: 0.977984
Test 163, loss: 1.503324, test acc: 0.780708, test avg acc: 0.757157
EPOCH #164  lr = 0.001
Train 164, loss: 1.167150, train acc: 0.979986, train avg acc: 0.978553
Test 164, loss: 1.498649, test acc: 0.775156, test avg acc: 0.745173
EPOCH #165  lr = 0.001
Train 165, loss: 1.170063, train acc: 0.978581, train avg acc: 0.974859
Test 165, loss: 1.489860, test acc: 0.785913, test avg acc: 0.759891
EPOCH #166  lr = 0.001
Train 166, loss: 1.168425, train acc: 0.981654, train avg acc: 0.978430
Test 166, loss: 1.486954, test acc: 0.789729, test avg acc: 0.759040
EPOCH #167  lr = 0.001
Train 167, loss: 1.164721, train acc: 0.980513, train avg acc: 0.976442
Test 167, loss: 1.527318, test acc: 0.764053, test avg acc: 0.738840
EPOCH #168  lr = 0.001
Train 168, loss: 1.165760, train acc: 0.980162, train avg acc: 0.977552
Test 168, loss: 1.523620, test acc: 0.773074, test avg acc: 0.737019
EPOCH #169  lr = 0.001
Train 169, loss: 1.164038, train acc: 0.981478, train avg acc: 0.977783
Test 169, loss: 1.518846, test acc: 0.772380, test avg acc: 0.752730
EPOCH #170  lr = 0.001
Train 170, loss: 1.162004, train acc: 0.984287, train avg acc: 0.981712
Test 170, loss: 1.487207, test acc: 0.781402, test avg acc: 0.756919
EPOCH #171  lr = 0.001
Train 171, loss: 1.164510, train acc: 0.979459, train avg acc: 0.977469
Test 171, loss: 1.496855, test acc: 0.772380, test avg acc: 0.736058
EPOCH #172  lr = 0.001
Train 172, loss: 1.163614, train acc: 0.983761, train avg acc: 0.981020
Test 172, loss: 1.499918, test acc: 0.766829, test avg acc: 0.729696
EPOCH #173  lr = 0.001
Train 173, loss: 1.162513, train acc: 0.981303, train avg acc: 0.978472
Test 173, loss: 1.493998, test acc: 0.775156, test avg acc: 0.742764
EPOCH #174  lr = 0.001
Train 174, loss: 1.162807, train acc: 0.982268, train avg acc: 0.979245
Test 174, loss: 1.490813, test acc: 0.778626, test avg acc: 0.746114
EPOCH #175  lr = 0.001
Train 175, loss: 1.162426, train acc: 0.981303, train avg acc: 0.978698
Test 175, loss: 1.495164, test acc: 0.780708, test avg acc: 0.755816
EPOCH #176  lr = 0.001
Train 176, loss: 1.163243, train acc: 0.981127, train avg acc: 0.979187
Test 176, loss: 1.502441, test acc: 0.773074, test avg acc: 0.731587
EPOCH #177  lr = 0.001
Train 177, loss: 1.160860, train acc: 0.981039, train avg acc: 0.979617
Test 177, loss: 1.492745, test acc: 0.779667, test avg acc: 0.750532
EPOCH #178  lr = 0.001
Train 178, loss: 1.162992, train acc: 0.981478, train avg acc: 0.977638
Test 178, loss: 1.501241, test acc: 0.776197, test avg acc: 0.738195
EPOCH #179  lr = 0.001
Train 179, loss: 1.162003, train acc: 0.981303, train avg acc: 0.978325
Test 179, loss: 1.500964, test acc: 0.775503, test avg acc: 0.747653
EPOCH #180  lr = 0.001
Train 180, loss: 1.161570, train acc: 0.983848, train avg acc: 0.981570
Test 180, loss: 1.514611, test acc: 0.762318, test avg acc: 0.724995
EPOCH #181  lr = 0.001
Train 181, loss: 1.158180, train acc: 0.983234, train avg acc: 0.980106
Test 181, loss: 1.500176, test acc: 0.784525, test avg acc: 0.760282
EPOCH #182  lr = 0.001
Train 182, loss: 1.159088, train acc: 0.984024, train avg acc: 0.983022
Test 182, loss: 1.490020, test acc: 0.776891, test avg acc: 0.744418
EPOCH #183  lr = 0.001
Train 183, loss: 1.155548, train acc: 0.982619, train avg acc: 0.980390
Test 183, loss: 1.494457, test acc: 0.782790, test avg acc: 0.749927
EPOCH #184  lr = 0.001
Train 184, loss: 1.157034, train acc: 0.983936, train avg acc: 0.982322
Test 184, loss: 1.498529, test acc: 0.776544, test avg acc: 0.743556
EPOCH #185  lr = 0.001
Train 185, loss: 1.157434, train acc: 0.984989, train avg acc: 0.981949
Test 185, loss: 1.489658, test acc: 0.782096, test avg acc: 0.743914
EPOCH #186  lr = 0.001
Train 186, loss: 1.159666, train acc: 0.982356, train avg acc: 0.980825
Test 186, loss: 1.503493, test acc: 0.775503, test avg acc: 0.741291
EPOCH #187  lr = 0.001
Train 187, loss: 1.158288, train acc: 0.983409, train avg acc: 0.981492
Test 187, loss: 1.516011, test acc: 0.770645, test avg acc: 0.730941
EPOCH #188  lr = 0.001
Train 188, loss: 1.158164, train acc: 0.982180, train avg acc: 0.979772
Test 188, loss: 1.492961, test acc: 0.784525, test avg acc: 0.751615
EPOCH #189  lr = 0.001
Train 189, loss: 1.158499, train acc: 0.981390, train avg acc: 0.979261
Test 189, loss: 1.500414, test acc: 0.787300, test avg acc: 0.751416
EPOCH #190  lr = 0.001
Train 190, loss: 1.155266, train acc: 0.984024, train avg acc: 0.981637
Test 190, loss: 1.509289, test acc: 0.772380, test avg acc: 0.740895
EPOCH #191  lr = 0.001
Train 191, loss: 1.158084, train acc: 0.983761, train avg acc: 0.982726
Test 191, loss: 1.494549, test acc: 0.780014, test avg acc: 0.752320
EPOCH #192  lr = 0.001
Train 192, loss: 1.153247, train acc: 0.985077, train avg acc: 0.982516
Test 192, loss: 1.494726, test acc: 0.772380, test avg acc: 0.738093
EPOCH #193  lr = 0.001
Train 193, loss: 1.155476, train acc: 0.982532, train avg acc: 0.979667
Test 193, loss: 1.508142, test acc: 0.767870, test avg acc: 0.738721
EPOCH #194  lr = 0.001
Train 194, loss: 1.151488, train acc: 0.986657, train avg acc: 0.985107
Test 194, loss: 1.504897, test acc: 0.768910, test avg acc: 0.734243
EPOCH #195  lr = 0.001
Train 195, loss: 1.156168, train acc: 0.982532, train avg acc: 0.978217
Test 195, loss: 1.499976, test acc: 0.780361, test avg acc: 0.751481
EPOCH #196  lr = 0.001
Train 196, loss: 1.156392, train acc: 0.983761, train avg acc: 0.982088
Test 196, loss: 1.504147, test acc: 0.772033, test avg acc: 0.742190
EPOCH #197  lr = 0.001
Train 197, loss: 1.151104, train acc: 0.986306, train avg acc: 0.984519
Test 197, loss: 1.498343, test acc: 0.777585, test avg acc: 0.754865
EPOCH #198  lr = 0.001
Train 198, loss: 1.154300, train acc: 0.985692, train avg acc: 0.983702
Test 198, loss: 1.520075, test acc: 0.757807, test avg acc: 0.709008
EPOCH #199  lr = 0.001
Train 199, loss: 1.153382, train acc: 0.985077, train avg acc: 0.982771
Test 199, loss: 1.483836, test acc: 0.783137, test avg acc: 0.752138
EPOCH #200  lr = 0.001
Train 200, loss: 1.151048, train acc: 0.985341, train avg acc: 0.983571
Test 200, loss: 1.505484, test acc: 0.777238, test avg acc: 0.746716
EPOCH #201  lr = 0.001
Train 201, loss: 1.152270, train acc: 0.985428, train avg acc: 0.981805
Test 201, loss: 1.499108, test acc: 0.774115, test avg acc: 0.737540
EPOCH #202  lr = 0.001
Train 202, loss: 1.152320, train acc: 0.983673, train avg acc: 0.980690
Test 202, loss: 1.491865, test acc: 0.784525, test avg acc: 0.749626
EPOCH #203  lr = 0.001
Train 203, loss: 1.152341, train acc: 0.985604, train avg acc: 0.983884
Test 203, loss: 1.486119, test acc: 0.786607, test avg acc: 0.752358
EPOCH #204  lr = 0.001
Train 204, loss: 1.149947, train acc: 0.986745, train avg acc: 0.985497
Test 204, loss: 1.531815, test acc: 0.764053, test avg acc: 0.722984
EPOCH #205  lr = 0.001
Train 205, loss: 1.151934, train acc: 0.985341, train avg acc: 0.983702
Test 205, loss: 1.498053, test acc: 0.783831, test avg acc: 0.749364
EPOCH #206  lr = 0.001
Train 206, loss: 1.149941, train acc: 0.985165, train avg acc: 0.983005
Test 206, loss: 1.495179, test acc: 0.778973, test avg acc: 0.744516
EPOCH #207  lr = 0.001
Train 207, loss: 1.151385, train acc: 0.985077, train avg acc: 0.984063
Test 207, loss: 1.519247, test acc: 0.773074, test avg acc: 0.750460
EPOCH #208  lr = 0.001
Train 208, loss: 1.148638, train acc: 0.987711, train avg acc: 0.985745
Test 208, loss: 1.499915, test acc: 0.785219, test avg acc: 0.757183
EPOCH #209  lr = 0.001
Train 209, loss: 1.150968, train acc: 0.986306, train avg acc: 0.984144
Test 209, loss: 1.512033, test acc: 0.770298, test avg acc: 0.734422
EPOCH #210  lr = 0.001
Train 210, loss: 1.149320, train acc: 0.986218, train avg acc: 0.984561
Test 210, loss: 1.510606, test acc: 0.768217, test avg acc: 0.735356
EPOCH #211  lr = 0.001
Train 211, loss: 1.146316, train acc: 0.986394, train avg acc: 0.984749
Test 211, loss: 1.518162, test acc: 0.762665, test avg acc: 0.722366
EPOCH #212  lr = 0.001
Train 212, loss: 1.149975, train acc: 0.986745, train avg acc: 0.984879
Test 212, loss: 1.499003, test acc: 0.780014, test avg acc: 0.745703
EPOCH #213  lr = 0.001
Train 213, loss: 1.144615, train acc: 0.988501, train avg acc: 0.986480
Test 213, loss: 1.508826, test acc: 0.770992, test avg acc: 0.740062
EPOCH #214  lr = 0.001
Train 214, loss: 1.149042, train acc: 0.986657, train avg acc: 0.985875
Test 214, loss: 1.498309, test acc: 0.779320, test avg acc: 0.743406
EPOCH #215  lr = 0.001
Train 215, loss: 1.147123, train acc: 0.987798, train avg acc: 0.986651
Test 215, loss: 1.518206, test acc: 0.775156, test avg acc: 0.735340
EPOCH #216  lr = 0.001
Train 216, loss: 1.142152, train acc: 0.991222, train avg acc: 0.989554
Test 216, loss: 1.503323, test acc: 0.769604, test avg acc: 0.729984
EPOCH #217  lr = 0.001
Train 217, loss: 1.146896, train acc: 0.986657, train avg acc: 0.984965
Test 217, loss: 1.522175, test acc: 0.770992, test avg acc: 0.742477
EPOCH #218  lr = 0.001
Train 218, loss: 1.144242, train acc: 0.989203, train avg acc: 0.986939
Test 218, loss: 1.499656, test acc: 0.767176, test avg acc: 0.730643
EPOCH #219  lr = 0.001
Train 219, loss: 1.147588, train acc: 0.987096, train avg acc: 0.984678
Test 219, loss: 1.494346, test acc: 0.775503, test avg acc: 0.742598
EPOCH #220  lr = 0.001
Train 220, loss: 1.150310, train acc: 0.984726, train avg acc: 0.981261
Test 220, loss: 1.512983, test acc: 0.767176, test avg acc: 0.724466
EPOCH #221  lr = 0.001
Train 221, loss: 1.145287, train acc: 0.986745, train avg acc: 0.984975
Test 221, loss: 1.481427, test acc: 0.784872, test avg acc: 0.743818
EPOCH #222  lr = 0.001
Train 222, loss: 1.144924, train acc: 0.986657, train avg acc: 0.986308
Test 222, loss: 1.500568, test acc: 0.771339, test avg acc: 0.729200
EPOCH #223  lr = 0.001
Train 223, loss: 1.144037, train acc: 0.987623, train avg acc: 0.985823
Test 223, loss: 1.484288, test acc: 0.785566, test avg acc: 0.750785
EPOCH #224  lr = 0.001
Train 224, loss: 1.143190, train acc: 0.989027, train avg acc: 0.987008
Test 224, loss: 1.497100, test acc: 0.776544, test avg acc: 0.738192
EPOCH #225  lr = 0.001
Train 225, loss: 1.144045, train acc: 0.987096, train avg acc: 0.985803
Test 225, loss: 1.480505, test acc: 0.785219, test avg acc: 0.756348
EPOCH #226  lr = 0.001
Train 226, loss: 1.143438, train acc: 0.989466, train avg acc: 0.987960
Test 226, loss: 1.502881, test acc: 0.772033, test avg acc: 0.734916
EPOCH #227  lr = 0.001
Train 227, loss: 1.144368, train acc: 0.987711, train avg acc: 0.986127
Test 227, loss: 1.512032, test acc: 0.771686, test avg acc: 0.751589
EPOCH #228  lr = 0.001
Train 228, loss: 1.140843, train acc: 0.989905, train avg acc: 0.988742
Test 228, loss: 1.484364, test acc: 0.784525, test avg acc: 0.746390
EPOCH #229  lr = 0.001
Train 229, loss: 1.143970, train acc: 0.987623, train avg acc: 0.984666
Test 229, loss: 1.482226, test acc: 0.778626, test avg acc: 0.746413
EPOCH #230  lr = 0.001
Train 230, loss: 1.141897, train acc: 0.988237, train avg acc: 0.986133
Test 230, loss: 1.494202, test acc: 0.778626, test avg acc: 0.739389
EPOCH #231  lr = 0.001
Train 231, loss: 1.141262, train acc: 0.988764, train avg acc: 0.986525
Test 231, loss: 1.510600, test acc: 0.768217, test avg acc: 0.734756
EPOCH #232  lr = 0.001
Train 232, loss: 1.142966, train acc: 0.989466, train avg acc: 0.987647
Test 232, loss: 1.488077, test acc: 0.780708, test avg acc: 0.739509
EPOCH #233  lr = 0.001
Train 233, loss: 1.141405, train acc: 0.988676, train avg acc: 0.987131
Test 233, loss: 1.492509, test acc: 0.779667, test avg acc: 0.744966
EPOCH #234  lr = 0.001
Train 234, loss: 1.141965, train acc: 0.988588, train avg acc: 0.986458
Test 234, loss: 1.489184, test acc: 0.777238, test avg acc: 0.746379
EPOCH #235  lr = 0.001
Train 235, loss: 1.140230, train acc: 0.989817, train avg acc: 0.988907
Test 235, loss: 1.506767, test acc: 0.774462, test avg acc: 0.735324
EPOCH #236  lr = 0.001
Train 236, loss: 1.141682, train acc: 0.988413, train avg acc: 0.985713
Test 236, loss: 1.475705, test acc: 0.785566, test avg acc: 0.750999
EPOCH #237  lr = 0.001
Train 237, loss: 1.139543, train acc: 0.989730, train avg acc: 0.988116
Test 237, loss: 1.469259, test acc: 0.792852, test avg acc: 0.762012
Current best saved in: ********** models/ori_feat_dist_res/models/model.t7 **********
EPOCH #238  lr = 0.001
Train 238, loss: 1.141807, train acc: 0.988062, train avg acc: 0.987162
Test 238, loss: 1.496782, test acc: 0.783831, test avg acc: 0.753376
EPOCH #239  lr = 0.001
Train 239, loss: 1.142497, train acc: 0.987798, train avg acc: 0.985798
Test 239, loss: 1.484979, test acc: 0.791117, test avg acc: 0.756589
EPOCH #240  lr = 0.001
Train 240, loss: 1.141587, train acc: 0.987184, train avg acc: 0.984935
Test 240, loss: 1.494796, test acc: 0.784525, test avg acc: 0.740754
EPOCH #241  lr = 0.001
Train 241, loss: 1.140466, train acc: 0.988150, train avg acc: 0.985164
Test 241, loss: 1.485328, test acc: 0.779320, test avg acc: 0.740308
EPOCH #242  lr = 0.001
Train 242, loss: 1.137955, train acc: 0.990695, train avg acc: 0.989523
Test 242, loss: 1.487730, test acc: 0.781402, test avg acc: 0.738116
EPOCH #243  lr = 0.001
Train 243, loss: 1.139681, train acc: 0.989115, train avg acc: 0.987446
Test 243, loss: 1.510923, test acc: 0.769257, test avg acc: 0.742961
EPOCH #244  lr = 0.001
Train 244, loss: 1.139204, train acc: 0.989115, train avg acc: 0.986554
Test 244, loss: 1.477183, test acc: 0.790076, test avg acc: 0.753835
EPOCH #245  lr = 0.001
Train 245, loss: 1.137915, train acc: 0.990081, train avg acc: 0.987695
Test 245, loss: 1.494774, test acc: 0.780014, test avg acc: 0.744859
EPOCH #246  lr = 0.001
Train 246, loss: 1.136524, train acc: 0.990344, train avg acc: 0.989212
Test 246, loss: 1.486886, test acc: 0.777238, test avg acc: 0.741932
EPOCH #247  lr = 0.001
Train 247, loss: 1.139625, train acc: 0.989027, train avg acc: 0.987410
Test 247, loss: 1.523116, test acc: 0.767176, test avg acc: 0.737198
EPOCH #248  lr = 0.001
Train 248, loss: 1.138300, train acc: 0.989027, train avg acc: 0.988802
Test 248, loss: 1.499113, test acc: 0.775850, test avg acc: 0.737547
EPOCH #249  lr = 0.001
Train 249, loss: 1.136216, train acc: 0.989817, train avg acc: 0.988580
Test 249, loss: 1.494010, test acc: 0.778279, test avg acc: 0.742911
EPOCH #250  lr = 0.001
Train 250, loss: 1.135334, train acc: 0.990959, train avg acc: 0.988764
Test 250, loss: 1.470575, test acc: 0.789035, test avg acc: 0.755618
EPOCH #251  lr = 0.0001
Train 251, loss: 1.130590, train acc: 0.991924, train avg acc: 0.990745
Test 251, loss: 1.467217, test acc: 0.793199, test avg acc: 0.758659
Current best saved in: ********** models/ori_feat_dist_res/models/model.t7 **********
EPOCH #252  lr = 0.0001
Train 252, loss: 1.123346, train acc: 0.995084, train avg acc: 0.994594
Test 252, loss: 1.472187, test acc: 0.789035, test avg acc: 0.751743
EPOCH #253  lr = 0.0001
Train 253, loss: 1.122981, train acc: 0.993943, train avg acc: 0.993572
Test 253, loss: 1.462085, test acc: 0.792505, test avg acc: 0.754350
EPOCH #254  lr = 0.0001
Train 254, loss: 1.125472, train acc: 0.993153, train avg acc: 0.992336
Test 254, loss: 1.472078, test acc: 0.788688, test avg acc: 0.745771
EPOCH #255  lr = 0.0001
Train 255, loss: 1.121665, train acc: 0.993768, train avg acc: 0.993316
Test 255, loss: 1.464649, test acc: 0.799792, test avg acc: 0.766703
Current best saved in: ********** models/ori_feat_dist_res/models/model.t7 **********
EPOCH #256  lr = 0.0001
Train 256, loss: 1.120018, train acc: 0.993943, train avg acc: 0.993198
Test 256, loss: 1.466671, test acc: 0.794240, test avg acc: 0.759231
EPOCH #257  lr = 0.0001
Train 257, loss: 1.121099, train acc: 0.994733, train avg acc: 0.993812
Test 257, loss: 1.472859, test acc: 0.785566, test avg acc: 0.745412
EPOCH #258  lr = 0.0001
Train 258, loss: 1.121865, train acc: 0.994558, train avg acc: 0.993882
Test 258, loss: 1.468724, test acc: 0.791117, test avg acc: 0.756713
EPOCH #259  lr = 0.0001
Train 259, loss: 1.119619, train acc: 0.994119, train avg acc: 0.993390
Test 259, loss: 1.466119, test acc: 0.792505, test avg acc: 0.758195
EPOCH #260  lr = 0.0001
Train 260, loss: 1.120677, train acc: 0.994119, train avg acc: 0.993650
Test 260, loss: 1.463750, test acc: 0.794587, test avg acc: 0.762001
EPOCH #261  lr = 0.0001
Train 261, loss: 1.120491, train acc: 0.994031, train avg acc: 0.993211
Test 261, loss: 1.468120, test acc: 0.793199, test avg acc: 0.758382
EPOCH #262  lr = 0.0001
Train 262, loss: 1.119294, train acc: 0.995611, train avg acc: 0.995154
Test 262, loss: 1.465854, test acc: 0.796322, test avg acc: 0.758421
EPOCH #263  lr = 0.0001
Train 263, loss: 1.117641, train acc: 0.993504, train avg acc: 0.992706
Test 263, loss: 1.475685, test acc: 0.784178, test avg acc: 0.739966
EPOCH #264  lr = 0.0001
Train 264, loss: 1.120136, train acc: 0.993680, train avg acc: 0.993282
Test 264, loss: 1.474725, test acc: 0.790423, test avg acc: 0.750475
EPOCH #265  lr = 0.0001
Train 265, loss: 1.119510, train acc: 0.994382, train avg acc: 0.993341
Test 265, loss: 1.472278, test acc: 0.787647, test avg acc: 0.752391
EPOCH #266  lr = 0.0001
Train 266, loss: 1.116979, train acc: 0.994909, train avg acc: 0.994141
Test 266, loss: 1.477447, test acc: 0.784178, test avg acc: 0.743627
EPOCH #267  lr = 0.0001
Train 267, loss: 1.117661, train acc: 0.994470, train avg acc: 0.993867
Test 267, loss: 1.470450, test acc: 0.788341, test avg acc: 0.751927
EPOCH #268  lr = 0.0001
Train 268, loss: 1.117753, train acc: 0.993855, train avg acc: 0.992684
Test 268, loss: 1.464128, test acc: 0.794587, test avg acc: 0.755276
EPOCH #269  lr = 0.0001
Train 269, loss: 1.114571, train acc: 0.996225, train avg acc: 0.996158
Test 269, loss: 1.470063, test acc: 0.789035, test avg acc: 0.751917
EPOCH #270  lr = 0.0001
Train 270, loss: 1.116378, train acc: 0.995874, train avg acc: 0.995129
Test 270, loss: 1.465576, test acc: 0.794587, test avg acc: 0.762726
EPOCH #271  lr = 0.0001
Train 271, loss: 1.117358, train acc: 0.994909, train avg acc: 0.994145
Test 271, loss: 1.470388, test acc: 0.790770, test avg acc: 0.754406
EPOCH #272  lr = 0.0001
Train 272, loss: 1.116073, train acc: 0.995084, train avg acc: 0.994130
Test 272, loss: 1.470840, test acc: 0.786954, test avg acc: 0.750953
EPOCH #273  lr = 0.0001
Train 273, loss: 1.114738, train acc: 0.995084, train avg acc: 0.994564
Test 273, loss: 1.465323, test acc: 0.794934, test avg acc: 0.762154
EPOCH #274  lr = 0.0001
Train 274, loss: 1.116268, train acc: 0.995611, train avg acc: 0.995056
Test 274, loss: 1.470433, test acc: 0.794240, test avg acc: 0.758206
EPOCH #275  lr = 0.0001
Train 275, loss: 1.114450, train acc: 0.994733, train avg acc: 0.993228
Test 275, loss: 1.473975, test acc: 0.789035, test avg acc: 0.749761
EPOCH #276  lr = 0.0001
Train 276, loss: 1.114477, train acc: 0.995962, train avg acc: 0.995825
Test 276, loss: 1.477241, test acc: 0.784872, test avg acc: 0.745047
EPOCH #277  lr = 0.0001
Train 277, loss: 1.115447, train acc: 0.995260, train avg acc: 0.994948
Test 277, loss: 1.468303, test acc: 0.795975, test avg acc: 0.758003
EPOCH #278  lr = 0.0001
Train 278, loss: 1.115362, train acc: 0.994909, train avg acc: 0.994266
Test 278, loss: 1.462479, test acc: 0.791811, test avg acc: 0.756502
EPOCH #279  lr = 0.0001
Train 279, loss: 1.113617, train acc: 0.995435, train avg acc: 0.994674
Test 279, loss: 1.466922, test acc: 0.793199, test avg acc: 0.761145
EPOCH #280  lr = 0.0001
Train 280, loss: 1.114178, train acc: 0.994821, train avg acc: 0.994951
Test 280, loss: 1.471168, test acc: 0.791464, test avg acc: 0.753337
EPOCH #281  lr = 0.0001
Train 281, loss: 1.113767, train acc: 0.995787, train avg acc: 0.995232
Test 281, loss: 1.463496, test acc: 0.794240, test avg acc: 0.761735
EPOCH #282  lr = 0.0001
Train 282, loss: 1.114362, train acc: 0.996225, train avg acc: 0.994990
Test 282, loss: 1.458736, test acc: 0.799792, test avg acc: 0.763349
EPOCH #283  lr = 0.0001
Train 283, loss: 1.113197, train acc: 0.995962, train avg acc: 0.995457
Test 283, loss: 1.461757, test acc: 0.794587, test avg acc: 0.757012
EPOCH #284  lr = 0.0001
Train 284, loss: 1.114353, train acc: 0.995084, train avg acc: 0.994174
Test 284, loss: 1.468077, test acc: 0.794240, test avg acc: 0.759196
EPOCH #285  lr = 0.0001
Train 285, loss: 1.114566, train acc: 0.994996, train avg acc: 0.994341
Test 285, loss: 1.462484, test acc: 0.791464, test avg acc: 0.756919
EPOCH #286  lr = 0.0001
Train 286, loss: 1.115080, train acc: 0.995523, train avg acc: 0.994417
Test 286, loss: 1.476786, test acc: 0.787647, test avg acc: 0.751970
EPOCH #287  lr = 0.0001
Train 287, loss: 1.111944, train acc: 0.996050, train avg acc: 0.995536
Test 287, loss: 1.468678, test acc: 0.789729, test avg acc: 0.746712
EPOCH #288  lr = 0.0001
Train 288, loss: 1.113491, train acc: 0.996577, train avg acc: 0.996478
Test 288, loss: 1.471203, test acc: 0.790423, test avg acc: 0.754443
EPOCH #289  lr = 0.0001
Train 289, loss: 1.114536, train acc: 0.994996, train avg acc: 0.993959
Test 289, loss: 1.464997, test acc: 0.792852, test avg acc: 0.764641
EPOCH #290  lr = 0.0001
Train 290, loss: 1.110999, train acc: 0.996752, train avg acc: 0.995895
Test 290, loss: 1.463400, test acc: 0.793546, test avg acc: 0.759145
EPOCH #291  lr = 0.0001
Train 291, loss: 1.112428, train acc: 0.996138, train avg acc: 0.995841
Test 291, loss: 1.468697, test acc: 0.790770, test avg acc: 0.758756
EPOCH #292  lr = 0.0001
Train 292, loss: 1.112509, train acc: 0.995172, train avg acc: 0.994076
Test 292, loss: 1.473603, test acc: 0.793546, test avg acc: 0.758310
EPOCH #293  lr = 0.0001
Train 293, loss: 1.113322, train acc: 0.995523, train avg acc: 0.994832
Test 293, loss: 1.469237, test acc: 0.787994, test avg acc: 0.748495
EPOCH #294  lr = 0.0001
Train 294, loss: 1.112550, train acc: 0.996752, train avg acc: 0.996532
Test 294, loss: 1.470050, test acc: 0.793199, test avg acc: 0.758219
EPOCH #295  lr = 0.0001
Train 295, loss: 1.113072, train acc: 0.994996, train avg acc: 0.993223
Test 295, loss: 1.475432, test acc: 0.787300, test avg acc: 0.752115
EPOCH #296  lr = 0.0001
Train 296, loss: 1.113067, train acc: 0.995962, train avg acc: 0.995351
Test 296, loss: 1.471835, test acc: 0.788688, test avg acc: 0.750524
EPOCH #297  lr = 0.0001
Train 297, loss: 1.113190, train acc: 0.994909, train avg acc: 0.994164
Test 297, loss: 1.469974, test acc: 0.792158, test avg acc: 0.762700
EPOCH #298  lr = 0.0001
Train 298, loss: 1.112242, train acc: 0.995699, train avg acc: 0.995344
Test 298, loss: 1.471791, test acc: 0.787994, test avg acc: 0.752074
EPOCH #299  lr = 0.0001
Train 299, loss: 1.109850, train acc: 0.996664, train avg acc: 0.996258
Test 299, loss: 1.474197, test acc: 0.786607, test avg acc: 0.747942
EPOCH #300  lr = 0.0001
Train 300, loss: 1.110180, train acc: 0.996313, train avg acc: 0.995915
Test 300, loss: 1.469216, test acc: 0.790770, test avg acc: 0.755956
EPOCH #301  lr = 0.0001
Train 301, loss: 1.110741, train acc: 0.997015, train avg acc: 0.996607
Test 301, loss: 1.464870, test acc: 0.792852, test avg acc: 0.757078
EPOCH #302  lr = 0.0001
Train 302, loss: 1.110325, train acc: 0.996225, train avg acc: 0.994682
Test 302, loss: 1.472650, test acc: 0.791464, test avg acc: 0.760128
EPOCH #303  lr = 0.0001
Train 303, loss: 1.110981, train acc: 0.996577, train avg acc: 0.996717
Test 303, loss: 1.471529, test acc: 0.782790, test avg acc: 0.749079
EPOCH #304  lr = 0.0001
Train 304, loss: 1.112102, train acc: 0.995787, train avg acc: 0.995718
Test 304, loss: 1.472072, test acc: 0.786954, test avg acc: 0.750230
EPOCH #305  lr = 0.0001
Train 305, loss: 1.111101, train acc: 0.996313, train avg acc: 0.995523
Test 305, loss: 1.464658, test acc: 0.786260, test avg acc: 0.747313
EPOCH #306  lr = 0.0001
Train 306, loss: 1.111157, train acc: 0.996489, train avg acc: 0.996116
Test 306, loss: 1.470555, test acc: 0.784525, test avg acc: 0.742598
EPOCH #307  lr = 0.0001
Train 307, loss: 1.110557, train acc: 0.995874, train avg acc: 0.995176
Test 307, loss: 1.468708, test acc: 0.789729, test avg acc: 0.752431
EPOCH #308  lr = 0.0001
Train 308, loss: 1.109990, train acc: 0.996752, train avg acc: 0.996269
Test 308, loss: 1.460383, test acc: 0.798404, test avg acc: 0.762052
EPOCH #309  lr = 0.0001
Train 309, loss: 1.110638, train acc: 0.996489, train avg acc: 0.995387
Test 309, loss: 1.458661, test acc: 0.794240, test avg acc: 0.764233
EPOCH #310  lr = 0.0001
Train 310, loss: 1.111599, train acc: 0.996225, train avg acc: 0.995188
Test 310, loss: 1.464661, test acc: 0.790770, test avg acc: 0.757009
EPOCH #311  lr = 0.0001
Train 311, loss: 1.109896, train acc: 0.996401, train avg acc: 0.995882
Test 311, loss: 1.471345, test acc: 0.792158, test avg acc: 0.755657
EPOCH #312  lr = 0.0001
Train 312, loss: 1.110429, train acc: 0.996489, train avg acc: 0.996181
Test 312, loss: 1.468773, test acc: 0.791117, test avg acc: 0.755682
EPOCH #313  lr = 0.0001
Train 313, loss: 1.112212, train acc: 0.996313, train avg acc: 0.996397
Test 313, loss: 1.471577, test acc: 0.789382, test avg acc: 0.759230
EPOCH #314  lr = 0.0001
Train 314, loss: 1.110079, train acc: 0.996313, train avg acc: 0.995663
Test 314, loss: 1.468281, test acc: 0.788341, test avg acc: 0.751151
EPOCH #315  lr = 0.0001
Train 315, loss: 1.108909, train acc: 0.995611, train avg acc: 0.994293
Test 315, loss: 1.464287, test acc: 0.792158, test avg acc: 0.758102
EPOCH #316  lr = 0.0001
Train 316, loss: 1.111352, train acc: 0.995435, train avg acc: 0.995503
Test 316, loss: 1.464432, test acc: 0.793199, test avg acc: 0.761204
EPOCH #317  lr = 0.0001
Train 317, loss: 1.110153, train acc: 0.996225, train avg acc: 0.996085
Test 317, loss: 1.467991, test acc: 0.793893, test avg acc: 0.761463
EPOCH #318  lr = 0.0001
Train 318, loss: 1.111401, train acc: 0.996225, train avg acc: 0.995458
Test 318, loss: 1.465042, test acc: 0.789729, test avg acc: 0.756227
EPOCH #319  lr = 0.0001
Train 319, loss: 1.110971, train acc: 0.995787, train avg acc: 0.995016
Test 319, loss: 1.476697, test acc: 0.785566, test avg acc: 0.753953
EPOCH #320  lr = 0.0001
Train 320, loss: 1.109375, train acc: 0.995611, train avg acc: 0.994743
Test 320, loss: 1.471436, test acc: 0.786954, test avg acc: 0.747174
EPOCH #321  lr = 0.0001
Train 321, loss: 1.111310, train acc: 0.995611, train avg acc: 0.995320
Test 321, loss: 1.474002, test acc: 0.787994, test avg acc: 0.754080
EPOCH #322  lr = 0.0001
Train 322, loss: 1.108949, train acc: 0.996577, train avg acc: 0.996566
Test 322, loss: 1.469958, test acc: 0.791464, test avg acc: 0.755007
EPOCH #323  lr = 0.0001
Train 323, loss: 1.108347, train acc: 0.996489, train avg acc: 0.996268
Test 323, loss: 1.467785, test acc: 0.794587, test avg acc: 0.764716
EPOCH #324  lr = 0.0001
Train 324, loss: 1.108735, train acc: 0.997015, train avg acc: 0.996754
Test 324, loss: 1.469920, test acc: 0.793893, test avg acc: 0.762840
EPOCH #325  lr = 0.0001
Train 325, loss: 1.109173, train acc: 0.996401, train avg acc: 0.995839
Test 325, loss: 1.477226, test acc: 0.781055, test avg acc: 0.744735
EPOCH #326  lr = 0.0001
Train 326, loss: 1.107694, train acc: 0.996577, train avg acc: 0.996518
Test 326, loss: 1.470277, test acc: 0.789382, test avg acc: 0.749774
EPOCH #327  lr = 0.0001
Train 327, loss: 1.109287, train acc: 0.997015, train avg acc: 0.996623
Test 327, loss: 1.481514, test acc: 0.787300, test avg acc: 0.756062
EPOCH #328  lr = 0.0001
Train 328, loss: 1.109011, train acc: 0.995874, train avg acc: 0.995153
Test 328, loss: 1.477583, test acc: 0.782443, test avg acc: 0.744275
EPOCH #329  lr = 0.0001
Train 329, loss: 1.109941, train acc: 0.996928, train avg acc: 0.996841
Test 329, loss: 1.473876, test acc: 0.790423, test avg acc: 0.755118
EPOCH #330  lr = 0.0001
Train 330, loss: 1.109667, train acc: 0.995787, train avg acc: 0.995534
Test 330, loss: 1.471182, test acc: 0.786260, test avg acc: 0.747234
EPOCH #331  lr = 0.0001
Train 331, loss: 1.111281, train acc: 0.996050, train avg acc: 0.995569
Test 331, loss: 1.462972, test acc: 0.794934, test avg acc: 0.763534
EPOCH #332  lr = 0.0001
Train 332, loss: 1.108885, train acc: 0.996577, train avg acc: 0.995926
Test 332, loss: 1.471538, test acc: 0.788341, test avg acc: 0.752431
EPOCH #333  lr = 0.0001
Train 333, loss: 1.109776, train acc: 0.997279, train avg acc: 0.997077
Test 333, loss: 1.474583, test acc: 0.784525, test avg acc: 0.752791
EPOCH #334  lr = 0.0001
Train 334, loss: 1.108581, train acc: 0.996664, train avg acc: 0.996130
Test 334, loss: 1.467822, test acc: 0.789729, test avg acc: 0.754225
EPOCH #335  lr = 0.0001
Train 335, loss: 1.110090, train acc: 0.996489, train avg acc: 0.996795
Test 335, loss: 1.469290, test acc: 0.786607, test avg acc: 0.753364
EPOCH #336  lr = 0.0001
Train 336, loss: 1.109241, train acc: 0.995611, train avg acc: 0.995298
Test 336, loss: 1.470858, test acc: 0.785913, test avg acc: 0.746639
EPOCH #337  lr = 0.0001
Train 337, loss: 1.109245, train acc: 0.996577, train avg acc: 0.995905
Test 337, loss: 1.475585, test acc: 0.788341, test avg acc: 0.751593
EPOCH #338  lr = 0.0001
Train 338, loss: 1.108701, train acc: 0.996752, train avg acc: 0.996081
Test 338, loss: 1.469316, test acc: 0.786260, test avg acc: 0.750458
EPOCH #339  lr = 0.0001
Train 339, loss: 1.109171, train acc: 0.997367, train avg acc: 0.996938
Test 339, loss: 1.471601, test acc: 0.783137, test avg acc: 0.747874
EPOCH #340  lr = 0.0001
Train 340, loss: 1.106959, train acc: 0.997367, train avg acc: 0.997239
Test 340, loss: 1.464001, test acc: 0.790770, test avg acc: 0.755921
EPOCH #341  lr = 0.0001
Train 341, loss: 1.108955, train acc: 0.995172, train avg acc: 0.994296
Test 341, loss: 1.466029, test acc: 0.787647, test avg acc: 0.755113
EPOCH #342  lr = 0.0001
Train 342, loss: 1.107882, train acc: 0.996577, train avg acc: 0.996233
Test 342, loss: 1.471815, test acc: 0.791117, test avg acc: 0.752522
EPOCH #343  lr = 0.0001
Train 343, loss: 1.104983, train acc: 0.997718, train avg acc: 0.997572
Test 343, loss: 1.467465, test acc: 0.792852, test avg acc: 0.758898
EPOCH #344  lr = 0.0001
Train 344, loss: 1.108733, train acc: 0.996664, train avg acc: 0.995933
Test 344, loss: 1.471081, test acc: 0.786607, test avg acc: 0.754156
EPOCH #345  lr = 0.0001
Train 345, loss: 1.108392, train acc: 0.996928, train avg acc: 0.996469
Test 345, loss: 1.466676, test acc: 0.789035, test avg acc: 0.756153
EPOCH #346  lr = 0.0001
Train 346, loss: 1.108475, train acc: 0.996664, train avg acc: 0.996292
Test 346, loss: 1.468432, test acc: 0.788688, test avg acc: 0.754476
EPOCH #347  lr = 0.0001
Train 347, loss: 1.109621, train acc: 0.996489, train avg acc: 0.996556
Test 347, loss: 1.467018, test acc: 0.789729, test avg acc: 0.752412
EPOCH #348  lr = 0.0001
Train 348, loss: 1.106646, train acc: 0.997191, train avg acc: 0.996666
Test 348, loss: 1.465740, test acc: 0.788341, test avg acc: 0.754689
EPOCH #349  lr = 0.0001
Train 349, loss: 1.107349, train acc: 0.996840, train avg acc: 0.996558
Test 349, loss: 1.471343, test acc: 0.794240, test avg acc: 0.760287
EPOCH #350  lr = 0.0001
Train 350, loss: 1.106768, train acc: 0.996840, train avg acc: 0.996182
Test 350, loss: 1.461681, test acc: 0.793199, test avg acc: 0.761539
EPOCH #351  lr = 0.0001
Train 351, loss: 1.107740, train acc: 0.997015, train avg acc: 0.996234
Test 351, loss: 1.465460, test acc: 0.786954, test avg acc: 0.753225
EPOCH #352  lr = 0.0001
Train 352, loss: 1.108028, train acc: 0.997279, train avg acc: 0.997073
Test 352, loss: 1.472290, test acc: 0.781055, test avg acc: 0.745991
EPOCH #353  lr = 0.0001
Train 353, loss: 1.109189, train acc: 0.995787, train avg acc: 0.995313
Test 353, loss: 1.465019, test acc: 0.784178, test avg acc: 0.753615
EPOCH #354  lr = 0.0001
Train 354, loss: 1.106732, train acc: 0.997718, train avg acc: 0.996878
Test 354, loss: 1.469293, test acc: 0.786954, test avg acc: 0.752776
EPOCH #355  lr = 0.0001
Train 355, loss: 1.108866, train acc: 0.996313, train avg acc: 0.995358
Test 355, loss: 1.464861, test acc: 0.790076, test avg acc: 0.753922
EPOCH #356  lr = 0.0001
Train 356, loss: 1.107404, train acc: 0.997367, train avg acc: 0.997042
Test 356, loss: 1.475040, test acc: 0.785219, test avg acc: 0.748186
EPOCH #357  lr = 0.0001
Train 357, loss: 1.106364, train acc: 0.997542, train avg acc: 0.996557
Test 357, loss: 1.472524, test acc: 0.786954, test avg acc: 0.753845
EPOCH #358  lr = 0.0001
Train 358, loss: 1.106522, train acc: 0.997367, train avg acc: 0.997302
Test 358, loss: 1.476002, test acc: 0.785219, test avg acc: 0.745740
EPOCH #359  lr = 0.0001
Train 359, loss: 1.108671, train acc: 0.996489, train avg acc: 0.996057
Test 359, loss: 1.473129, test acc: 0.782096, test avg acc: 0.747182
EPOCH #360  lr = 0.0001
Train 360, loss: 1.105583, train acc: 0.996840, train avg acc: 0.996853
Test 360, loss: 1.470956, test acc: 0.785913, test avg acc: 0.750006
EPOCH #361  lr = 0.0001
Train 361, loss: 1.106754, train acc: 0.996577, train avg acc: 0.995819
Test 361, loss: 1.475709, test acc: 0.783137, test avg acc: 0.744797
EPOCH #362  lr = 0.0001
Train 362, loss: 1.107635, train acc: 0.996225, train avg acc: 0.996044
Test 362, loss: 1.468132, test acc: 0.787300, test avg acc: 0.750532
EPOCH #363  lr = 0.0001
Train 363, loss: 1.105158, train acc: 0.998332, train avg acc: 0.998045
Test 363, loss: 1.470890, test acc: 0.790423, test avg acc: 0.759011
EPOCH #364  lr = 0.0001
Train 364, loss: 1.106981, train acc: 0.996928, train avg acc: 0.996662
Test 364, loss: 1.468558, test acc: 0.789729, test avg acc: 0.759220
EPOCH #365  lr = 0.0001
Train 365, loss: 1.107696, train acc: 0.997279, train avg acc: 0.997344
Test 365, loss: 1.467711, test acc: 0.794934, test avg acc: 0.765580
EPOCH #366  lr = 0.0001
Train 366, loss: 1.105666, train acc: 0.996489, train avg acc: 0.996032
Test 366, loss: 1.469153, test acc: 0.787994, test avg acc: 0.751605
EPOCH #367  lr = 0.0001
Train 367, loss: 1.107302, train acc: 0.996752, train avg acc: 0.996384
Test 367, loss: 1.468025, test acc: 0.786607, test avg acc: 0.755633
EPOCH #368  lr = 0.0001
Train 368, loss: 1.106970, train acc: 0.997367, train avg acc: 0.996576
Test 368, loss: 1.462452, test acc: 0.788688, test avg acc: 0.755222
EPOCH #369  lr = 0.0001
Train 369, loss: 1.107970, train acc: 0.997015, train avg acc: 0.996643
Test 369, loss: 1.460279, test acc: 0.793893, test avg acc: 0.760270
EPOCH #370  lr = 0.0001
Train 370, loss: 1.106748, train acc: 0.996840, train avg acc: 0.996163
Test 370, loss: 1.471597, test acc: 0.783831, test avg acc: 0.751029
EPOCH #371  lr = 0.0001
Train 371, loss: 1.105991, train acc: 0.997542, train avg acc: 0.996919
Test 371, loss: 1.463712, test acc: 0.789035, test avg acc: 0.757318
EPOCH #372  lr = 0.0001
Train 372, loss: 1.107964, train acc: 0.997279, train avg acc: 0.996985
Test 372, loss: 1.467060, test acc: 0.785566, test avg acc: 0.752231
EPOCH #373  lr = 0.0001
Train 373, loss: 1.105179, train acc: 0.997015, train avg acc: 0.996547
Test 373, loss: 1.472549, test acc: 0.786607, test avg acc: 0.754961
EPOCH #374  lr = 0.0001
Train 374, loss: 1.107900, train acc: 0.996489, train avg acc: 0.995456
Test 374, loss: 1.474913, test acc: 0.782096, test avg acc: 0.746545
EPOCH #375  lr = 0.0001
Train 375, loss: 1.107107, train acc: 0.996664, train avg acc: 0.995931
Test 375, loss: 1.467864, test acc: 0.786607, test avg acc: 0.752728
EPOCH #376  lr = 0.0001
Train 376, loss: 1.109149, train acc: 0.996577, train avg acc: 0.995702
Test 376, loss: 1.463245, test acc: 0.792852, test avg acc: 0.756673
EPOCH #377  lr = 0.0001
Train 377, loss: 1.106488, train acc: 0.997367, train avg acc: 0.996661
Test 377, loss: 1.465490, test acc: 0.795975, test avg acc: 0.765396
EPOCH #378  lr = 0.0001
Train 378, loss: 1.105687, train acc: 0.996840, train avg acc: 0.996550
Test 378, loss: 1.469425, test acc: 0.787300, test avg acc: 0.751247
EPOCH #379  lr = 0.0001
Train 379, loss: 1.106636, train acc: 0.996664, train avg acc: 0.995963
Test 379, loss: 1.474841, test acc: 0.790076, test avg acc: 0.757144
EPOCH #380  lr = 0.0001
Train 380, loss: 1.105406, train acc: 0.997367, train avg acc: 0.997032
Test 380, loss: 1.472721, test acc: 0.787994, test avg acc: 0.758933
EPOCH #381  lr = 0.0001
Train 381, loss: 1.104119, train acc: 0.997718, train avg acc: 0.997073
Test 381, loss: 1.464685, test acc: 0.788341, test avg acc: 0.753973
EPOCH #382  lr = 0.0001
Train 382, loss: 1.106091, train acc: 0.997279, train avg acc: 0.997269
Test 382, loss: 1.468739, test acc: 0.786607, test avg acc: 0.752117
EPOCH #383  lr = 0.0001
Train 383, loss: 1.107653, train acc: 0.996489, train avg acc: 0.995705
Test 383, loss: 1.467387, test acc: 0.789035, test avg acc: 0.757634
EPOCH #384  lr = 0.0001
Train 384, loss: 1.106203, train acc: 0.996313, train avg acc: 0.995233
Test 384, loss: 1.469349, test acc: 0.787300, test avg acc: 0.754276
EPOCH #385  lr = 0.0001
Train 385, loss: 1.108158, train acc: 0.996577, train avg acc: 0.996159
Test 385, loss: 1.466813, test acc: 0.786954, test avg acc: 0.754629
EPOCH #386  lr = 0.0001
Train 386, loss: 1.107692, train acc: 0.996840, train avg acc: 0.996145
Test 386, loss: 1.467839, test acc: 0.787647, test avg acc: 0.755840
EPOCH #387  lr = 0.0001
Train 387, loss: 1.106705, train acc: 0.996313, train avg acc: 0.995963
Test 387, loss: 1.475024, test acc: 0.788341, test avg acc: 0.760668
EPOCH #388  lr = 0.0001
Train 388, loss: 1.105466, train acc: 0.996752, train avg acc: 0.996249
Test 388, loss: 1.472584, test acc: 0.786954, test avg acc: 0.756025
EPOCH #389  lr = 0.0001
Train 389, loss: 1.106807, train acc: 0.996752, train avg acc: 0.996827
Test 389, loss: 1.468824, test acc: 0.790076, test avg acc: 0.761598
EPOCH #390  lr = 0.0001
Train 390, loss: 1.106655, train acc: 0.997191, train avg acc: 0.997059
Test 390, loss: 1.466231, test acc: 0.783137, test avg acc: 0.749377
EPOCH #391  lr = 0.0001
Train 391, loss: 1.106202, train acc: 0.997015, train avg acc: 0.996802
Test 391, loss: 1.470923, test acc: 0.785913, test avg acc: 0.749701
EPOCH #392  lr = 0.0001
Train 392, loss: 1.105291, train acc: 0.997454, train avg acc: 0.997448
Test 392, loss: 1.469435, test acc: 0.785219, test avg acc: 0.753717
EPOCH #393  lr = 0.0001
Train 393, loss: 1.106982, train acc: 0.996840, train avg acc: 0.996649
Test 393, loss: 1.467714, test acc: 0.792505, test avg acc: 0.761697
EPOCH #394  lr = 0.0001
Train 394, loss: 1.104561, train acc: 0.997542, train avg acc: 0.997374
Test 394, loss: 1.470527, test acc: 0.792505, test avg acc: 0.758397
EPOCH #395  lr = 0.0001
Train 395, loss: 1.106327, train acc: 0.997015, train avg acc: 0.996643
Test 395, loss: 1.467539, test acc: 0.790076, test avg acc: 0.758280
EPOCH #396  lr = 0.0001
Train 396, loss: 1.104826, train acc: 0.996752, train avg acc: 0.996333
Test 396, loss: 1.462036, test acc: 0.790423, test avg acc: 0.758149
EPOCH #397  lr = 0.0001
Train 397, loss: 1.108128, train acc: 0.996752, train avg acc: 0.995730
Test 397, loss: 1.462621, test acc: 0.794934, test avg acc: 0.762424
EPOCH #398  lr = 0.0001
Train 398, loss: 1.106520, train acc: 0.997542, train avg acc: 0.997447
Test 398, loss: 1.475640, test acc: 0.787647, test avg acc: 0.758555
EPOCH #399  lr = 0.0001
Train 399, loss: 1.103837, train acc: 0.997191, train avg acc: 0.997150
Test 399, loss: 1.471549, test acc: 0.789382, test avg acc: 0.761634
EPOCH #400  lr = 0.0001
Train 400, loss: 1.104957, train acc: 0.997630, train avg acc: 0.997059
Test 400, loss: 1.467862, test acc: 0.792158, test avg acc: 0.760138
EPOCH #401  lr = 0.0001
Train 401, loss: 1.104534, train acc: 0.997367, train avg acc: 0.997182
Test 401, loss: 1.463220, test acc: 0.792852, test avg acc: 0.759861
EPOCH #402  lr = 0.0001
Train 402, loss: 1.107654, train acc: 0.997279, train avg acc: 0.997000
Test 402, loss: 1.466929, test acc: 0.786607, test avg acc: 0.752551
EPOCH #403  lr = 0.0001
Train 403, loss: 1.105376, train acc: 0.997191, train avg acc: 0.997071
Test 403, loss: 1.464464, test acc: 0.785566, test avg acc: 0.753533
EPOCH #404  lr = 0.0001
Train 404, loss: 1.106023, train acc: 0.997015, train avg acc: 0.996555
Test 404, loss: 1.472380, test acc: 0.788688, test avg acc: 0.756337
EPOCH #405  lr = 0.0001
Train 405, loss: 1.105422, train acc: 0.997367, train avg acc: 0.997564
Test 405, loss: 1.466773, test acc: 0.793199, test avg acc: 0.759485
EPOCH #406  lr = 0.0001
Train 406, loss: 1.104562, train acc: 0.997981, train avg acc: 0.997938
Test 406, loss: 1.465897, test acc: 0.792505, test avg acc: 0.761760
EPOCH #407  lr = 0.0001
Train 407, loss: 1.106289, train acc: 0.997454, train avg acc: 0.997114
Test 407, loss: 1.466861, test acc: 0.792505, test avg acc: 0.758663
EPOCH #408  lr = 0.0001
Train 408, loss: 1.104357, train acc: 0.997279, train avg acc: 0.996588
Test 408, loss: 1.472426, test acc: 0.782096, test avg acc: 0.747642
EPOCH #409  lr = 0.0001
Train 409, loss: 1.105977, train acc: 0.997191, train avg acc: 0.996501
Test 409, loss: 1.475539, test acc: 0.786607, test avg acc: 0.752786
EPOCH #410  lr = 0.0001
Train 410, loss: 1.104382, train acc: 0.997893, train avg acc: 0.998001
Test 410, loss: 1.467771, test acc: 0.790770, test avg acc: 0.756933
EPOCH #411  lr = 0.0001
Train 411, loss: 1.104681, train acc: 0.998157, train avg acc: 0.998182
Test 411, loss: 1.464431, test acc: 0.793199, test avg acc: 0.757566
EPOCH #412  lr = 0.0001
Train 412, loss: 1.105792, train acc: 0.996840, train avg acc: 0.996083
Test 412, loss: 1.471951, test acc: 0.786260, test avg acc: 0.752976
EPOCH #413  lr = 0.0001
Train 413, loss: 1.104804, train acc: 0.997454, train avg acc: 0.997471
Test 413, loss: 1.464952, test acc: 0.786260, test avg acc: 0.757258
EPOCH #414  lr = 0.0001
Train 414, loss: 1.105752, train acc: 0.997630, train avg acc: 0.997553
Test 414, loss: 1.468734, test acc: 0.788341, test avg acc: 0.755655
EPOCH #415  lr = 0.0001
Train 415, loss: 1.105168, train acc: 0.997718, train avg acc: 0.997575
Test 415, loss: 1.467150, test acc: 0.791117, test avg acc: 0.755257
EPOCH #416  lr = 0.0001
Train 416, loss: 1.103993, train acc: 0.997542, train avg acc: 0.997214
Test 416, loss: 1.462734, test acc: 0.790770, test avg acc: 0.756439
EPOCH #417  lr = 0.0001
Train 417, loss: 1.107100, train acc: 0.996050, train avg acc: 0.995443
Test 417, loss: 1.464060, test acc: 0.790770, test avg acc: 0.758745
EPOCH #418  lr = 0.0001
Train 418, loss: 1.103986, train acc: 0.997191, train avg acc: 0.996745
Test 418, loss: 1.472365, test acc: 0.787647, test avg acc: 0.754842
EPOCH #419  lr = 0.0001
Train 419, loss: 1.105150, train acc: 0.997191, train avg acc: 0.996556
Test 419, loss: 1.466187, test acc: 0.783137, test avg acc: 0.746415
EPOCH #420  lr = 0.0001
Train 420, loss: 1.103326, train acc: 0.997367, train avg acc: 0.996228
Test 420, loss: 1.466553, test acc: 0.785913, test avg acc: 0.754541
EPOCH #421  lr = 0.0001
Train 421, loss: 1.105586, train acc: 0.996840, train avg acc: 0.996144
Test 421, loss: 1.472689, test acc: 0.783831, test avg acc: 0.751817
EPOCH #422  lr = 0.0001
Train 422, loss: 1.105722, train acc: 0.995962, train avg acc: 0.996295
Test 422, loss: 1.476203, test acc: 0.783484, test avg acc: 0.751456
EPOCH #423  lr = 0.0001
Train 423, loss: 1.105187, train acc: 0.996840, train avg acc: 0.996601
Test 423, loss: 1.467973, test acc: 0.789035, test avg acc: 0.758181
EPOCH #424  lr = 0.0001
Train 424, loss: 1.105730, train acc: 0.996577, train avg acc: 0.996090
Test 424, loss: 1.464029, test acc: 0.792505, test avg acc: 0.760208
EPOCH #425  lr = 0.0001
Train 425, loss: 1.105633, train acc: 0.997367, train avg acc: 0.996603
Test 425, loss: 1.466461, test acc: 0.791117, test avg acc: 0.760960
EPOCH #426  lr = 0.0001
Train 426, loss: 1.105206, train acc: 0.996752, train avg acc: 0.996559
Test 426, loss: 1.465990, test acc: 0.792158, test avg acc: 0.760027
EPOCH #427  lr = 0.0001
Train 427, loss: 1.103095, train acc: 0.997367, train avg acc: 0.996813
Test 427, loss: 1.464913, test acc: 0.791811, test avg acc: 0.760897
EPOCH #428  lr = 0.0001
Train 428, loss: 1.104388, train acc: 0.996577, train avg acc: 0.996193
Test 428, loss: 1.462728, test acc: 0.790423, test avg acc: 0.753586
EPOCH #429  lr = 0.0001
Train 429, loss: 1.106190, train acc: 0.996664, train avg acc: 0.996537
Test 429, loss: 1.467311, test acc: 0.790076, test avg acc: 0.757095
EPOCH #430  lr = 0.0001
Train 430, loss: 1.104453, train acc: 0.996840, train avg acc: 0.996415
Test 430, loss: 1.461772, test acc: 0.791811, test avg acc: 0.759440
EPOCH #431  lr = 0.0001
Train 431, loss: 1.104382, train acc: 0.997630, train avg acc: 0.997595
Test 431, loss: 1.465055, test acc: 0.789729, test avg acc: 0.759399
EPOCH #432  lr = 0.0001
Train 432, loss: 1.105779, train acc: 0.996840, train avg acc: 0.996216
Test 432, loss: 1.468161, test acc: 0.787647, test avg acc: 0.756541
EPOCH #433  lr = 0.0001
Train 433, loss: 1.101730, train acc: 0.998244, train avg acc: 0.997989
Test 433, loss: 1.459174, test acc: 0.795281, test avg acc: 0.766616
EPOCH #434  lr = 0.0001
Train 434, loss: 1.105039, train acc: 0.997103, train avg acc: 0.997032
Test 434, loss: 1.464695, test acc: 0.795975, test avg acc: 0.770034
EPOCH #435  lr = 0.0001
Train 435, loss: 1.102816, train acc: 0.998069, train avg acc: 0.998250
Test 435, loss: 1.462186, test acc: 0.795281, test avg acc: 0.766693
EPOCH #436  lr = 0.0001
Train 436, loss: 1.104694, train acc: 0.997103, train avg acc: 0.996385
Test 436, loss: 1.465297, test acc: 0.786607, test avg acc: 0.753813
EPOCH #437  lr = 0.0001
Train 437, loss: 1.104172, train acc: 0.996840, train avg acc: 0.996056
Test 437, loss: 1.466267, test acc: 0.789729, test avg acc: 0.756023
EPOCH #438  lr = 0.0001
Train 438, loss: 1.104572, train acc: 0.997279, train avg acc: 0.997179
Test 438, loss: 1.462382, test acc: 0.796322, test avg acc: 0.768831
EPOCH #439  lr = 0.0001
Train 439, loss: 1.103775, train acc: 0.997103, train avg acc: 0.996759
Test 439, loss: 1.472874, test acc: 0.788341, test avg acc: 0.759432
EPOCH #440  lr = 0.0001
Train 440, loss: 1.104485, train acc: 0.996577, train avg acc: 0.995919
Test 440, loss: 1.471934, test acc: 0.786607, test avg acc: 0.755675
EPOCH #441  lr = 0.0001
Train 441, loss: 1.106472, train acc: 0.996928, train avg acc: 0.996192
Test 441, loss: 1.468972, test acc: 0.786260, test avg acc: 0.747443
EPOCH #442  lr = 0.0001
Train 442, loss: 1.105089, train acc: 0.997454, train avg acc: 0.996726
Test 442, loss: 1.462099, test acc: 0.789382, test avg acc: 0.755683
EPOCH #443  lr = 0.0001
Train 443, loss: 1.102325, train acc: 0.998420, train avg acc: 0.997887
Test 443, loss: 1.468488, test acc: 0.784525, test avg acc: 0.750500
EPOCH #444  lr = 0.0001
Train 444, loss: 1.102681, train acc: 0.997454, train avg acc: 0.997377
Test 444, loss: 1.466093, test acc: 0.791811, test avg acc: 0.761026
EPOCH #445  lr = 0.0001
Train 445, loss: 1.103256, train acc: 0.997191, train avg acc: 0.997433
Test 445, loss: 1.466611, test acc: 0.785913, test avg acc: 0.750876
EPOCH #446  lr = 0.0001
Train 446, loss: 1.102633, train acc: 0.996664, train avg acc: 0.995899
Test 446, loss: 1.466206, test acc: 0.788688, test avg acc: 0.753655
EPOCH #447  lr = 0.0001
Train 447, loss: 1.102563, train acc: 0.997630, train avg acc: 0.997447
Test 447, loss: 1.465327, test acc: 0.788688, test avg acc: 0.758733
EPOCH #448  lr = 0.0001
Train 448, loss: 1.105329, train acc: 0.997015, train avg acc: 0.996256
Test 448, loss: 1.468368, test acc: 0.791811, test avg acc: 0.762343
EPOCH #449  lr = 0.0001
Train 449, loss: 1.104046, train acc: 0.997718, train avg acc: 0.997807
Test 449, loss: 1.464070, test acc: 0.791464, test avg acc: 0.760339
EPOCH #450  lr = 0.0001
Train 450, loss: 1.103910, train acc: 0.996489, train avg acc: 0.995553
Test 450, loss: 1.468483, test acc: 0.786260, test avg acc: 0.749957
EPOCH #451  lr = 0.0001
Train 451, loss: 1.104122, train acc: 0.996928, train avg acc: 0.997463
Test 451, loss: 1.464199, test acc: 0.789035, test avg acc: 0.757338
EPOCH #452  lr = 0.0001
Train 452, loss: 1.103884, train acc: 0.997191, train avg acc: 0.996930
Test 452, loss: 1.467561, test acc: 0.789382, test avg acc: 0.758351
EPOCH #453  lr = 0.0001
Train 453, loss: 1.105746, train acc: 0.997279, train avg acc: 0.997166
Test 453, loss: 1.465569, test acc: 0.788341, test avg acc: 0.758720
EPOCH #454  lr = 0.0001
Train 454, loss: 1.104844, train acc: 0.997103, train avg acc: 0.996352
Test 454, loss: 1.469195, test acc: 0.784525, test avg acc: 0.752210
EPOCH #455  lr = 0.0001
Train 455, loss: 1.102732, train acc: 0.997542, train avg acc: 0.997194
Test 455, loss: 1.469355, test acc: 0.792505, test avg acc: 0.761158
EPOCH #456  lr = 0.0001
Train 456, loss: 1.105813, train acc: 0.996752, train avg acc: 0.996560
Test 456, loss: 1.470125, test acc: 0.788688, test avg acc: 0.753823
EPOCH #457  lr = 0.0001
Train 457, loss: 1.104242, train acc: 0.997454, train avg acc: 0.996858
Test 457, loss: 1.475407, test acc: 0.782790, test avg acc: 0.750917
EPOCH #458  lr = 0.0001
Train 458, loss: 1.104503, train acc: 0.997367, train avg acc: 0.997007
Test 458, loss: 1.473011, test acc: 0.784178, test avg acc: 0.750067
EPOCH #459  lr = 0.0001
Train 459, loss: 1.102805, train acc: 0.997718, train avg acc: 0.997000
Test 459, loss: 1.475967, test acc: 0.787994, test avg acc: 0.755407
EPOCH #460  lr = 0.0001
Train 460, loss: 1.104360, train acc: 0.997367, train avg acc: 0.996873
Test 460, loss: 1.472829, test acc: 0.785219, test avg acc: 0.748379
EPOCH #461  lr = 0.0001
Train 461, loss: 1.103127, train acc: 0.996577, train avg acc: 0.996743
Test 461, loss: 1.471886, test acc: 0.786954, test avg acc: 0.753267
EPOCH #462  lr = 0.0001
Train 462, loss: 1.101452, train acc: 0.997805, train avg acc: 0.997882
Test 462, loss: 1.465032, test acc: 0.788688, test avg acc: 0.753800
EPOCH #463  lr = 0.0001
Train 463, loss: 1.101968, train acc: 0.996840, train avg acc: 0.996145
Test 463, loss: 1.471153, test acc: 0.793199, test avg acc: 0.762041
EPOCH #464  lr = 0.0001
Train 464, loss: 1.104007, train acc: 0.997718, train avg acc: 0.997685
Test 464, loss: 1.462223, test acc: 0.792852, test avg acc: 0.764224
EPOCH #465  lr = 0.0001
Train 465, loss: 1.103457, train acc: 0.997630, train avg acc: 0.997718
Test 465, loss: 1.465071, test acc: 0.787300, test avg acc: 0.753928
EPOCH #466  lr = 0.0001
Train 466, loss: 1.103469, train acc: 0.997630, train avg acc: 0.997386
Test 466, loss: 1.472899, test acc: 0.793546, test avg acc: 0.764923
EPOCH #467  lr = 0.0001
Train 467, loss: 1.104126, train acc: 0.997191, train avg acc: 0.997095
Test 467, loss: 1.473822, test acc: 0.784178, test avg acc: 0.746286
EPOCH #468  lr = 0.0001
Train 468, loss: 1.104154, train acc: 0.997542, train avg acc: 0.997234
Test 468, loss: 1.473583, test acc: 0.785566, test avg acc: 0.749945
EPOCH #469  lr = 0.0001
Train 469, loss: 1.103011, train acc: 0.997015, train avg acc: 0.996148
Test 469, loss: 1.465016, test acc: 0.794934, test avg acc: 0.763759
EPOCH #470  lr = 0.0001
Train 470, loss: 1.101131, train acc: 0.998069, train avg acc: 0.997775
Test 470, loss: 1.461297, test acc: 0.793546, test avg acc: 0.764003
EPOCH #471  lr = 0.0001
Train 471, loss: 1.104456, train acc: 0.996489, train avg acc: 0.996038
Test 471, loss: 1.466160, test acc: 0.792158, test avg acc: 0.765907
EPOCH #472  lr = 0.0001
Train 472, loss: 1.104222, train acc: 0.996928, train avg acc: 0.997269
Test 472, loss: 1.472223, test acc: 0.789729, test avg acc: 0.753867
EPOCH #473  lr = 0.0001
Train 473, loss: 1.105158, train acc: 0.997103, train avg acc: 0.996313
Test 473, loss: 1.470890, test acc: 0.786607, test avg acc: 0.751773
EPOCH #474  lr = 0.0001
Train 474, loss: 1.103316, train acc: 0.997805, train avg acc: 0.997692
Test 474, loss: 1.469068, test acc: 0.789035, test avg acc: 0.753725
EPOCH #475  lr = 0.0001
Train 475, loss: 1.104300, train acc: 0.996577, train avg acc: 0.995786
Test 475, loss: 1.465636, test acc: 0.793199, test avg acc: 0.761103
EPOCH #476  lr = 0.0001
Train 476, loss: 1.103842, train acc: 0.997103, train avg acc: 0.997011
Test 476, loss: 1.465649, test acc: 0.791811, test avg acc: 0.765263
EPOCH #477  lr = 0.0001
Train 477, loss: 1.104436, train acc: 0.996225, train avg acc: 0.995834
Test 477, loss: 1.468287, test acc: 0.789382, test avg acc: 0.758364
EPOCH #478  lr = 0.0001
Train 478, loss: 1.102453, train acc: 0.997630, train avg acc: 0.997279
Test 478, loss: 1.464714, test acc: 0.794240, test avg acc: 0.763943
EPOCH #479  lr = 0.0001
Train 479, loss: 1.103548, train acc: 0.997015, train avg acc: 0.996858
Test 479, loss: 1.470357, test acc: 0.791464, test avg acc: 0.759167
EPOCH #480  lr = 0.0001
Train 480, loss: 1.104948, train acc: 0.996752, train avg acc: 0.996021
Test 480, loss: 1.467361, test acc: 0.793199, test avg acc: 0.760615
EPOCH #481  lr = 0.0001
Train 481, loss: 1.103703, train acc: 0.997191, train avg acc: 0.996709
Test 481, loss: 1.465907, test acc: 0.793893, test avg acc: 0.763338
EPOCH #482  lr = 0.0001
Train 482, loss: 1.104106, train acc: 0.997454, train avg acc: 0.997221
Test 482, loss: 1.468887, test acc: 0.791117, test avg acc: 0.757556
EPOCH #483  lr = 0.0001
Train 483, loss: 1.105838, train acc: 0.996225, train avg acc: 0.995393
Test 483, loss: 1.472423, test acc: 0.788341, test avg acc: 0.755926
EPOCH #484  lr = 0.0001
Train 484, loss: 1.105352, train acc: 0.997630, train avg acc: 0.997105
Test 484, loss: 1.468408, test acc: 0.791117, test avg acc: 0.759389
EPOCH #485  lr = 0.0001
Train 485, loss: 1.101774, train acc: 0.997630, train avg acc: 0.997726
Test 485, loss: 1.467609, test acc: 0.791464, test avg acc: 0.755406
EPOCH #486  lr = 0.0001
Train 486, loss: 1.101400, train acc: 0.997718, train avg acc: 0.996992
Test 486, loss: 1.472525, test acc: 0.788688, test avg acc: 0.754591
EPOCH #487  lr = 0.0001
Train 487, loss: 1.102021, train acc: 0.997630, train avg acc: 0.997568
Test 487, loss: 1.472486, test acc: 0.789035, test avg acc: 0.752166
EPOCH #488  lr = 0.0001
Train 488, loss: 1.102392, train acc: 0.997718, train avg acc: 0.997111
Test 488, loss: 1.466717, test acc: 0.788341, test avg acc: 0.755798
EPOCH #489  lr = 0.0001
Train 489, loss: 1.104107, train acc: 0.997279, train avg acc: 0.996514
Test 489, loss: 1.471942, test acc: 0.790770, test avg acc: 0.752672
EPOCH #490  lr = 0.0001
Train 490, loss: 1.102712, train acc: 0.997542, train avg acc: 0.997394
Test 490, loss: 1.465936, test acc: 0.790076, test avg acc: 0.751857
EPOCH #491  lr = 0.0001
Train 491, loss: 1.103977, train acc: 0.998069, train avg acc: 0.997911
Test 491, loss: 1.465703, test acc: 0.792505, test avg acc: 0.759794
EPOCH #492  lr = 0.0001
Train 492, loss: 1.102983, train acc: 0.997015, train avg acc: 0.996798
Test 492, loss: 1.473704, test acc: 0.785913, test avg acc: 0.751924
EPOCH #493  lr = 0.0001
Train 493, loss: 1.102448, train acc: 0.997630, train avg acc: 0.997010
Test 493, loss: 1.464975, test acc: 0.790423, test avg acc: 0.756029
EPOCH #494  lr = 0.0001
Train 494, loss: 1.104033, train acc: 0.998157, train avg acc: 0.997803
Test 494, loss: 1.475574, test acc: 0.784872, test avg acc: 0.752702
EPOCH #495  lr = 0.0001
Train 495, loss: 1.103070, train acc: 0.996664, train avg acc: 0.996266
Test 495, loss: 1.470170, test acc: 0.792158, test avg acc: 0.759020
EPOCH #496  lr = 0.0001
Train 496, loss: 1.103079, train acc: 0.997893, train avg acc: 0.997874
Test 496, loss: 1.469111, test acc: 0.789035, test avg acc: 0.759184
EPOCH #497  lr = 0.0001
Train 497, loss: 1.103763, train acc: 0.997103, train avg acc: 0.996272
Test 497, loss: 1.474450, test acc: 0.790770, test avg acc: 0.756745
EPOCH #498  lr = 0.0001
Train 498, loss: 1.101743, train acc: 0.997454, train avg acc: 0.997137
Test 498, loss: 1.469977, test acc: 0.794240, test avg acc: 0.762983
EPOCH #499  lr = 0.0001
Train 499, loss: 1.104026, train acc: 0.997718, train avg acc: 0.997571
Test 499, loss: 1.463346, test acc: 0.793546, test avg acc: 0.756966
