# Supplementary material for: LSPConv: local spatial projection convolution for point cloud analysis
Source: PeerJ Comput Sci. 2024 Jan 5;10:e1738. doi: 10.7717/peerj-cs.1738 (PMC10773920; doi:10.7717/peerj-cs.1738)
Supplement: Supplemental Information 2 [file peerj-cs-10-1738-s002.zip › Experimental results/Evaluation/efficiency_parameters.txt]

Namespace(Tmax=250, batch_size=2, dataset='modelnet40', dropout=0.5, emb_dims=1024, epochs=500, eval=False, gpu_idx=0, k=20, lr=0.001, model='model_cls', model_path='', momentum=0.9, name='train', num_points=2048, seed=1, test_batch_size=2, use_sgd=False)
Using GPU: 0
Using model: model_cls
Net(
  (bn1): BatchNorm2d(64, eps=1e-05, momentum=0.1, affine=True, track_running_stats=True)
  (bn2): BatchNorm2d(64, eps=1e-05, momentum=0.1, affine=True, track_running_stats=True)
  (bn3): BatchNorm2d(128, eps=1e-05, momentum=0.1, affine=True, track_running_stats=True)
  (bn4): BatchNorm2d(256, eps=1e-05, momentum=0.1, affine=True, track_running_stats=True)
  (bn5): BatchNorm1d(1024, eps=1e-05, momentum=0.1, affine=True, track_running_stats=True)
  (conv3): Sequential(
    (0): Conv2d(64, 128, kernel_size=(1, 1), stride=(1, 1), bias=False)
    (1): BatchNorm2d(128, eps=1e-05, momentum=0.1, affine=True, track_running_stats=True)
    (2): LeakyReLU(negative_slope=0.2)
  )
  (conv4): Sequential(
    (0): Conv2d(128, 256, kernel_size=(1, 1), stride=(1, 1), bias=False)
    (1): BatchNorm2d(256, eps=1e-05, momentum=0.1, affine=True, track_running_stats=True)
    (2): LeakyReLU(negative_slope=0.2)
  )
  (conv5): Sequential(
    (0): Conv1d(512, 1024, kernel_size=(1,), stride=(1,), bias=False)
    (1): BatchNorm1d(1024, eps=1e-05, momentum=0.1, affine=True, track_running_stats=True)
    (2): LeakyReLU(negative_slope=0.2)
  )
  (linear1): Linear(in_features=2048, out_features=512, bias=False)
  (bn6): BatchNorm1d(512, eps=1e-05, momentum=0.1, affine=True, track_running_stats=True)
  (dp1): Dropout(p=0.5, inplace=False)
  (linear2): Linear(in_features=512, out_features=256, bias=True)
  (bn7): BatchNorm1d(256, eps=1e-05, momentum=0.1, affine=True, track_running_stats=True)
  (dp2): Dropout(p=0.5, inplace=False)
  (linear3): Linear(in_features=256, out_features=40, bias=True)
  (adapt_conv1): AdaptiveConv(
    (conv0): Conv2d(9, 63, kernel_size=(1, 1), stride=(1, 1), bias=False)
    (conv1): Conv2d(63, 64, kernel_size=(1, 1), stride=(1, 1), bias=False)
    (bn0): BatchNorm2d(63, eps=1e-05, momentum=0.1, affine=True, track_running_stats=True)
    (bn1): BatchNorm2d(64, eps=1e-05, momentum=0.1, affine=True, track_running_stats=True)
    (leaky_relu): LeakyReLU(negative_slope=0.1)
    (sig_mlp): Linear(in_features=1, out_features=1, bias=True)
  )
  (adapt_conv2): AdaptiveConv(
    (conv0): Conv2d(64, 63, kernel_size=(1, 1), stride=(1, 1), bias=False)
    (conv1): Conv2d(63, 64, kernel_size=(1, 1), stride=(1, 1), bias=False)
    (bn0): BatchNorm2d(63, eps=1e-05, momentum=0.1, affine=True, track_running_stats=True)
    (bn1): BatchNorm2d(64, eps=1e-05, momentum=0.1, affine=True, track_running_stats=True)
    (leaky_relu): LeakyReLU(negative_slope=0.1)
    (sig_mlp): Linear(in_features=1, out_features=1, bias=True)
  )
  (space_conv): Sequential(
    (0): Conv1d(6, 128, kernel_size=(1,), stride=(1,))
    (1): BatchNorm1d(128, eps=1e-05, momentum=0.1, affine=True, track_running_stats=True)
    (2): LeakyReLU(negative_slope=0.1)
    (3): Conv1d(128, 6, kernel_size=(1,), stride=(1,))
    (4): BatchNorm1d(6, eps=1e-05, momentum=0.1, affine=True, track_running_stats=True)
  )
)
Number of parameter: 1.78M
