# Supplementary material for: LSPConv: local spatial projection convolution for point cloud analysis
Source: PeerJ Comput Sci. 2024 Jan 5;10:e1738. doi: 10.7717/peerj-cs.1738 (PMC10773920; doi:10.7717/peerj-cs.1738)
Supplement: Supplemental Information 2 [file peerj-cs-10-1738-s002.zip › Experimental results/Evaluation/semantic_segmentation_test_resualt.txt]

Namespace(dataset='/home/dk/DataSet/Stanford3dDataset_v1.2', gpu_idx=1, log='results/Log_2022-06-04_18-15-30', model='mIOU_62.6.tar', name='')

Confusion on sub clouds: Test Epoch #2
66.09 | 93.35 98.20 81.50  0.00 24.42 54.79 65.29 89.34 78.57 74.09 69.84 70.37 59.38 


Confusion on sub clouds: Test Epoch #4
66.99 | 93.82 98.30 82.23  0.00 25.22 56.09 68.59 89.83 79.22 74.72 69.68 72.98 60.15 


Confusion on sub clouds: Test Epoch #6
67.32 | 93.87 98.32 82.52  0.00 25.31 56.40 70.11 89.75 79.60 75.24 70.26 73.29 60.55 


Confusion on sub clouds: Test Epoch #8
67.48 | 93.89 98.31 82.58  0.00 25.60 56.65 70.77 89.71 79.86 75.26 70.03 73.63 60.88 


Confusion on sub clouds: Test Epoch #11
67.38 | 93.94 98.33 82.66  0.00 25.24 56.53 71.11 89.66 79.97 75.41 68.72 73.26 61.14 


Confusion on sub clouds: Test Epoch #13
67.52 | 93.93 98.32 82.70  0.00 25.20 56.98 71.44 89.71 79.88 75.45 69.21 73.59 61.30 


Confusion on sub clouds: Test Epoch #15
67.58 | 93.93 98.33 82.71  0.00 25.17 57.08 71.74 89.75 79.98 75.65 69.46 73.37 61.41 


Confusion on sub clouds: Test Epoch #17
67.56 | 93.95 98.33 82.72  0.00 25.19 57.27 71.59 89.67 80.09 75.56 69.09 73.30 61.48 


Confusion on sub clouds: Test Epoch #19
67.62 | 93.95 98.33 82.78  0.00 25.14 57.33 72.03 89.72 80.18 75.53 69.11 73.55 61.46 


Confusion on sub clouds: Test Epoch #22
67.56 | 93.94 98.33 82.83  0.00 25.03 57.52 72.29 89.68 80.12 75.56 68.08 73.52 61.45 


Reproject Vote #9
Done in 2432.6 s

Confusion on full clouds
Done in 171.8 s

--------------------------------------------------------------------------------------
67.89 | 94.26 98.35 82.90  0.00 25.75 60.06 71.21 90.29 80.56 75.01 68.79 74.05 61.37 
--------------------------------------------------------------------------------------

OA: 0.9004368357382506, mAcc: 0.7373312708515191

Confusion on sub clouds: Test Epoch #24
67.59 | 93.96 98.33 82.84  0.00 25.06 57.50 72.27 89.70 80.22 75.65 68.13 73.54 61.49 


Confusion on sub clouds: Test Epoch #26
67.57 | 93.98 98.35 82.85  0.00 25.08 57.43 72.42 89.69 80.32 75.67 68.02 73.12 61.48 


Confusion on sub clouds: Test Epoch #28
67.63 | 93.96 98.36 82.84  0.00 25.34 57.48 72.52 89.64 80.38 75.77 68.30 73.09 61.48 


Confusion on sub clouds: Test Epoch #31
67.69 | 93.99 98.37 82.89  0.00 25.55 57.61 72.53 89.78 80.51 75.70 68.57 73.01 61.52 


Confusion on sub clouds: Test Epoch #33
67.72 | 94.02 98.35 82.90  0.00 25.33 57.58 72.59 89.79 80.44 75.67 68.95 73.23 61.52 


Confusion on sub clouds: Test Epoch #35
67.73 | 94.03 98.36 82.90  0.00 25.31 57.49 72.58 89.80 80.49 75.72 69.11 73.12 61.53 


Confusion on sub clouds: Test Epoch #37
67.76 | 94.03 98.37 82.89  0.00 25.17 57.66 72.55 89.82 80.57 75.72 69.44 73.14 61.53 


Confusion on sub clouds: Test Epoch #39
67.76 | 94.02 98.37 82.85  0.00 25.06 57.66 72.53 89.85 80.61 75.72 69.44 73.14 61.58 


Confusion on sub clouds: Test Epoch #42
67.78 | 94.02 98.37 82.87  0.00 25.18 57.59 72.52 89.85 80.60 75.77 69.37 73.34 61.64 


Confusion on sub clouds: Test Epoch #44
67.79 | 94.03 98.38 82.87  0.00 25.32 57.55 72.54 89.84 80.62 75.66 69.64 73.21 61.60 


Reproject Vote #19
Done in 2903.6 s

Confusion on full clouds
Done in 694.7 s

--------------------------------------------------------------------------------------
68.11 | 94.36 98.39 82.94  0.00 26.04 60.10 71.50 90.45 81.04 75.14 70.33 73.62 61.51 
--------------------------------------------------------------------------------------

OA: 0.9010581464873382, mAcc: 0.7395315831470727

Confusion on sub clouds: Test Epoch #46
67.74 | 94.05 98.38 82.86  0.00 25.30 57.42 72.49 89.80 80.56 75.68 69.39 72.98 61.65 


Confusion on sub clouds: Test Epoch #48
67.76 | 94.05 98.39 82.89  0.00 25.30 57.44 72.21 89.86 80.63 75.72 69.63 73.16 61.60 


Confusion on sub clouds: Test Epoch #51
67.82 | 94.07 98.38 82.93  0.00 25.44 57.39 72.56 89.89 80.59 75.68 69.80 73.31 61.64 


Confusion on sub clouds: Test Epoch #53
67.79 | 94.08 98.38 82.89  0.00 25.54 57.40 72.48 89.85 80.64 75.72 69.47 73.23 61.64 


Confusion on sub clouds: Test Epoch #55
67.78 | 94.08 98.39 82.89  0.00 25.42 57.38 72.41 89.86 80.62 75.73 69.18 73.49 61.63 


Confusion on sub clouds: Test Epoch #57
67.77 | 94.06 98.38 82.89  0.00 25.35 57.38 72.30 89.83 80.66 75.75 69.05 73.67 61.64 


Confusion on sub clouds: Test Epoch #59
67.75 | 94.07 98.38 82.86  0.00 25.19 57.33 72.23 89.85 80.61 75.74 69.36 73.42 61.64 


Confusion on sub clouds: Test Epoch #62
67.77 | 94.07 98.38 82.85  0.00 25.05 57.30 72.12 89.87 80.55 75.73 69.73 73.70 61.68 


Confusion on sub clouds: Test Epoch #64
67.76 | 94.07 98.38 82.84  0.00 25.04 57.42 72.10 89.87 80.51 75.75 69.39 73.81 61.68 


Confusion on sub clouds: Test Epoch #66
67.75 | 94.07 98.38 82.86  0.00 25.14 57.49 72.00 89.83 80.49 75.79 69.26 73.75 61.67 


Reproject Vote #29
Done in 2914.5 s

Confusion on full clouds
Done in 724.7 s

--------------------------------------------------------------------------------------
68.07 | 94.40 98.39 82.93  0.00 25.82 59.99 71.01 90.43 80.90 75.31 69.96 74.17 61.57 
--------------------------------------------------------------------------------------

OA: 0.9010681059554787, mAcc: 0.7393321131438243

Confusion on sub clouds: Test Epoch #68
67.76 | 94.08 98.38 82.86  0.00 25.06 57.50 72.08 89.82 80.47 75.79 69.48 73.69 61.70 


Confusion on sub clouds: Test Epoch #71
67.80 | 94.07 98.37 82.87  0.00 24.98 57.72 72.10 89.89 80.47 75.77 69.60 73.86 61.73 


Confusion on sub clouds: Test Epoch #73
67.80 | 94.09 98.37 82.84  0.00 24.82 57.63 72.14 89.96 80.51 75.75 69.63 73.94 61.71 


Confusion on sub clouds: Test Epoch #75
67.81 | 94.07 98.38 82.85  0.00 24.90 57.59 72.18 89.94 80.53 75.70 69.80 73.96 61.68 


Confusion on sub clouds: Test Epoch #77
67.83 | 94.06 98.38 82.85  0.00 24.81 57.47 72.24 89.94 80.53 75.73 69.85 74.25 61.67 


Confusion on sub clouds: Test Epoch #80
67.81 | 94.06 98.38 82.83  0.00 24.62 57.48 72.28 89.88 80.55 75.75 69.76 74.30 61.70 


Confusion on sub clouds: Test Epoch #82
67.81 | 94.08 98.38 82.84  0.00 24.66 57.49 72.33 89.82 80.59 75.78 69.55 74.25 61.70 


Confusion on sub clouds: Test Epoch #84
67.78 | 94.07 98.38 82.86  0.00 24.73 57.41 72.31 89.80 80.62 75.75 69.49 74.04 61.68 


Confusion on sub clouds: Test Epoch #86
67.78 | 94.08 98.37 82.84  0.00 24.72 57.51 72.35 89.80 80.63 75.72 69.38 74.03 61.65 


Confusion on sub clouds: Test Epoch #88
67.76 | 94.08 98.37 82.83  0.00 24.76 57.53 72.39 89.80 80.56 75.69 69.26 74.02 61.63 


Reproject Vote #39
Done in 2738.4 s

Confusion on full clouds
Done in 687.3 s

--------------------------------------------------------------------------------------
68.08 | 94.40 98.38 82.90  0.00 25.42 60.03 71.35 90.42 80.99 75.20 69.93 74.48 61.50 
--------------------------------------------------------------------------------------

OA: 0.9009891670077425, mAcc: 0.7390531337323664

Confusion on sub clouds: Test Epoch #91
67.80 | 94.08 98.38 82.86  0.00 24.85 57.52 72.60 89.80 80.52 75.72 69.30 74.07 61.67 


Confusion on sub clouds: Test Epoch #93
67.78 | 94.07 98.38 82.85  0.00 24.85 57.46 72.44 89.80 80.53 75.75 69.31 73.99 61.66 


Confusion on sub clouds: Test Epoch #95
67.78 | 94.08 98.38 82.86  0.00 24.93 57.47 72.39 89.81 80.55 75.70 69.20 74.15 61.58 


Confusion on sub clouds: Test Epoch #97
67.74 | 94.07 98.37 82.85  0.00 25.00 57.55 72.20 89.73 80.54 75.70 69.04 73.98 61.54 


Confusion on sub clouds: Test Epoch #100
67.75 | 94.07 98.38 82.85  0.00 25.03 57.66 72.20 89.69 80.52 75.70 69.01 74.13 61.55 


Confusion on sub clouds: Test Epoch #102
67.78 | 94.10 98.37 82.88  0.00 25.15 57.74 72.28 89.69 80.46 75.72 68.94 74.22 61.54 


Confusion on sub clouds: Test Epoch #104
67.77 | 94.08 98.37 82.85  0.00 25.10 57.71 72.25 89.71 80.42 75.73 69.05 74.15 61.58 


Confusion on sub clouds: Test Epoch #106
67.75 | 94.07 98.38 82.84  0.00 25.05 57.62 72.28 89.73 80.38 75.76 68.99 74.13 61.57 


Confusion on sub clouds: Test Epoch #109
67.73 | 94.07 98.38 82.86  0.00 25.14 57.53 72.29 89.72 80.48 75.74 68.76 74.02 61.54 


Confusion on sub clouds: Test Epoch #111
67.75 | 94.08 98.38 82.87  0.00 25.20 57.44 72.18 89.76 80.47 75.72 69.01 74.10 61.52 


Reproject Vote #49
Done in 2780.2 s

Confusion on full clouds
Done in 434.8 s

--------------------------------------------------------------------------------------
68.06 | 94.41 98.39 82.93  0.00 25.87 59.95 71.19 90.38 80.89 75.22 69.60 74.56 61.41 
--------------------------------------------------------------------------------------

OA: 0.9010274677685124, mAcc: 0.7387132415322941

Confusion on sub clouds: Test Epoch #113
67.77 | 94.07 98.38 82.86  0.00 25.32 57.46 72.34 89.76 80.48 75.75 68.93 74.12 61.55 


Confusion on sub clouds: Test Epoch #115
67.78 | 94.08 98.38 82.86  0.00 25.32 57.47 72.30 89.78 80.47 75.78 69.00 74.01 61.63 


Confusion on sub clouds: Test Epoch #117
67.80 | 94.07 98.38 82.86  0.00 25.35 57.52 72.32 89.74 80.43 75.81 69.26 74.02 61.65 


Confusion on sub clouds: Test Epoch #120
67.83 | 94.07 98.38 82.85  0.00 25.24 57.58 72.30 89.77 80.41 75.81 69.54 74.21 61.62 


Confusion on sub clouds: Test Epoch #122
67.83 | 94.07 98.38 82.84  0.00 25.16 57.52 72.28 89.81 80.42 75.82 69.66 74.21 61.66 


Confusion on sub clouds: Test Epoch #124
67.84 | 94.07 98.37 82.83  0.00 25.05 57.53 72.39 89.80 80.48 75.81 69.93 73.97 61.65 


Confusion on sub clouds: Test Epoch #126
67.78 | 94.06 98.36 82.78  0.00 25.01 57.56 72.37 89.76 80.41 75.86 69.80 73.54 61.68 


Confusion on sub clouds: Test Epoch #129
67.76 | 94.05 98.36 82.77  0.00 25.03 57.50 72.20 89.72 80.45 75.82 69.75 73.52 61.72 


Confusion on sub clouds: Test Epoch #131
67.79 | 94.07 98.37 82.79  0.00 24.92 57.51 72.15 89.77 80.45 75.84 69.84 73.84 61.74 


Confusion on sub clouds: Test Epoch #133
67.83 | 94.06 98.37 82.81  0.00 24.93 57.56 72.37 89.83 80.51 75.80 69.91 73.90 61.72 


Reproject Vote #59
Done in 2908.1 s

Confusion on full clouds
Done in 603.1 s

--------------------------------------------------------------------------------------
68.16 | 94.39 98.38 82.88  0.00 25.62 60.07 71.40 90.44 80.94 75.32 70.55 74.39 61.64 
--------------------------------------------------------------------------------------

OA: 0.9011437674251789, mAcc: 0.7398196530547495

Confusion on sub clouds: Test Epoch #135
67.82 | 94.07 98.37 82.81  0.00 24.99 57.49 72.34 89.88 80.56 75.90 69.79 73.77 61.71 


Confusion on sub clouds: Test Epoch #138
67.84 | 94.08 98.36 82.85  0.00 25.15 57.47 72.38 89.89 80.56 75.93 69.84 73.66 61.74 


Confusion on sub clouds: Test Epoch #140
67.86 | 94.08 98.35 82.86  0.00 25.19 57.48 72.45 89.90 80.54 75.89 70.03 73.69 61.70 


Confusion on sub clouds: Test Epoch #142
67.90 | 94.09 98.36 82.88  0.00 25.35 57.46 72.56 89.93 80.56 75.91 69.91 73.92 61.70 


Confusion on sub clouds: Test Epoch #144
67.86 | 94.10 98.36 82.86  0.00 25.18 57.51 72.52 89.87 80.53 75.92 69.70 73.89 61.72 


Confusion on sub clouds: Test Epoch #147
67.85 | 94.09 98.36 82.90  0.00 25.37 57.46 72.36 89.87 80.63 75.95 69.56 73.83 61.70 


Confusion on sub clouds: Test Epoch #149
67.88 | 94.08 98.36 82.90  0.00 25.34 57.55 72.30 89.87 80.66 75.90 69.85 73.94 61.67 


Confusion on sub clouds: Test Epoch #151
67.88 | 94.07 98.36 82.92  0.00 25.43 57.58 72.29 89.83 80.69 75.95 69.69 73.86 61.70 


Confusion on sub clouds: Test Epoch #153
67.89 | 94.07 98.36 82.94  0.00 25.42 57.63 72.19 89.84 80.70 75.95 69.74 74.05 61.70 


Confusion on sub clouds: Test Epoch #155
67.87 | 94.07 98.36 82.91  0.00 25.32 57.61 72.24 89.82 80.67 75.97 69.31 74.31 61.70 


Reproject Vote #69
Done in 2651.6 s

Confusion on full clouds
Done in 481.1 s

--------------------------------------------------------------------------------------
68.22 | 94.40 98.37 82.98  0.00 26.03 60.15 71.37 90.44 81.11 75.54 69.97 74.85 61.62 
--------------------------------------------------------------------------------------

OA: 0.9015637419363084, mAcc: 0.7399934131737296

Confusion on sub clouds: Test Epoch #158
67.90 | 94.10 98.36 82.92  0.00 25.29 57.60 72.32 89.81 80.66 75.96 69.49 74.39 61.76 


Confusion on sub clouds: Test Epoch #160
67.86 | 94.08 98.36 82.90  0.00 25.19 57.56 72.11 89.81 80.59 75.94 69.54 74.31 61.76 


Confusion on sub clouds: Test Epoch #162
67.86 | 94.06 98.36 82.91  0.00 25.12 57.53 72.19 89.83 80.65 75.94 69.61 74.29 61.74 


Confusion on sub clouds: Test Epoch #164
67.84 | 94.05 98.36 82.93  0.00 25.11 57.53 72.26 89.81 80.63 75.88 69.44 74.18 61.69 


Confusion on sub clouds: Test Epoch #167
67.86 | 94.06 98.36 82.97  0.00 25.24 57.57 72.34 89.82 80.52 75.89 69.36 74.37 61.73 


Confusion on sub clouds: Test Epoch #169
67.88 | 94.05 98.37 82.96  0.00 25.21 57.64 72.39 89.86 80.54 75.91 69.41 74.29 61.77 


Confusion on sub clouds: Test Epoch #171
67.84 | 94.04 98.37 82.95  0.00 25.23 57.65 72.66 89.83 80.52 75.89 69.10 73.88 61.76 


Confusion on sub clouds: Test Epoch #173
67.82 | 94.05 98.36 82.96  0.00 25.20 57.61 72.63 89.79 80.55 75.86 68.66 74.21 61.72 


Confusion on sub clouds: Test Epoch #176
67.79 | 94.05 98.36 82.95  0.00 25.29 57.60 72.58 89.82 80.55 75.82 68.59 73.89 61.71 


Confusion on sub clouds: Test Epoch #178
67.81 | 94.05 98.37 82.94  0.00 25.30 57.62 72.66 89.80 80.53 75.84 68.75 73.91 61.74 


Reproject Vote #79
Done in 2366.7 s

Confusion on full clouds
Done in 273.7 s

--------------------------------------------------------------------------------------
68.14 | 94.36 98.38 83.01  0.00 25.99 60.11 71.74 90.41 80.95 75.38 69.45 74.36 61.62 
--------------------------------------------------------------------------------------

OA: 0.9014812206288584, mAcc: 0.7390481112245797

Confusion on sub clouds: Test Epoch #180
67.79 | 94.03 98.37 82.95  0.00 25.31 57.56 72.74 89.80 80.50 75.87 68.58 73.88 61.69 


Confusion on sub clouds: Test Epoch #182
67.79 | 94.03 98.36 82.98  0.00 25.39 57.50 72.75 89.80 80.46 75.87 68.53 73.95 61.69 


Confusion on sub clouds: Test Epoch #185
67.74 | 94.04 98.36 82.93  0.00 25.27 57.52 72.91 89.69 80.42 75.87 68.07 73.77 61.70 


Confusion on sub clouds: Test Epoch #187
67.77 | 94.05 98.36 82.94  0.00 25.37 57.47 72.93 89.74 80.48 75.92 68.27 73.83 61.68 


Confusion on sub clouds: Test Epoch #189
67.78 | 94.04 98.36 82.95  0.00 25.39 57.50 72.95 89.73 80.44 75.88 68.56 73.75 61.65 


Confusion on sub clouds: Test Epoch #191
67.81 | 94.03 98.36 82.95  0.00 25.33 57.47 72.94 89.78 80.46 75.90 68.85 73.82 61.71 


Confusion on sub clouds: Test Epoch #193
67.77 | 94.06 98.36 82.92  0.00 25.25 57.39 72.83 89.73 80.39 75.85 68.57 73.90 61.71 


Confusion on sub clouds: Test Epoch #196
67.74 | 94.05 98.36 82.87  0.00 25.12 57.28 72.71 89.76 80.41 75.90 68.75 73.78 61.64 


Confusion on sub clouds: Test Epoch #198
67.74 | 94.06 98.35 82.88  0.00 25.08 57.25 72.66 89.76 80.41 75.92 68.81 73.78 61.65 


Confusion on sub clouds: Test Epoch #200
67.71 | 94.07 98.35 82.89  0.00 25.13 57.27 72.57 89.70 80.42 75.88 68.50 73.77 61.64 


Reproject Vote #89
Done in 2104.4 s

Confusion on full clouds
Done in 487.0 s

--------------------------------------------------------------------------------------
68.03 | 94.40 98.36 82.95  0.00 25.80 59.77 71.64 90.31 80.83 75.43 69.17 74.20 61.53 
--------------------------------------------------------------------------------------

OA: 0.9011478198108125, mAcc: 0.7387223971039905

Confusion on sub clouds: Test Epoch #202
67.73 | 94.08 98.36 82.91  0.00 25.12 57.26 72.61 89.75 80.41 75.89 68.65 73.77 61.69 


Confusion on sub clouds: Test Epoch #205
67.77 | 94.08 98.36 82.90  0.00 25.03 57.29 72.63 89.78 80.46 75.92 69.02 73.77 61.74 


Confusion on sub clouds: Test Epoch #207
67.77 | 94.07 98.36 82.91  0.00 25.19 57.33 72.52 89.75 80.48 75.88 68.97 73.89 61.70 


Confusion on sub clouds: Test Epoch #209
67.77 | 94.07 98.36 82.87  0.00 25.08 57.19 72.67 89.72 80.49 75.93 69.10 73.77 61.70 


Confusion on sub clouds: Test Epoch #211
67.79 | 94.06 98.36 82.89  0.00 25.10 57.30 72.50 89.77 80.46 75.95 69.13 74.00 61.74 


Confusion on sub clouds: Test Epoch #214
67.81 | 94.06 98.36 82.87  0.00 25.02 57.44 72.55 89.79 80.56 75.95 69.19 73.92 61.76 


Confusion on sub clouds: Test Epoch #216
67.83 | 94.07 98.36 82.88  0.00 24.97 57.48 72.71 89.83 80.51 75.94 69.41 73.87 61.79 


Confusion on sub clouds: Test Epoch #218
67.83 | 94.06 98.36 82.90  0.00 25.12 57.47 72.70 89.82 80.56 75.91 69.46 73.69 61.76 


Confusion on sub clouds: Test Epoch #220
67.82 | 94.07 98.36 82.88  0.00 25.08 57.36 72.52 89.83 80.55 75.90 69.58 73.74 61.72 


Confusion on sub clouds: Test Epoch #223
67.85 | 94.08 98.36 82.91  0.00 25.35 57.55 72.50 89.86 80.46 75.87 69.70 73.66 61.73 


Reproject Vote #99
Done in 2598.4 s

Confusion on full clouds
Done in 473.0 s

--------------------------------------------------------------------------------------
68.20 | 94.41 98.37 82.97  0.00 26.04 60.10 71.69 90.48 80.88 75.45 70.40 74.16 61.67 
--------------------------------------------------------------------------------------

OA: 0.9015081391403249, mAcc: 0.7397220847936287

Confusion on sub clouds: Test Epoch #225
67.81 | 94.09 98.37 82.90  0.00 25.23 57.48 72.48 89.82 80.48 75.84 69.42 73.70 61.69 
